# Supplementary material for: Transposable Elements Drive Regulatory and Functional Innovation of F-box Genes
Source: Mol Biol Evol. 2025 Apr 25;42(5):msaf097. doi: 10.1093/molbev/msaf097 (PMC12062965; doi:10.1093/molbev/msaf097)
Supplement: msaf097_Supplementary_Data [file msaf097_supplementary_data.zip]

Archive with 8 entries (8 files):
- SupplementalTable2.xlsx
- SupplementalTable3.xlsx
- SupplementalTable4.xlsx
- SupplementalTable5.xlsx
- SupplementalTable6.xlsx
- F-boxPaper_supplementalFigures_v15042025.pdf
- Reference.docx
- SupplementalTable1.xlsx
