# Supplementary material for: Transposable Elements Drive Regulatory and Functional Innovation of F-box Genes
Source: Mol Biol Evol. 2025 Apr 25;42(5):msaf097. doi: 10.1093/molbev/msaf097 (PMC12062965; doi:10.1093/molbev/msaf097)
Supplement: msaf097_Supplementary_Data [file msaf097_supplementary_data.zip › SupplementalTable2.xlsx]

## Sheet: Table S2A. DESeq2 20C YA.
Table S2A. DESeq2 results of mRNA sequencing data comparing gene expression in wild-type N2 versus fbxa-215(syb4404) mutants (strain SX3678). Young adult animals grown at 20C were used in this experiment.
ensembl_gene_id	external_gene_name	chromosome_name	N2_20C_rep1	N2_20C_rep2	N2_20C_rep3	N2_20C_rep4	SX3678_20C_rep1	SX3678_20C_rep2	SX3678_20C_rep3	SX3678_20C_rep4	baseMean	log2FoldChange	padj
WBGene00000001	aap-1	I	9.69328	9.68868	9.68508	9.63567	9.54228	9.49214	9.54046	9.58415	782.481	0.217911	0.0261146
WBGene00000002	aat-1	IV	6.11201	6.24423	6.09993	6.04777	6.21395	6.27773	6.20405	6.24525	72.7993	-0.317533	0.256786
WBGene00000003	aat-2	V	6.18709	6.20389	6.3332	6.12088	6.2431	6.33456	6.18433	6.38498	76.3713	-0.227558	0.475406
WBGene00000004	aat-3	X	7.35763	7.46752	7.44835	7.36401	7.34364	7.34122	7.42277	7.33336	167.527	0.107899	0.603135
WBGene00000005	aat-4	IV	7.40984	7.44914	7.20346	7.57008	7.5931	7.56051	7.35687	7.52912	177.506	-0.202857	0.455334
WBGene00000006	aat-5	I	6.96684	7.08469	6.90018	7.0299	7.32346	7.16733	7.32938	7.27768	142.601	-0.627243	0.0013373
WBGene00000007	aat-6	V	7.21899	7.02625	7.21912	7.31809	7.45834	7.53549	7.48607	7.3926	163.692	-0.57477	0.00564163
WBGene00000008	aat-7	II	2.00548	1.90584	1.93881	1.96174	1.91946	2.01004	1.9324	1.96042	3.87515	-0.0725586	NA
WBGene00000009	aat-8	IV	2.16667	2.15816	2.2234	2.1718	2.18489	2.20873	2.21026	2.16813	4.61856	-0.316121	NA
WBGene00000010	aat-9	I	9.48605	9.57244	9.57308	9.44008	9.33197	9.38087	9.2472	9.46685	697.333	0.258043	0.0617787
WBGene00000012	abf-1	I	1.7764	1.81689	1.75102	1.79037	1.78955	1.77493	1.76079	1.75922	3.4653	0.433094	NA
WBGene00000013	abf-2	I	1.05472	1.05611	1.08735	1.09902	1.08442	1.06937	1.08341	1.12735	2.06616	-0.934087	NA
WBGene00000014	abf-3	V	0	0	0	0	0	0	0	0	0	NA	NA
WBGene00000015	abf-4	V	3.33602	3.38013	3.3154	3.35814	3.29198	3.3265	3.40131	3.36435	10.1705	0.00653592	NA
WBGene00000016	abf-5	X	6.18367	6.07545	5.98867	6.30791	6.38875	6.18599	6.24594	6.19308	74.2094	-0.321215	0.370489
WBGene00000017	abf-6	X	7.08867	7.29102	7.42893	7.25218	7.24359	7.0852	7.333	7.32755	154.24	0.0390311	0.911248
WBGene00000018	abl-1	X	8.17085	8.18666	8.2167	8.09424	7.97616	7.88761	8.01455	7.95472	269.769	0.393294	0.00548016
WBGene00000019	abt-1	IV	7.34586	7.41923	7.45184	7.50502	7.44266	7.53222	7.50826	7.69533	180.258	-0.253283	0.23798
WBGene00000020	abt-2	I	8.28777	8.40557	8.41203	8.41311	8.38565	8.36771	8.43216	8.45627	337.015	-0.0595537	0.729225
WBGene00000022	abt-4	V	9.237	9.10825	9.39341	9.27839	9.19879	9.35359	8.89793	9.29357	602.986	0.0978048	0.713088
WBGene00000023	abt-5	I	7.03952	7.02942	7.07087	7.10887	7.13317	7.10017	7.11648	7.25042	137.937	-0.211054	0.319846
WBGene00000024	abu-1	V	5.39839	5.15307	6.03931	5.73293	5.31078	5.93755	5.45293	6.29215	57.7792	-0.54759	0.810781
WBGene00000025	abu-2	X	-1.06146	-1.03428	-1.05963	-1.06067	-1.06077	-1.04773	-1.06095	-1.05499	0.480052	0.48382	NA
WBGene00000027	abu-4	V	0.81898	0.820138	0.820994	0.819831	0.847973	0.88581	0.83346	0.892575	1.72197	-4.06968	NA
WBGene00000028	abu-5	IV	0	0	0	0	0	0	0	0	0	NA	NA
WBGene00000029	abu-6	V	4.47106	4.37394	4.81481	4.75321	4.54404	4.83159	4.46836	5.0143	26.6954	-0.584775	0.774451
WBGene00000030	abu-7	V	4.71875	4.63693	5.1476	5.06607	4.68793	5.21914	4.96315	5.44281	34.4005	-0.857915	0.689849
WBGene00000031	abu-8	V	5.39351	5.14674	5.87417	5.81504	5.35796	6.03804	5.41957	6.12062	55.6345	-0.600481	0.778977
WBGene00000032	abu-9	X	1.94289	1.87819	1.82311	1.8204	2.04452	1.81934	1.81968	1.80866	3.96475	-0.408462	NA
WBGene00000033	abu-10	X	4.3996	4.29464	4.61205	4.6247	4.3224	4.68759	4.41019	4.90747	24.3308	-0.607921	0.710252
WBGene00000034	abu-11	II	5.18776	4.95166	5.42453	5.55753	5.36289	5.72165	5.16194	5.67815	44.4292	-0.75481	0.678654
WBGene00000035	ace-1	X	6.8879	7.07786	7.09885	6.87988	7.18606	7.13139	7.29035	7.19693	138.278	-0.485113	0.0303989
WBGene00000036	ace-2	I	8.22453	8.18342	8.25741	8.26227	8.3074	8.30608	8.37397	8.36483	312.438	-0.19719	0.15134
WBGene00000037	ace-3	II	4.53433	4.51909	4.54337	4.60664	4.61366	4.68164	4.72463	4.70338	24.5776	-0.779096	0.0743513
WBGene00000038	ace-4	II	2.28765	2.26813	2.27277	2.29346	2.30652	2.31518	2.27791	2.37441	4.81511	-0.947609	NA
WBGene00000039	acn-1	X	5.70077	5.80052	5.8492	6.10073	5.83399	5.69985	6.15334	6.16499	61.9208	-0.344088	0.547013
WBGene00000040	aco-1	X	11.787	11.8777	11.8309	11.7029	11.7675	11.7389	11.8151	11.9013	3579.13	-0.00997807	0.950485
WBGene00000041	aco-2	III	13.7039	13.7086	13.6327	13.6032	13.5947	13.5717	13.6908	13.5695	12735.1	0.0829278	0.421062
WBGene00000042	acr-2	X	2.75221	2.77597	2.69428	2.76075	2.74627	2.83208	2.87017	2.77457	6.89138	-1.06996	NA
WBGene00000043	acr-3	X	2.127	2.08111	2.07134	2.1514	2.06741	2.1196	2.0518	2.06979	4.33064	0.826893	NA
WBGene00000044	acr-5	III	2.81988	2.79048	2.7709	2.86783	2.80258	2.77243	2.81277	2.81555	6.99489	0.196391	NA
WBGene00000045	acr-6	I	1.6421	1.61755	1.63651	1.63202	1.702	1.68436	1.63094	1.60086	3.22761	-0.84005	NA
WBGene00000046	acr-7	II	2.81903	2.96784	2.94551	2.85494	2.85382	2.86328	2.87742	2.92017	7.47226	0.302178	NA
WBGene00000047	acr-8	X	3.35214	3.47385	3.33956	3.45239	3.42567	3.50339	3.44687	3.47514	10.813	-0.655791	NA
WBGene00000048	acr-9	X	2.83521	2.95005	2.79413	2.91019	2.78793	2.86534	2.87939	2.8902	7.32321	0.283941	NA
WBGene00000049	acr-10	X	2.22184	2.27996	2.27246	2.23987	2.29491	2.29165	2.27973	2.28882	4.82755	-0.86414	NA
WBGene00000050	acr-11	I	3.52591	3.55217	3.59561	3.59527	3.68854	3.57267	3.5589	3.60714	12.1015	-0.422138	NA
WBGene00000051	acr-12	X	4.48105	4.40193	4.50005	4.46961	4.53344	4.41225	4.45332	4.60391	22.3769	-0.256885	0.664295
WBGene00000053	acr-14	II	1.56718	1.55687	1.54552	1.55878	1.62804	1.55665	1.55681	1.56322	2.98765	-0.73256	NA
WBGene00000054	acr-15	V	4.85522	4.95857	4.94445	4.93982	4.92723	5.00847	4.86119	5.0314	30.7485	-0.180636	0.719988
WBGene00000055	acr-16	V	5.65181	5.76027	5.61384	5.70535	5.62493	5.63701	5.6552	5.67685	50.8494	0.123313	0.739388
WBGene00000056	acr-17	V	3.80664	3.82571	3.73096	3.83959	3.76451	3.72804	3.83901	3.73669	14.1607	0.34882	0.616502
WBGene00000057	acr-18	V	6.0818	5.94649	5.93713	6.02979	6.0808	6.15728	6.24914	6.0847	67.7384	-0.438145	0.134122
WBGene00000058	acr-19	I	3.26075	3.23736	3.22182	3.21389	3.21331	3.25775	3.22209	3.20904	9.41277	0.111772	NA
WBGene00000059	acr-20	II	2.87203	2.82008	2.84408	2.79773	2.81093	2.78824	2.80265	2.86415	7.04623	0.259573	NA
WBGene00000060	acr-21	III	2.45375	2.4349	2.42972	2.42368	2.40936	2.34944	2.43423	2.41531	5.39228	0.70163	NA
WBGene00000061	lgc-11	X	2.97719	3.01413	2.99606	2.97098	3.06254	3.06941	3.10744	3.03643	8.21132	-1.23486	NA
WBGene00000062	acr-23	V	1.22684	1.22851	1.29273	1.30119	1.2573	1.28301	1.24207	1.24364	2.47365	0.28526	NA
WBGene00000063	act-1	V	14.8371	14.8731	14.7698	14.7448	14.7808	14.681	14.8623	14.7344	28292.6	0.060913	0.626233
WBGene00000064	act-2	V	14.4043	14.4823	14.5203	14.3229	14.1789	14.173	14.2658	14.2085	20607.1	0.340443	0.000409624
WBGene00000065	act-3	V	14.4873	14.6975	14.6663	14.4262	14.5012	14.4286	14.5185	14.5186	23767.6	0.123869	0.390637
WBGene00000066	act-4	X	14.6654	14.6789	14.5646	14.6007	14.7041	14.5936	14.7649	14.5582	25613.4	-0.0447278	0.751752
WBGene00000067	act-5	III	13.0899	13.1186	13.2013	13.1629	13.3178	13.3694	13.1711	13.459	9720.07	-0.285638	0.0199601
WBGene00000068	acy-1	III	7.19337	7.3535	7.29726	7.20312	7.36349	7.43554	7.40209	7.5678	164.509	-0.397671	0.0495031
WBGene00000069	acy-2	V	3.99793	3.88293	3.87189	3.89329	4.10016	3.93274	3.98064	3.96461	15.6071	-0.698806	0.280667
WBGene00000070	acy-3	III	7.25012	7.29737	7.33191	7.20587	7.03095	7.04302	7.18571	7.14887	146.94	0.366181	0.0640521
WBGene00000071	acy-4	V	7.02367	7.19229	7.02643	7.07966	7.19778	7.23791	7.20944	7.22748	142.506	-0.305191	0.119386
WBGene00000072	add-1	X	6.49063	6.57924	6.54476	6.52538	6.63094	6.68375	6.59722	6.63576	96.2529	-0.267116	0.243168
WBGene00000073	add-2	V	7.71848	7.6198	7.84785	7.65734	7.70407	7.59697	7.45653	7.59057	202.507	0.2513	0.239852
WBGene00000074	adm-2	X	8.27996	8.36131	8.28766	8.24225	8.06939	7.86357	8.1186	8.00631	289.3	0.512318	0.00125014
WBGene00000075	adm-4	X	7.94126	8.00228	7.92124	7.93894	7.68574	7.63219	7.85019	7.59042	229.626	0.509445	0.00329468
WBGene00000079	adr-1	I	10.9975	10.772	10.7343	11.0179	11.0311	10.879	10.885	10.5498	1879.05	0.0595163	0.826851
WBGene00000080	adr-2	III	9.83839	9.97821	9.90871	9.82954	9.68782	9.7896	9.7124	9.87316	912.264	0.192682	0.149628
WBGene00000081	ads-1	III	11.2721	11.2032	11.1107	11.2038	11.303	11.3324	11.3588	11.3476	2471	-0.208651	0.0229889
WBGene00000082	adt-1	X	5.05988	5.05032	4.95032	5.20942	4.96721	5.10681	5.15695	5.20293	34.1592	-0.187178	0.743889
WBGene00000083	adt-2	X	9.44162	9.29601	9.85645	9.47817	9.51688	9.4367	9.55119	9.56021	742.517	0.0314543	0.917952
WBGene00000084	aex-1	I	7.38196	7.43564	7.46161	7.38299	7.51415	7.46562	7.43223	7.56904	175.743	-0.176733	0.354132
WBGene00000085	aex-2	X	3.58624	3.70672	3.58489	3.57587	3.7109	3.55686	3.7276	3.54899	12.6719	-0.246077	NA
WBGene00000086	aex-3	X	7.14703	7.27785	7.36814	7.20847	7.23742	7.41881	7.42685	7.3617	159.193	-0.241799	0.280931
WBGene00000088	aex-5	I	7.77381	7.78207	7.80813	7.80024	8.07175	7.79363	7.77232	7.86725	229.398	-0.178608	0.401297
WBGene00000089	aex-6	I	6.31148	6.31555	6.27665	6.51013	6.33075	6.28664	6.46755	6.27639	82.0873	0.0440584	0.91097
WBGene00000090	age-1	II	9.70504	9.73103	9.75698	9.68394	9.59015	9.61187	9.52856	9.66238	810.534	0.191173	0.0757637
WBGene00000092	ags-3	X	8.24106	8.14828	8.29536	8.41966	8.50114	8.53858	8.44218	8.11488	328.734	-0.234849	0.360388
WBGene00000093	agt-1	IV	8.07694	7.72257	7.76718	7.9469	8.03604	7.98047	8.0551	7.82494	245.679	-0.168232	0.524203
WBGene00000094	agt-2	II	8.36485	8.28919	8.32343	8.30992	8.19445	8.21764	8.25209	8.06506	306.579	0.261759	0.0872504
WBGene00000095	aha-1	I	7.70294	7.72067	7.68476	7.6017	7.821	7.64936	7.81698	7.72934	210.875	-0.153614	0.42345
WBGene00000096	ahr-1	I	3.08943	3.13499	3.09003	3.10019	3.12709	3.09549	3.1367	3.19277	8.60896	-0.501627	NA
WBGene00000097	aip-1	V	9.04861	9.10754	9.0619	9.01565	9.04274	8.96704	8.9543	9.11992	527.033	0.0557599	0.730311
WBGene00000098	air-1	V	11.108	11.335	11.3969	11.1526	11.0598	11.1008	11.0491	11.2339	2336.56	0.215694	0.171477
WBGene00000099	air-2	I	9.67733	9.8117	9.76754	9.59989	9.59928	9.66531	9.54517	9.58756	810.573	0.189314	0.153034
WBGene00000100	ajm-1	X	10.6797	10.8728	10.9127	10.6074	10.8211	10.7855	10.8773	11.0495	1829.63	-0.175183	0.345525
WBGene00000101	aka-1	II	11.5385	11.6548	11.6104	11.4827	11.381	11.3857	11.4182	11.4929	2900.14	0.232586	0.026103
WBGene00000102	akt-1	V	11.1515	11.2858	11.2677	11.1506	11.0686	11.0161	11.0254	11.1054	2257.43	0.246395	0.0135271
WBGene00000103	akt-2	X	8.22349	8.25464	8.15361	8.17404	8.03527	7.98448	8.12035	8.06241	280.787	0.281248	0.0523135
WBGene00000105	alg-1	X	9.8355	9.95748	9.95137	9.75395	9.74921	9.63367	9.82407	9.86343	909.329	0.169282	0.28739
WBGene00000106	alg-2	II	9.71484	9.79584	9.7762	9.53372	9.47986	9.59667	9.52601	9.63393	798.84	0.240421	0.110213
WBGene00000107	alh-1	III	12.077	11.9652	12.0335	12.0801	12.1048	12.082	12.1622	11.9676	4275.4	-0.0620545	0.632409
WBGene00000108	alh-2	V	-1.28367	-1.28268	-1.2937	-1.29462	-1.28314	-1.29498	-1.29486	-1.29711	0.40564	1.04498	NA
WBGene00000109	alh-3	IV	10.6328	10.6374	10.6654	10.5781	10.7022	10.6964	10.7229	10.7119	1629.09	-0.124426	0.135058
WBGene00000110	alh-4	V	11.2201	11.0523	10.9622	11.2059	11.1622	11.1459	11.2694	11.1451	2274.22	-0.101405	0.517042
WBGene00000111	alh-5	V	7.06664	7.00683	7.0655	6.9332	7.1733	7.15459	7.31289	7.15625	139.078	-0.408728	0.044629
WBGene00000112	alh-6	II	11.0401	10.9788	10.8509	11.0883	11.1385	11.1134	11.1475	11.1251	2144.39	-0.211824	0.0666415
WBGene00000113	alh-7	II	8.9603	8.89775	8.85966	9.02176	8.99207	9.04813	9.0998	9.01934	508.907	-0.173553	0.192511
WBGene00000114	alh-8	II	13.1281	13.324	13.3493	13.0799	13.1998	13.1344	13.1734	13.3747	9595.9	0.0029249	0.988108
WBGene00000115	alh-9	III	11.5029	11.1534	11.1225	11.4093	11.4741	11.4304	11.4833	11.2335	2639.03	-0.152893	0.467527
WBGene00000116	alh-10	X	7.69237	7.57177	7.49988	7.60974	7.62053	7.66322	7.5752	7.6016	194.868	-0.035346	0.879238
WBGene00000117	alh-11	III	9.3627	9.42925	9.56472	9.37232	9.42727	9.37277	9.4181	9.50099	691.882	0.00304784	0.985656
WBGene00000118	alh-12	III	10.2393	10.2097	10.1771	10.3313	10.4471	10.4997	10.3657	10.4811	1308.28	-0.327517	0.00179895
WBGene00000120	aly-1	IV	6.99392	7.0538	7.01882	7.05532	6.90008	6.98842	6.9448	7.01308	127.868	0.151581	0.487649
WBGene00000121	aly-2	IV	11.1972	10.9316	11.0146	11.1744	11.1528	11.1344	11.1866	10.7674	2171.02	0.0195984	0.943711
WBGene00000122	aly-3	IV	11.4087	11.4321	11.3643	11.3648	11.3636	11.3311	11.3797	11.386	2664.02	0.0418611	0.654518
WBGene00000123	ama-1	IV	11.8621	11.8761	11.9244	11.8181	11.7112	11.6996	11.7007	11.7333	3555.42	0.241858	0.000829436
WBGene00000133	amt-1	X	8.49339	8.52387	8.57124	8.57111	7.84161	8.0499	8.52572	7.85956	333.604	0.784105	0.010151
WBGene00000134	amt-2	IV	2.13095	2.10506	2.04719	2.08672	2.12607	2.13572	2.07052	2.08752	4.29224	-0.316913	NA
WBGene00000135	amt-3	II	4.2757	4.3034	4.10626	4.21264	4.27855	4.18991	4.22815	4.29153	18.8385	-0.146703	0.842345
WBGene00000136	amt-4	X	7.68854	7.55376	7.25975	7.68039	7.80412	7.99952	7.47481	7.99123	211.706	-0.554579	0.0965476
WBGene00000137	amx-1	III	6.86671	6.98496	6.91521	6.95371	6.87936	6.80874	6.80458	6.84399	118.428	0.228903	0.28437
WBGene00000138	amx-2	I	7.46673	7.61509	7.75952	7.69462	7.93237	7.95258	7.77171	8.28178	231.507	-0.712147	0.00588562
WBGene00000139	amx-3	V	6.46904	6.49118	6.4959	6.48873	6.60012	6.56907	6.61227	6.50546	92.6078	-0.220155	0.365362
WBGene00000140	anc-1	I	11.9482	12.112	11.8626	11.9842	12.2359	12.1149	11.9552	12.3407	4345.32	-0.288505	0.0891167
WBGene00000142	aos-1	V	10.6143	10.65	10.7024	10.5665	10.4654	10.4842	10.5089	10.5188	1518.56	0.216698	0.0178692
WBGene00000143	apc-2	III	10.0612	10.1327	10.1293	9.98459	9.91091	10.0126	9.95333	9.98046	1041.91	0.179584	0.106989
WBGene00000144	apc-10	V	8.53181	8.59706	8.59641	8.51617	8.55212	8.4799	8.5023	8.59409	374.187	0.0443906	0.791968
WBGene00000145	apc-11	III	8.31102	8.31677	8.38592	8.25211	8.1934	8.27491	8.09559	8.30017	309.133	0.174772	0.311009
WBGene00000146	ape-1	V	10.6345	10.5982	10.6486	10.5553	10.4173	10.5216	10.4592	10.6533	1515.78	0.142994	0.285356
WBGene00000147	aph-1	I	8.67537	8.68533	8.60398	8.65715	8.60256	8.52912	8.60224	8.60328	393.923	0.124901	0.351486
WBGene00000148	aph-2	I	9.49979	9.56619	9.54567	9.55173	9.35237	9.4661	9.45011	9.47579	719.956	0.167173	0.131898
WBGene00000149	apl-1	X	11.3943	11.4745	11.5389	11.3933	11.5128	11.4465	11.4864	11.5846	2859.65	-0.0880635	0.460482
WBGene00000150	apm-1	I	9.15176	9.1576	9.15421	9.16705	9.27494	9.3406	9.28468	9.31648	602.537	-0.246167	0.0131049
WBGene00000151	apn-1	II	9.71135	9.69748	9.70339	9.66567	9.55544	9.62997	9.48992	9.52443	791.043	0.234238	0.0239635
WBGene00000155	app-1	I	11.2415	11.3625	11.3223	11.262	11.138	11.19	11.1719	11.2627	2431.25	0.161799	0.105516
WBGene00000156	2001-04-01	I	10.0762	10.2163	10.1931	9.98345	9.89105	9.88371	9.921	10.1107	1057.11	0.261284	0.0959901
WBGene00000157	aps-2	X	7.35451	7.53087	7.39955	7.29915	7.35632	7.35625	7.39127	7.3562	167.17	0.0729604	0.758709
WBGene00000158	apg-1	I	10.6631	10.7445	10.6638	10.5892	10.5869	10.6196	10.6227	10.6917	1606.24	0.0538752	0.664803
WBGene00000159	aps-1	V	9.16022	8.91228	8.74187	9.12902	9.11842	9.02116	8.98271	8.76698	511.048	0.0348199	0.912784
WBGene00000160	apb-1	III	10.6783	10.6077	10.5703	10.5517	10.5205	10.4574	10.5928	10.5259	1515.83	0.122268	0.26734
WBGene00000161	apa-2	X	9.39848	9.52424	9.49458	9.34362	9.13763	9.15643	9.25986	9.3426	650.696	0.351607	0.0146161
WBGene00000162	apd-3	II	10.0637	10.023	10.1761	10.0855	9.9743	9.96735	10.0104	9.9229	1047.27	0.19051	0.073405
WBGene00000163	apb-3	I	9.9424	9.9188	9.90086	9.89989	9.93809	9.85278	9.81463	9.8738	951.42	0.0724388	0.520219
WBGene00000164	apm-3	X	7.48056	7.70312	7.51112	7.50145	7.32311	7.3608	7.33351	7.39261	176.797	0.414995	0.0269064
WBGene00000165	aps-3	I	9.55439	9.55334	9.50171	9.52777	9.50063	9.56522	9.52171	9.49049	738.023	0.0262399	0.841861
WBGene00000166	apt-9	X	4.01556	3.88894	3.93485	3.89132	3.90324	3.90558	3.88396	3.93622	15.1568	0.219647	0.746994
WBGene00000168	apx-1	V	10.5377	10.4907	10.4497	10.4702	10.3381	10.2799	10.413	10.1158	1350.2	0.309203	0.022729
WBGene00000169	aqp-1	II	10.3595	10.1769	10.0767	10.3207	10.2717	10.185	10.7087	10.0214	1257.03	-0.13862	0.656121
WBGene00000170	aqp-2	II	9.20761	9.3592	9.36896	9.30767	9.35609	9.36618	9.29792	9.51229	653.201	-0.125884	0.425147
WBGene00000171	aqp-3	IV	2.81261	2.82252	2.81728	2.85982	2.98738	2.92559	2.84145	2.8248	7.43979	-1.13879	NA
WBGene00000172	aqp-4	V	8.24192	7.99917	8.13123	8.20107	8.33922	8.39432	8.35951	8.34308	307.244	-0.388081	0.0124056
WBGene00000173	aqp-5	V	0.0519154	0.0258431	0.0263711	0.0256535	0.0544238	0.0253749	0.081068	0.0226018	1.05335	-1.52837	NA
WBGene00000174	aqp-6	V	3.60207	3.52855	3.51732	3.5501	3.58134	3.60528	3.64759	3.50041	12.0741	-0.347411	NA
WBGene00000175	aqp-7	X	11.7262	11.8227	11.8715	11.7002	11.7829	11.7387	11.8068	11.8768	3549.34	-0.0314203	0.827983
WBGene00000176	aqp-8	X	8.93402	8.82185	8.8816	8.96994	9.07612	9.20682	8.96617	9.35028	528.616	-0.436236	0.0151334
WBGene00000177	aqp-9	I	6.31869	6.21117	6.17594	6.3459	6.46383	6.44028	6.4717	6.20753	81.4654	-0.372765	0.243168
WBGene00000178	aqp-10	II	9.9344	9.7963	9.8554	10.0215	10.1078	10.2056	10.0087	10.0755	1032.53	-0.312406	0.0208685
WBGene00000179	aqp-11	III	9.7401	9.52037	9.66546	9.53608	9.76233	9.84743	9.66903	9.81846	833.966	-0.254596	0.0798003
WBGene00000180	arc-1	II	7.39476	7.40585	7.34793	7.35315	7.5519	7.5256	7.51093	7.46053	174.644	-0.282769	0.095972
WBGene00000181	ard-1	IV	11.1496	10.9044	10.8671	11.0545	11.1528	11.0937	11.1861	10.9738	2129.85	-0.159658	0.334708
WBGene00000182	arf-1	III	12.3716	12.4961	12.5039	12.3378	12.3282	12.3659	12.3917	12.4726	5448.29	0.0582083	0.669073
WBGene00000183	arf-5	IV	12.2952	12.1668	12.1821	12.2499	12.1967	12.2308	12.2188	12.1289	4738.85	0.0464842	0.684298
WBGene00000184	arf-6	IV	9.45291	8.9936	9.20559	9.43779	9.47978	9.39382	9.3625	8.98965	637.742	-0.0543841	0.876347
WBGene00000185	arg-1	X	-2.08265	-2.08225	-2.08198	-2.07752	-2.08239	-2.08251	-2.08246	-2.08434	0.139206	1.08874	NA
WBGene00000186	ark-1	IV	9.17906	9.20784	9.3238	9.08314	8.90609	8.86153	8.98496	8.91982	540.583	0.476418	0.000221182
WBGene00000187	arl-1	II	9.16133	9.2418	9.12675	9.29416	9.23108	9.28687	9.22736	9.16161	595.937	-0.0297547	0.86134
WBGene00000188	arl-3	II	5.95698	6.00404	5.84611	5.93463	6.59597	6.30163	6.2244	6.36124	74.8547	-1.34085	6.78940096334079e-06
WBGene00000189	arl-5	III	7.7148	7.83574	7.73759	7.78764	7.70221	7.72987	7.65857	7.73646	213.843	0.121586	0.498125
WBGene00000190	warf-1	IV	4.93044	5.00936	4.8642	4.80647	5.04217	5.02972	4.90304	5.00669	31.0552	-0.452754	0.331381
WBGene00000192	arl-8	IV	10.9693	10.925	10.8706	11.028	10.8781	10.8801	10.8619	10.7196	1906.64	0.176275	0.137527
WBGene00000193	arl-6	III	1.20792	1.21126	1.3111	1.2095	1.20892	1.20835	1.22224	1.22877	2.44966	0.851198	NA
WBGene00000195	arr-1	X	7.35555	7.43702	7.37565	7.38234	7.36978	7.25962	7.44329	7.29445	165.357	0.0981444	0.662354
WBGene00000196	aars-1	II	9.23746	9.33428	9.28955	9.33074	9.17045	9.21096	9.20943	9.28526	613.548	0.126843	0.306565
WBGene00000197	aars-2	I	12.263	12.2457	12.1842	12.1581	12.0774	12.1048	12.119	12.0961	4573.49	0.172869	0.0269064
WBGene00000198	art-1	II	11.6668	11.7583	11.7981	11.6706	11.6754	11.7209	11.6632	11.7411	3358	0.0361505	0.76213
WBGene00000199	arx-1	I	10.5545	10.6535	10.6769	10.4815	10.4453	10.4558	10.4988	10.5693	1495.98	0.15552	0.219595
WBGene00000200	arx-2	V	10.6357	10.6502	10.6351	10.5799	10.5072	10.5049	10.4696	10.5482	1519.56	0.181996	0.0317412
WBGene00000201	arx-3	III	10.4335	10.4067	10.3264	10.3059	10.3269	10.2624	10.3614	10.2647	1294.84	0.103788	0.368381
WBGene00000202	exos-4.2	III	8.74466	8.45347	8.29534	8.74525	8.80016	8.73969	8.66233	8.34742	395.341	-0.128754	0.705634
WBGene00000203	arx-5	III	9.42284	9.09498	9.18323	9.49168	9.36596	9.38694	9.33037	9.07445	635.032	0.0250073	0.93457
WBGene00000204	arx-6	III	9.84583	9.97645	9.97976	9.90674	9.78291	9.74718	9.7355	9.8931	932.113	0.215997	0.0802793
WBGene00000205	arx-7	I	8.90804	8.89406	8.95995	8.83798	8.83193	8.89132	8.80609	8.82506	468.369	0.107066	0.421062
WBGene00000206	asb-1	III	12.1014	11.9767	12.0116	12.0707	11.9684	12.0065	12.0522	11.884	4129.75	0.0943097	0.414252
WBGene00000207	asb-2	X	12.3161	12.2352	12.2163	12.2669	12.326	12.2465	12.335	12.1973	4935.99	-0.0269078	0.831948
WBGene00000208	trip-4	II	9.02838	8.92031	8.86493	8.98259	9.00218	8.96266	9.00978	8.88905	497.971	-0.0217353	0.90578
WBGene00000209	asg-1	I	11.0683	10.5429	10.4458	11.0102	11.1107	11.0629	11.0479	10.5667	1917.08	-0.256677	0.597142
WBGene00000210	asg-2	X	10.7114	10.5175	10.4775	10.7978	10.7868	10.8625	10.8592	10.5784	1679.24	-0.221497	0.24391
WBGene00000211	asm-1	II	7.17565	6.99402	6.99261	7.14679	7.18679	7.22668	7.27127	7.30516	144.085	-0.375979	0.0729244
WBGene00000212	asm-2	X	7.99003	7.86711	7.98343	7.92282	7.90928	7.83321	7.90897	8.01828	244.136	0.0365845	0.869477
WBGene00000213	asm-3	IV	7.49947	7.53937	7.67382	8.0929	7.91554	7.88384	8.04814	7.82972	230.359	-0.377316	0.249564
WBGene00000214	asp-1	V	14.9949	15.0865	15.1951	14.9392	15.1835	15.0901	15.1605	15.3054	35798.1	-0.192991	0.163621
WBGene00000215	asp-2	V	12.325	12.3915	12.3888	12.2736	12.4186	12.4207	12.413	12.6223	5453.57	-0.191533	0.117662
WBGene00000216	asp-3	X	13.6028	13.6781	13.6318	13.5229	13.6483	13.6186	13.5754	13.7762	12723	-0.0705104	0.595028
WBGene00000217	asp-4	X	11.5427	11.4471	11.4401	11.5455	11.6175	11.6286	11.5953	11.5741	3002.4	-0.165193	0.0615052
WBGene00000218	asp-5	V	12.8422	12.827	12.8825	12.8268	13.0097	12.9364	12.9326	13.0444	7733.23	-0.206282	0.0101772
WBGene00000219	asp-6	V	13.8621	13.9836	14.0032	13.7141	13.969	13.8999	13.9211	14.0928	15696.5	-0.114579	0.478407
WBGene00000220	atf-2	II	3.37932	3.3411	3.31605	3.36027	3.26714	3.27569	3.28965	3.30655	10.0308	0.778055	NA
WBGene00000221	atf-4	X	10.0946	10.3618	10.3779	10.1806	10.2054	10.1759	10.2308	10.3291	1218.57	0.0353032	0.86233
WBGene00000222	atf-6	X	7.28373	7.52168	7.40653	7.13092	7.24473	7.25392	7.14798	7.47064	160.17	0.122806	0.721213
WBGene00000223	atf-7	III	11.5996	11.7218	11.6827	11.5573	11.5052	11.5316	11.504	11.6937	3113.51	0.121926	0.367525
WBGene00000224	atgp-1	IV	9.09113	9.02101	8.92395	9.08033	9.19687	9.13915	9.31868	9.18566	559.894	-0.30179	0.0261146
WBGene00000225	atgp-2	II	8.66614	8.63458	8.66442	8.58496	8.73516	8.92715	8.65212	9.03244	431.59	-0.366982	0.0537756
WBGene00000226	atl-1	V	10.3398	10.4098	10.3854	10.3848	10.2976	10.203	10.2116	10.3706	1286.59	0.165928	0.143976
WBGene00000227	atm-1	I	9.23726	9.26265	9.33636	9.22953	9.34199	9.30293	9.25928	9.34714	626.458	-0.0796108	0.536193
WBGene00000228	atn-1	V	11.5656	11.5775	11.3574	11.4874	11.5978	11.5162	11.6919	11.5483	2994.95	-0.136704	0.323293
WBGene00000229	atp-2	III	15.3799	15.4556	15.4943	15.3371	15.2901	15.2911	15.3637	15.3853	42578.5	0.126924	0.214368
WBGene00000230	atp-3	I	12.7659	12.7134	12.7826	12.7455	12.8068	12.7264	12.8263	12.7263	6949.49	-0.0301589	0.775271
WBGene00000231	atx-2	III	12.0001	12.0704	12.0695	11.8951	11.8856	11.8878	11.9372	11.989	4013.17	0.128699	0.257482
WBGene00000232	avr-14	I	6.04098	6.053	5.98413	5.9787	5.98388	6.05276	6.05435	6.01618	64.9917	-0.0365491	0.918552
WBGene00000233	avr-15	V	7.80183	7.67274	7.98715	7.7675	7.68549	7.89343	7.50889	7.97352	224.227	0.0613044	0.867294
WBGene00000235	baf-1	III	10.2314	10.3108	10.2923	10.2641	10.2229	10.2571	10.1851	10.2706	1222.26	0.0619776	0.565134
WBGene00000236	bag-1	I	9.39694	9.24986	9.29991	9.43464	9.29759	9.40723	9.35332	9.14588	643.48	0.0741462	0.70088
WBGene00000237	bam-2	I	7.95937	8.13694	8.01713	8.06311	7.95965	7.73496	8.06116	7.85293	253.769	0.263475	0.211541
WBGene00000238	bar-1	X	6.89281	6.96253	7.00691	6.98414	6.65016	6.73404	6.78736	6.84317	117.355	0.483704	0.0256164
WBGene00000239	bas-1	III	9.23761	8.96485	9.04925	9.18034	9.16511	9.05145	9.20517	9.05442	556.305	-0.0101649	0.965066
WBGene00000240	pah-1	II	9.4743	9.28256	9.28038	9.36771	9.69711	9.84414	9.59045	9.85091	767.021	-0.648066	6.5845187411108e-06
WBGene00000241	bbs-1	I	2.72794	2.6595	2.66579	2.65771	2.69808	2.73165	2.72231	2.7076	6.45867	-0.667093	NA
WBGene00000242	bbs-2	IV	2.31122	2.34461	2.36807	2.41355	2.37161	2.41904	2.34085	2.35971	5.22945	-0.293685	NA
WBGene00000244	bbs-8	V	3.44538	3.53858	3.51255	3.54663	3.639	3.54994	3.52716	3.55357	11.7149	-0.61745	NA
WBGene00000245	bca-1	X	8.9082	9.03307	8.75955	8.77198	9.10119	8.89374	9.01482	9.23318	505.417	-0.331488	0.0943741
WBGene00000246	bcc-1	IV	5.34277	5.50937	5.51939	5.38351	5.4292	5.41051	5.42845	5.53656	43.7038	-0.0555047	0.910203
WBGene00000247	bec-1	IV	8.78264	8.77194	8.67782	8.65587	8.75135	8.73266	8.58213	8.90642	427.076	-0.0484086	0.832225
WBGene00000248	ben-1	III	9.92302	9.78919	9.7517	9.94477	9.89386	9.90002	9.98046	9.8359	943.17	-0.0754832	0.629099
WBGene00000249	bir-1	V	8.5738	8.60874	8.61509	8.68155	8.60676	8.70915	8.67691	8.60026	397.824	-0.0482471	0.769502
WBGene00000250	bir-2	V	8.66816	8.67628	8.75526	8.59181	8.50079	8.57204	8.5541	8.50936	390.698	0.247923	0.0600536
WBGene00000251	bli-1	II	4.776	4.81119	4.80543	5.38374	4.90906	5.0568	5.59089	5.01961	36.9344	-0.889799	0.525684
WBGene00000252	bli-2	II	4.56341	4.51087	4.48424	5.2702	4.67523	4.82143	5.04752	4.9037	30.3054	-0.547782	0.821295
WBGene00000253	bli-3	I	8.7293	8.68893	8.87377	8.58029	8.70266	8.82409	8.81826	8.76967	431.876	-0.0997831	0.598068
WBGene00000254	bli-4	I	11.4768	11.4983	11.4965	11.4436	11.3198	11.361	11.4026	11.4264	2760.47	0.152667	0.0697086
WBGene00000255	bli-5	III	2.8784	2.83691	2.93243	2.8072	2.83372	2.82992	2.84315	2.87405	7.29006	0.298223	NA
WBGene00000256	bli-6	IV	9.22639	9.0759	9.42343	9.34693	8.99867	9.34974	8.98681	9.66729	628.536	-0.0205901	0.961603
WBGene00000257	bmk-1	V	10.2951	10.4074	10.298	10.2929	10.1331	10.1419	10.124	10.2876	1221.31	0.23454	0.0461321
WBGene00000259	bpl-1	II	9.33417	9.31374	9.37904	9.18739	9.14958	9.13878	9.19887	9.20094	606.257	0.220551	0.0777263
WBGene00000262	bra-1	X	5.85181	6.09294	6.0002	5.93954	5.82628	5.86167	5.87945	5.90534	61.1209	0.335769	0.291224
WBGene00000263	F23H11.5	III	11.8024	11.6888	11.8057	11.8619	11.8732	11.7536	11.8322	11.6888	3544.86	0.00413672	0.979137
WBGene00000264	brc-1	III	9.05876	9.02559	9.091	9.06292	8.82357	8.91701	8.83564	8.95415	504.505	0.293383	0.0134626
WBGene00000265	brd-1	III	9.11312	9.10466	9.14836	9.17021	9.05876	8.87463	8.99948	9.03764	537.339	0.233101	0.0704495
WBGene00000266	bre-1	IV	8.27994	8.34672	8.20176	8.34999	8.36913	8.58035	8.44534	8.44675	334.57	-0.300514	0.0562839
WBGene00000267	bre-2	III	5.73146	5.78543	5.71575	5.7407	5.7122	5.72491	5.89348	5.67515	54.0946	-0.0286662	0.949043
WBGene00000268	bre-3	III	10.4119	10.546	10.5729	10.4572	10.3782	10.4108	10.431	10.5192	1417.45	0.0959779	0.459956
WBGene00000269	bre-4	I	7.85265	7.99625	7.88486	7.93168	7.77225	7.85371	7.85532	7.83845	235.12	0.167997	0.317033
WBGene00000270	bre-5	IV	8.17687	8.14078	8.27346	8.16268	8.02673	8.07696	7.91991	8.02975	276.517	0.32525	0.0313667
WBGene00000271	brf-1	II	9.90738	10.0973	10.1082	9.85068	9.81096	9.82	9.79369	9.89473	969.434	0.263682	0.0720096
WBGene00000272	bro-1	I	0.0774301	0.0393225	0.0252742	0.0394574	0.0244875	0.0242799	0.0525755	0.0215128	1.0492	1.72871	NA
WBGene00000273	brp-1	III	11.9692	12.0104	12.1162	11.9562	12.1179	12.1489	12.1519	12.2874	4396.78	-0.248606	0.0249372
WBGene00000274	btf-1	II	10.158	10.094	10.1076	10.0299	10.1099	10.0238	10.0171	10.0483	1078.89	0.0769274	0.508529
WBGene00000275	bub-1	I	11.1755	11.2679	11.2279	11.2087	11.0833	11.1317	11.1079	11.1747	2311.56	0.145205	0.0954696
WBGene00000276	byn-1	III	10.7626	10.9558	10.9764	10.8487	10.784	10.8456	10.778	10.9242	1863.53	0.0829015	0.578578
WBGene00000277	cab-1	X	10.3821	10.526	10.5444	10.3505	10.5031	10.4801	10.5702	10.6304	1451.82	-0.147773	0.285875
WBGene00000279	cah-1	III	4.47227	4.31171	4.33454	4.34341	4.5024	4.46935	4.55796	4.29649	21.9938	-0.606639	0.333893
WBGene00000280	cah-2	II	3.70361	3.70339	3.65107	3.8075	3.71954	3.77213	3.74974	3.71792	13.3315	-0.205792	0.790715
WBGene00000281	cah-3	X	9.6282	9.68455	9.52494	9.58326	9.81483	9.78552	9.60869	9.9205	834.64	-0.295067	0.0532057
WBGene00000282	cah-4	X	10.625	10.5723	10.4713	10.5344	10.941	10.8489	10.6989	10.9626	1697.47	-0.493728	8.08058016628643e-05
WBGene00000283	cah-5	X	9.0132	9.06881	8.9201	9.02221	9.10434	9.02652	9.10946	9.09188	528.907	-0.127853	0.326169
WBGene00000284	cah-6	I	4.84124	4.91567	5.02251	4.83585	4.91863	4.89429	4.98832	4.95383	30.4949	-0.170904	0.739735
WBGene00000285	cal-1	V	6.67692	6.83454	6.81268	6.85348	6.96021	6.9314	7.20922	7.03223	122.562	-0.574765	0.0173043
WBGene00000286	cal-2	II	6.45825	6.51431	6.75003	6.5431	6.74458	6.47658	6.58089	6.50058	96.3034	-0.0212252	0.960382
WBGene00000287	cal-3	IV	4.23736	4.29074	4.20061	4.35097	4.29361	4.32252	4.31648	4.2966	19.7026	-0.255299	0.664042
WBGene00000288	cal-4	IV	5.47059	5.50952	5.48389	5.40549	5.59776	5.49	5.59163	5.6077	46.0226	-0.404501	0.223503
WBGene00000289	cam-1	II	9.60901	9.74417	9.6529	9.49037	9.45691	9.23569	9.41549	9.34923	730.875	0.426057	0.00330749
WBGene00000292	cap-1	IV	10.4845	10.4623	10.4196	10.4583	10.4512	10.3986	10.4604	10.3419	1385.4	0.0693612	0.527769
WBGene00000293	cap-2	II	10.9299	10.8297	10.8249	10.8859	10.9579	10.8733	10.8667	10.7786	1872.24	-0.00180511	0.989308
WBGene00000294	cas-1	X	10.303	10.3429	10.3006	10.198	10.3542	10.2688	10.384	10.2844	1266.48	-0.0565567	0.667009
WBGene00000295	cat-1	X	4.49371	4.55689	4.5625	4.50989	4.46034	4.48594	4.53251	4.53827	22.9694	0.149919	0.78384
WBGene00000296	cat-2	II	4.0544	4.05885	4.03811	4.06544	3.99903	4.15373	4.21488	4.08512	17.1048	-0.479424	0.449221
WBGene00000298	cat-4	V	9.14784	8.93302	8.90479	9.24018	10.0803	9.93691	9.76336	9.67508	773.109	-1.32696	9.35200321805932e-13
WBGene00000301	cav-1	IV	6.2194	6.34286	6.05567	6.10563	5.9109	6.05933	6.04183	5.8824	69.1954	0.646735	0.0411857
WBGene00000302	cav-2	V	5.4357	5.23165	5.24864	5.41492	5.40145	5.4108	5.35308	5.58418	42.0711	-0.42397	0.340377
WBGene00000366	cbp-1	III	11.5087	11.5765	11.5701	11.4651	11.4106	11.409	11.4116	11.5476	2877.65	0.127789	0.245753
WBGene00000367	cca-1	X	7.80036	7.89097	7.66097	7.81359	7.93836	7.80651	7.86332	7.80883	227.187	-0.114504	0.580393
WBGene00000368	ccb-1	I	6.73674	6.84856	6.78568	6.77171	6.91229	6.86373	6.87299	6.92997	114.791	-0.268459	0.202534
WBGene00000369	ccf-1	III	10.6395	10.7192	10.7093	10.5274	10.5228	10.6268	10.5504	10.6431	1574.85	0.0993649	0.45802
WBGene00000370	ccg-1	IV	10.3562	10.3219	10.4014	10.3895	10.4072	10.3082	10.3868	10.1941	1304.35	0.0657919	0.652689
WBGene00000371	cox-5B	I	12.0383	11.8997	12.018	12.0469	12.028	12.0684	12.0821	11.9857	4161.45	-0.0590187	0.609312
WBGene00000372	cyp-13A7	II	0	0	0	0	0	0	0	0	0	NA	NA
WBGene00000373	cyp-14A5	V	7.43972	7.41418	7.45853	7.54595	7.91517	7.81515	7.60853	7.98764	205.971	-0.762611	0.000184087
WBGene00000375	cyp-44A1	II	8.98944	8.98433	9.03701	9.00148	8.92854	8.88975	8.9298	8.9004	497.978	0.15551	0.16533
WBGene00000376	ccr-4	IV	11.793	11.7898	11.8053	11.7593	11.646	11.6149	11.6621	11.6126	3361.29	0.233366	0.000322147
WBGene00000377	cct-1	II	12.6469	12.7216	12.7145	12.6008	12.4802	12.5072	12.5087	12.5855	6212.95	0.227033	0.0102056
WBGene00000378	cct-2	II	12.6242	12.6874	12.703	12.6041	12.483	12.5416	12.5645	12.5297	6190.65	0.188817	0.0186143
WBGene00000379	cct-4	II	12.5242	12.5338	12.4773	12.4281	12.3675	12.4029	12.4093	12.4172	5584.83	0.139078	0.0808811
WBGene00000380	cct-5	III	13.1176	13.0945	13.1222	13.094	13.0292	13.0424	13.0252	13.0064	8585.68	0.122313	0.0398199
WBGene00000381	cct-6	III	12.5658	12.4686	12.4725	12.4829	12.4084	12.4773	12.4628	12.3738	5657.71	0.101523	0.278877
WBGene00000382	cdc-6	I	10.0043	10.1142	10.0443	9.94619	9.83916	9.97386	9.91166	9.9716	1010.02	0.163569	0.184191
WBGene00000383	cdc-14	II	10.7067	10.9161	10.8634	10.6948	10.667	10.5925	10.6034	10.7411	1700.37	0.226363	0.0959901
WBGene00000386	cdc-25.1	I	11.3313	11.3797	11.3438	11.2388	11.1454	11.1208	11.1489	11.198	2426.78	0.261553	0.00292637
WBGene00000387	cdc-25.2	V	8.32958	8.43645	8.45401	8.13879	7.77569	8.0574	7.9367	8.05526	292.78	0.711259	0.000509729
WBGene00000388	cdc-25.3	III	7.70928	7.80376	7.71589	7.58051	7.31911	7.34716	7.37776	7.45788	190.075	0.667813	0.000116798
WBGene00000389	cdc-25.4	II	5.00068	5.0993	5.20263	5.13764	5.22634	5.1667	5.24506	5.35236	36.4857	-0.631779	0.124615
WBGene00000390	cdc-42	II	11.3405	11.4202	11.4437	11.3459	11.3187	11.2765	11.2881	11.3653	2613.97	0.114834	0.23145
WBGene00000391	cdd-1	X	6.90855	6.90977	6.98032	7.13931	7.20095	7.40326	7.07713	7.21971	140.018	-0.549602	0.0280162
WBGene00000392	cdd-2	IV	8.59702	8.73042	8.75544	8.65629	8.6563	8.49353	8.579	8.54486	397.062	0.205532	0.166676
WBGene00000393	cdf-1	X	8.74007	8.68244	8.63749	8.71034	8.74157	8.62908	8.68671	8.71199	414.004	0.000496351	0.997717
WBGene00000395	cdh-3	III	5.73309	5.79089	5.7149	5.77901	5.66313	5.68415	5.5642	5.66603	52.3159	0.382954	0.212084
WBGene00000396	cdh-4	III	7.93968	7.84512	8.01395	7.83271	7.86517	7.70509	7.77458	7.8494	232.464	0.210133	0.259669
WBGene00000397	cdh-5	IV	4.59032	4.58955	4.60998	4.49415	4.56891	4.66629	4.63832	4.58194	24.2227	-0.245418	0.640823
WBGene00000399	cdh-7	II	2.04373	2.01209	2.06338	2.0644	1.98131	2.02089	2.02153	2.06102	4.09319	0.650622	NA
WBGene00000401	cdh-9	X	4.51606	4.40772	4.47105	4.52408	4.50089	4.54	4.50226	4.45368	22.5734	-0.107561	0.85867
WBGene00000402	cdh-10	IV	3.06393	3.11972	3.07841	3.06295	3.06139	3.03142	3.01963	3.1228	8.3819	0.285159	NA
WBGene00000403	casy-1	II	9.46777	9.39624	9.50981	9.33078	9.50647	9.42584	9.45404	9.65828	711.372	-0.145473	0.369593
WBGene00000405	cdk-1	III	10.8925	10.7882	10.7501	10.8017	10.6261	10.5965	10.7146	10.5617	1692.3	0.286209	0.00606423
WBGene00000406	cdk-4	X	6.35226	6.34817	6.32597	6.40323	6.24206	6.21283	6.30702	6.08491	78.9633	0.421665	0.115528
WBGene00000407	cdk-5	III	9.17315	9.30669	9.28773	9.182	9.1058	9.09143	9.05814	9.18814	579.905	0.207949	0.109376
WBGene00000408	cdk-7	I	9.50462	9.53702	9.37527	9.54407	9.51237	9.42286	9.5265	9.29718	709.545	0.0840714	0.635108
WBGene00000409	cdk-8	I	9.24329	9.44311	9.39014	9.20088	9.18302	9.20296	9.20099	9.28571	619.74	0.171209	0.271338
WBGene00000410	cdk-9	I	9.20588	9.27511	9.44213	9.1586	9.25706	9.285	9.14987	9.3608	618.847	0.0129211	0.955982
WBGene00000411	cdl-1	II	11.2587	11.4032	11.4459	11.2232	11.1265	11.1338	11.1658	11.1722	2436.68	0.285881	0.0126281
WBGene00000412	cdr-1	V	4.03698	3.94359	4.01598	4.05771	4.12727	4.07743	3.95204	3.9962	16.4908	-0.202672	0.784399
WBGene00000413	cdt-1	I	9.37573	9.40205	9.50545	9.31284	9.2278	9.22502	9.27575	9.14047	638.314	0.305524	0.0151518
WBGene00000414	cec-1	III	8.50043	8.31779	8.48079	8.34982	8.56054	8.5978	8.5457	8.42929	357.065	-0.210775	0.208031
WBGene00000415	ced-1	I	10.1003	10.0148	10.0306	10.0289	9.89187	9.94584	10.0116	9.85633	1016.57	0.187976	0.0888467
WBGene00000416	ced-2	IV	9.82181	9.71599	9.82181	9.6493	9.76715	9.66704	9.65334	9.63158	843.549	0.120931	0.384312
WBGene00000417	ced-3	IV	10.9675	11.0681	11.043	10.9251	10.7047	10.7678	10.8285	10.7671	1905.24	0.362258	0.000127121
WBGene00000418	ced-4	III	8.86482	8.93905	8.92618	8.90891	8.76454	8.85459	8.78485	8.88043	467.303	0.145681	0.263329
WBGene00000419	ced-5	IV	10.4937	10.6182	10.6311	10.5025	10.2704	10.2935	10.3128	10.3843	1400.5	0.385704	0.000142946
WBGene00000420	ced-6	III	9.46528	9.5601	9.52963	9.40131	9.40425	9.45488	9.41364	9.48981	707.803	0.0784456	0.566504
WBGene00000421	ced-7	III	11.2452	11.4535	11.4367	11.2751	11.2362	11.1549	11.2846	11.2909	2527.63	0.173122	0.19144
WBGene00000422	ced-8	X	4.82792	4.78774	4.72146	4.79679	4.63778	4.72503	4.63974	4.66196	26.7679	0.653596	0.112527
WBGene00000423	ced-9	III	9.42655	9.38013	9.43109	9.39684	9.33188	9.27159	9.4182	9.14398	655.866	0.190537	0.201087
WBGene00000424	ced-10	IV	9.75388	9.3473	9.27209	9.78193	9.81041	9.72088	9.76498	9.34006	794.79	-0.179558	0.579588
WBGene00000425	ced-11	III	5.3277	5.39707	5.37895	5.39317	5.19865	5.25392	5.25512	5.40995	40.3447	0.360443	0.37213
WBGene00000426	ced-12	I	9.51468	9.55371	9.41632	9.58964	9.5262	9.50652	9.37574	9.53019	726.461	0.0552589	0.730969
WBGene00000427	ced-13	X	-1.27146	-1.2933	-1.29265	-1.29353	-1.29362	-1.28303	-1.29377	-1.29591	0.385226	1.05971	NA
WBGene00000428	ceh-1	X	1.83748	1.88902	1.83936	1.83968	1.83987	1.87878	1.85263	1.86701	3.59748	-0.253427	NA
WBGene00000429	ceh-2	I	1.06345	1.13774	1.05217	1.06577	1.05057	1.13218	1.06419	1.05984	2.1759	0.156266	NA
WBGene00000430	ceh-5	I	-0.0935238	-0.132251	-0.0995652	-0.132424	-0.132488	-0.10365	-0.132596	-0.135214	0.953779	1.45834	NA
WBGene00000431	ceh-6	I	3.85012	3.81038	3.73931	3.73935	3.75195	3.81668	3.80696	3.82506	13.8121	-0.135455	0.86134
WBGene00000432	ceh-7	II	0	0	0	0	0	0	0	0	0	NA	NA
WBGene00000433	ceh-8	I	0.768959	0.791721	0.839931	0.78034	0.843378	0.779439	0.779555	0.778151	2.06091	0.010367	NA
WBGene00000434	ceh-9	I	1.11906	1.13493	1.17061	1.12019	1.13547	1.21467	1.16195	1.13619	2.28371	-1.42359	NA
WBGene00000435	ceh-10	III	1.39217	1.41184	1.40118	1.38122	1.39481	1.42017	1.4073	1.39823	2.6502	-0.358547	NA
WBGene00000436	ceh-12	I	0.622514	0.626857	0.613893	0.596289	0.638557	0.623382	0.609993	0.599829	1.56351	-0.193456	NA
WBGene00000437	ceh-13	III	5.76812	5.59149	5.83564	5.78456	5.74956	5.74899	5.93447	5.76559	55.2086	-0.183786	0.659906
WBGene00000438	ceh-14	X	5.75352	5.73985	5.71509	5.77024	5.85486	5.89565	5.75327	5.79483	55.2664	-0.273261	0.386606
WBGene00000439	ceh-16	III	1.07709	1.1199	1.14332	1.07818	1.10849	1.0776	1.13503	1.11045	2.20117	-0.154058	NA
WBGene00000440	ceh-17	I	0.840965	0.829241	0.833188	0.800786	0.815372	0.813958	0.814879	0.839775	1.75041	0.280719	NA
WBGene00000441	ceh-18	X	7.46276	7.62109	7.78592	7.64577	7.58398	7.67659	7.68215	7.80623	203.197	-0.118392	0.650589
WBGene00000442	ceh-19	IV	2.62961	2.64951	2.64223	2.6256	2.56613	2.5858	2.66696	2.68657	6.22777	0.161964	NA
WBGene00000443	ceh-20	III	7.00037	7.16132	7.33222	7.02977	7.03561	7.23552	7.13215	7.27139	143.272	-0.0807631	0.811738
WBGene00000444	ceh-21	X	7.02046	7.06179	7.07651	7.05918	6.83103	6.81908	6.81551	6.75716	123.837	0.592178	0.000919231
WBGene00000445	ceh-22	V	3.12693	3.23256	3.19973	3.19442	3.20444	3.21154	3.26096	3.14734	9.29892	-0.223077	NA
WBGene00000446	ceh-23	III	2.62325	2.72053	2.63851	2.62911	2.64357	2.66376	2.59925	2.68928	6.26497	0.0638259	NA
WBGene00000447	ceh-24	V	1.35901	1.37832	1.33774	1.31984	1.34764	1.37289	1.34679	1.35869	2.54477	-0.330251	NA
WBGene00000448	pros-1	III	4.57228	4.53442	4.54182	4.41528	4.57157	4.40448	4.56382	4.49779	23.0374	0.0401991	0.955093
WBGene00000449	ceh-27	V	2.914	2.94513	2.88925	2.90878	2.93413	2.95156	2.96585	3.00035	7.43704	-0.77729	NA
WBGene00000450	ceh-28	X	0	0	0	0	0	0	0	0	0	NA	NA
WBGene00000451	ceh-30	X	3.0542	3.03933	2.95279	3.01474	2.98806	3.05901	2.99546	3.05647	8.06026	-0.140359	NA
WBGene00000452	ceh-31	X	2.57128	2.61497	2.65196	2.56197	2.63205	2.65347	2.65504	2.64695	6.17811	-0.911397	NA
WBGene00000453	ceh-32	V	5.73095	5.71943	5.72856	5.81268	5.73429	5.68365	5.59859	5.72727	52.7899	0.208369	0.545261
WBGene00000454	ceh-33	V	2.54231	2.46979	2.52062	2.47038	2.52505	2.54462	2.45395	2.57054	5.65573	-0.47761	NA
WBGene00000455	ceh-34	V	4.77526	4.81585	4.68284	4.87459	4.81079	4.79908	4.8066	4.80919	27.8623	-0.0886135	0.873517
WBGene00000457	ceh-36	X	-0.355753	-0.369112	-0.36871	-0.354794	-0.340766	-0.341697	-0.369401	-0.371584	0.79523	-0.853049	NA
WBGene00000458	ceh-37	X	6.52288	6.51464	6.9161	6.53364	6.42839	6.30167	6.66206	6.63516	97.2109	0.305161	0.470754
WBGene00000459	ceh-38	II	10.7086	10.8194	10.8519	10.5957	10.5382	10.5266	10.5409	10.7104	1631.66	0.257237	0.0774489
WBGene00000460	ceh-39	X	7.57686	7.61609	7.57601	7.64414	7.55429	7.35439	7.46471	7.43265	185.757	0.311818	0.0790414
WBGene00000461	ceh-40	X	4.27696	4.35071	4.2426	4.28179	4.18687	4.12883	4.10481	4.18323	18.9962	0.981525	0.0472646
WBGene00000462	ceh-41	X	5.81797	5.8949	5.82155	5.77459	5.65339	5.76115	5.64369	5.70103	54.6551	0.472547	0.110043
WBGene00000463	ceh-43	III	4.20276	4.10105	4.16454	4.07068	4.18718	4.08584	4.1917	4.13992	17.7685	-0.116672	0.868744
WBGene00000464	ceh-44	III	10.277	10.2168	10.1731	10.27	10.2458	10.2518	10.2343	10.1753	1202.29	0.0151772	0.910564
WBGene00000465	cpg-1	III	13.6082	13.802	13.8309	13.4487	13.1381	13.0754	13.2439	13.2467	11406.6	0.756198	1.50887881575591e-07
WBGene00000466	cel-1	I	9.86326	9.94772	9.95941	9.86605	9.79988	9.74559	9.77012	9.8693	927.156	0.17748	0.110319
WBGene00000467	cep-1	I	9.60655	9.62692	9.59192	9.45379	9.30881	9.48022	9.32129	9.65178	732.614	0.196872	0.310061
WBGene00000468	ces-1	I	-0.900011	-0.926911	-0.911945	-0.927215	-0.912875	-0.927613	-0.927522	-0.92909	0.548777	1.60345	NA
WBGene00000469	ces-2	I	2.54965	2.61992	2.62961	2.69244	2.59661	2.60598	2.60678	2.61808	6.20251	0.316308	NA
WBGene00000472	cey-1	II	12.6702	12.7746	12.7337	12.6319	12.7075	12.6725	12.7711	12.75	6726.29	-0.0333128	0.779916
WBGene00000473	cey-2	I	14.3033	14.3953	14.3568	14.2461	14.1343	14.1821	14.1971	14.2377	19639.4	0.206948	0.0216752
WBGene00000474	cey-3	I	12.9921	12.9831	12.9572	12.9251	12.8769	12.9077	12.9168	12.8284	7778.38	0.123299	0.11148
WBGene00000475	cey-4	III	13.216	13.1855	13.2939	13.1844	13.1798	13.1149	13.1949	13.0438	9279.93	0.129036	0.212105
WBGene00000476	cfi-1	I	5.03024	5.15655	5.15811	5.13098	5.13947	5.07334	5.22303	5.17759	35.304	-0.161808	0.727361
WBGene00000477	cft-1	V	4.83319	4.74006	4.91033	4.80356	4.95525	4.79469	4.83936	4.79156	28.8369	-0.118274	0.836766
WBGene00000478	cfz-2	V	3.87907	3.9163	3.82973	3.84957	3.89542	3.84004	3.94778	3.8487	14.7693	-0.118243	0.874708
WBGene00000479	cgh-1	III	14.9692	15.1206	15.1261	14.9132	14.8144	14.8492	14.8562	14.9343	31796.3	0.256247	0.0269064
WBGene00000480	cgp-1	V	10.7203	10.809	10.8716	10.6764	10.6857	10.6605	10.638	10.6746	1688.39	0.165156	0.137057
WBGene00000481	cha-1	IV	5.52248	5.31802	5.33002	5.5083	5.49251	5.44633	5.50581	5.53878	44.0111	-0.279079	0.501437
WBGene00000482	chd-3	X	9.08938	9.23048	9.07349	9.19321	9.16952	9.06803	9.32563	9.00508	569.036	0.00224661	0.991829
WBGene00000483	che-1	I	-2.0823	-2.08211	-2.08198	-2.08216	-2.08218	-2.08223	-2.08221	-2.08082	0.0614339	-0.33415	NA
WBGene00000484	che-2	X	2.15109	2.0951	2.17799	2.16405	2.09308	2.15629	2.10555	2.13603	4.44116	0.617824	NA
WBGene00000485	che-3	I	5.17052	5.16135	5.21299	5.16853	5.05878	5.15621	5.27295	5.32847	36.6115	-0.145119	0.778977
WBGene00000487	che-6	IV	1.5693	1.54563	1.59597	1.55911	1.61425	1.57121	1.55843	1.5372	3.05304	-0.0950989	NA
WBGene00000488	che-7	V	3.43166	3.46495	3.49457	3.4346	3.4725	3.42667	3.47675	3.46142	11.0366	-0.0365363	NA
WBGene00000490	che-11	V	3.85706	3.78227	3.90947	3.85498	3.91212	3.93499	3.87104	3.82325	14.7724	-0.294275	0.678127
WBGene00000491	che-12	V	4.10568	4.14886	4.11079	4.01438	4.03975	4.15807	3.99287	4.15913	17.3561	0.0488164	0.953781
WBGene00000492	che-13	I	5.51865	5.72296	5.85569	5.61907	5.78142	5.6421	5.7447	5.62392	52.483	-0.0504697	0.92401
WBGene00000493	che-14	I	4.69319	4.49907	4.69665	4.72058	4.63036	4.62415	4.65713	4.55382	25.2407	0.228226	0.70308
WBGene00000496	chs-1	I	11.8949	12.0245	11.9772	11.7679	11.5789	11.5737	11.5813	11.6865	3521.52	0.476689	2.37438900255094e-05
WBGene00000497	chs-2	II	6.60179	6.52256	6.59585	6.56429	6.55924	6.60733	6.59433	6.58066	95.5927	-0.0355195	0.904552
WBGene00000498	chk-1	V	9.48175	9.51429	9.46957	9.45169	9.42215	9.35309	9.42621	9.43113	697.179	0.115289	0.291136
WBGene00000499	chk-2	V	7.69944	7.70734	7.68922	7.78093	7.52329	7.5699	7.49913	7.50067	198.519	0.401736	0.00843032
WBGene00000500	chn-1	I	9.77919	9.69902	9.76103	9.63596	9.55332	9.64265	9.61529	9.52001	807.218	0.223938	0.0562689
WBGene00000501	cho-1	IV	5.12782	5.17679	5.13374	5.16269	5.31781	5.25401	5.28604	5.21207	37.1564	-0.511775	0.149211
WBGene00000502	chp-1	I	10.2002	10.1861	10.1413	10.2283	10.1694	10.2117	10.1506	10.1155	1157.21	0.0452025	0.697056
WBGene00000503	cht-1	X	3.93061	3.93037	4.07972	3.87074	3.75096	3.81123	3.76213	3.74445	15.3651	1.71952	0.00302005
WBGene00000506	cic-1	III	8.04248	7.90967	7.80427	7.89011	7.78997	7.83303	7.91515	7.83586	236.054	0.139433	0.475517
WBGene00000507	cit-1.1	III	9.4246	9.41695	9.42103	9.41074	9.30796	9.28709	9.22633	9.35831	657.291	0.198044	0.0694541
WBGene00000508	cit-1.2	III	9.53419	9.72713	9.63054	9.52786	9.44001	9.44955	9.47257	9.52393	746.878	0.219539	0.0897796
WBGene00000509	cka-1	IV	9.61918	9.58888	9.57159	9.5818	9.59783	9.59174	9.57833	9.61868	772.609	-0.0110083	0.932696
WBGene00000510	cka-2	X	5.95648	5.8352	5.98903	5.98739	6.04478	6.22077	6.09635	6.18491	66.493	-0.612671	0.0314325
WBGene00000511	ckb-1	III	5.46784	5.66142	5.60554	5.59267	5.57973	5.67112	5.45231	5.6065	48.1596	0.00980784	0.982594
WBGene00000512	ckb-2	III	7.50525	7.30635	7.59051	7.50296	7.3147	7.2057	7.44377	7.23139	169.802	0.378667	0.0997528
WBGene00000513	ckb-3	III	1.19855	1.20129	1.18992	1.18772	1.21552	1.20007	1.1866	1.23763	2.24334	-0.807368	NA
WBGene00000514	ckb-4	V	6.53615	6.53417	6.40201	6.66522	6.53818	6.5659	6.62382	6.5288	94.0173	-0.0639242	0.846553
WBGene00000515	ckc-1	X	8.83049	8.85246	8.77858	8.94361	8.96003	9.01434	8.8528	8.94698	478.213	-0.157985	0.274662
WBGene00000516	cki-1	II	5.33119	5.2554	5.26816	5.39452	5.20481	5.22468	5.16187	5.16438	38.5407	0.537571	0.122728
WBGene00000517	cki-2	II	9.45171	9.64436	9.62267	9.48864	9.36067	9.39041	9.33804	9.56923	720.261	0.219821	0.176031
WBGene00000518	ckk-1	III	6.30687	6.45276	6.39075	6.37477	6.46489	6.43345	6.65955	6.52665	88.149	-0.386929	0.14417
WBGene00000519	cku-70	III	9.59295	9.64243	9.6392	9.53034	9.43523	9.53105	9.51553	9.51627	751.629	0.164735	0.139683
WBGene00000520	cku-80	III	9.53414	9.54343	9.3522	9.47029	9.42349	9.40871	9.42958	9.36051	696.462	0.121296	0.36984
WBGene00000521	cky-1	V	-1.40839	-1.3866	-1.40693	-1.40776	-1.40784	-1.40809	-1.40798	-1.40285	0.351925	1.16346	NA
WBGene00000522	clc-1	X	8.38538	8.34412	8.3399	8.22495	8.2045	8.17696	8.04183	8.42524	310.572	0.184708	0.41776
WBGene00000523	clc-2	X	4.78546	4.74051	4.69218	4.74793	4.66711	4.75001	4.79493	4.81013	26.8287	-0.0898572	0.872785
WBGene00000524	clc-3	X	5.59946	5.57054	5.54127	5.53733	5.38578	5.51807	5.45644	5.55695	46.0743	0.296369	0.410133
WBGene00000525	clc-4	X	2.1221	2.16134	2.09351	2.14601	2.13112	2.15511	2.08852	2.14429	4.36722	0.0204828	NA
WBGene00000526	clc-5	X	5.23245	5.1486	5.20434	5.27987	5.18993	5.25597	5.22202	5.32951	37.5682	-0.156812	0.723359
WBGene00000527	cle-1	I	9.84536	9.96764	9.86688	9.76811	9.83362	9.83156	9.9133	10.0205	945.494	-0.0638584	0.705332
WBGene00000528	clh-1	II	9.79032	9.7276	9.76108	9.65426	9.91016	9.92918	9.82791	9.97965	910.136	-0.288896	0.00941135
WBGene00000529	clh-2	II	5.22562	5.08825	5.21991	5.02685	5.12265	5.16703	5.30555	5.20658	36.2622	-0.261481	0.589623
WBGene00000530	clh-3	II	8.78545	8.79655	8.87552	8.75151	8.84919	8.6882	8.74166	8.7259	439.618	0.0880621	0.572036
WBGene00000531	clh-4	X	5.14196	5.23671	5.14658	5.19595	5.3591	5.15605	5.25825	5.24469	37.4118	-0.328677	0.421062
WBGene00000532	clh-5	II	10.4038	10.3796	10.3619	10.2712	10.2243	10.2364	10.2822	10.2467	1264.25	0.169708	0.0813674
WBGene00000533	clh-6	V	9.22733	9.30187	9.20218	9.22486	9.12636	9.16666	9.22053	9.22247	593.565	0.0895771	0.484262
WBGene00000534	cpi-2	V	10.474	10.5512	10.6709	10.4785	10.4144	10.3675	10.4991	10.2947	1425.85	0.235369	0.0798003
WBGene00000535	cpi-1	IV	10.3634	10.2151	10.1021	10.2932	10.1632	10.2244	10.2409	10.1392	1194.56	0.0890067	0.562561
WBGene00000536	clk-1	III	8.24013	8.22868	8.24871	8.374	8.40101	8.22157	8.37503	8.21662	313.759	-0.0548507	0.796759
WBGene00000537	clk-2	III	9.17203	9.37805	9.34113	9.16594	9.15183	9.18183	9.1713	9.24038	600.792	0.133029	0.395621
WBGene00000539	cln-3.1	V	6.08174	6.14729	6.03135	6.12352	6.3108	6.42926	6.32618	6.37869	76.0082	-0.779796	0.00103343
WBGene00000540	cln-3.2	I	7.30541	7.24172	7.28113	7.20957	7.22334	7.2178	7.2454	7.0907	150.411	0.151282	0.482975
WBGene00000541	cln-3.3	V	6.10771	5.87306	5.81314	5.98509	6.30244	6.01373	5.95181	6.19719	66.5643	-0.541125	0.176631
WBGene00000542	clp-1	III	11.6526	11.7636	11.7755	11.6745	11.7938	11.6806	11.8089	11.7547	3421.05	-0.0655339	0.578051
WBGene00000543	clp-2	III	9.4188	9.62651	9.58122	9.39558	9.26488	9.27983	9.29614	9.3893	684.624	0.328166	0.0219109
WBGene00000544	clp-3	I	6.49683	6.40362	6.39655	6.4069	6.69753	6.59887	6.55042	6.6336	92.5763	-0.514948	0.0236546
WBGene00000545	clp-4	III	8.84165	8.86899	9.05243	8.81005	8.97167	8.90038	9.03217	8.93997	488.665	-0.111866	0.516389
WBGene00000546	clp-6	IV	7.87263	7.87835	7.93205	7.93233	8.07589	8.16294	8.02337	8.15294	258.26	-0.387709	0.00786404
WBGene00000547	clp-7	IV	10.2401	10.1058	10.0876	10.1094	10.2427	10.2503	10.3036	10.0999	1163.89	-0.138306	0.318253
WBGene00000548	clr-1	II	10.6748	10.7113	10.7107	10.6728	10.5549	10.5152	10.5353	10.5415	1573	0.24221	0.000917474
WBGene00000549	cls-2	III	10.0829	10.1064	10.1287	9.95267	9.93732	9.96422	9.95579	10.066	1044.27	0.13702	0.287375
WBGene00000550	clu-1	III	12.5036	12.5413	12.5381	12.4336	12.3769	12.3547	12.3806	12.3847	5567.88	0.19711	0.00854862
WBGene00000551	clx-1	IV	-2.08265	-2.08225	-2.08198	-2.07752	-2.08239	-2.08251	-2.08246	-2.08434	0.139206	1.08874	NA
WBGene00000552	cmd-1	V	12.3712	12.4302	12.5708	12.3999	12.4425	12.3597	12.4614	12.4356	5543.55	0.0304469	0.831325
WBGene00000553	cmk-1	IV	5.41305	5.30785	5.36927	5.25265	5.44125	5.39907	5.33613	5.31555	41.1522	-0.141994	0.74519
WBGene00000554	cnb-1	V	9.07984	8.9448	8.93054	9.01296	9.14842	9.06872	9.07949	9.03398	526.754	-0.148288	0.274232
WBGene00000555	cnc-1	V	0	0	0	0	0	0	0	0	0	NA	NA
WBGene00000556	cnc-2	V	0.530178	0.546869	0.594539	0.608789	0.530876	0.530558	0.530695	0.53451	1.5655	3.49496	NA
WBGene00000557	cnc-3	V	3.36139	3.28296	3.40561	3.29734	3.30971	3.23729	3.46394	3.2284	10.4412	0.273805	NA
WBGene00000558	cnc-4	V	4.46234	4.47387	4.73216	4.51025	4.42536	4.26546	4.59426	4.3277	23.4512	0.849547	0.250894
WBGene00000559	cnc-5	V	0	0	0	0	0	0	0	0	0	NA	NA
WBGene00000560	cnc-6	III	0	0	0	0	0	0	0	0	0	NA	NA
WBGene00000561	cnd-1	III	-1.03554	-1.0617	-1.048	-1.06198	-1.06209	-1.0624	-1.06226	-1.05658	0.48732	1.7313	NA
WBGene00000562	cng-1	V	3.96755	4.05269	3.95157	4.03946	4.18285	4.06253	4.13157	3.97881	16.8505	-0.697522	0.279804
WBGene00000563	cng-3	IV	1.1669	1.18381	1.15603	1.1986	1.22594	1.19595	1.18252	1.16278	2.318	-0.754979	NA
WBGene00000564	cnk-1	III	9.87279	9.74558	9.66651	9.76406	9.73761	9.7398	9.69015	9.5977	849.976	0.120207	0.401297
WBGene00000565	cnt-1	II	9.47312	9.6379	9.61735	9.52302	9.37276	9.4695	9.64054	9.44266	738.895	0.130487	0.436904
WBGene00000566	cnt-2	III	9.77107	9.91234	9.8959	9.74014	9.60385	9.70702	9.76332	9.77936	878.15	0.185324	0.185031
WBGene00000567	cnx-1	III	11.5723	11.7076	11.7288	11.548	11.4464	11.4437	11.4413	11.6227	3044.97	0.228374	0.0808951
WBGene00000583	cof-2	I	5.28163	5.31644	5.2015	5.2357	5.26236	5.27691	5.33156	5.20617	38.5939	-0.0331981	0.946806
WBGene00000584	cog-1	II	3.97235	4.05608	4.03803	4.12232	3.93525	3.94113	4.04092	4.05591	16.3838	0.420069	0.529979
WBGene00000585	cogc-2	IV	10.096	10.1177	10.0981	10.0353	9.92791	10.0971	10.0263	10.0516	1066.49	0.0937829	0.438265
WBGene00000591	coh-1	X	8.22069	7.93378	7.93713	7.87752	8.03578	7.71449	7.98094	7.81528	249.154	0.206603	0.444342
WBGene00000592	coh-3	V	8.93445	9.09196	9.06466	8.91737	8.80774	8.91517	8.75976	8.95234	490.929	0.239944	0.128004
WBGene00000593	col-2	IV	0.137478	0.123434	0.191276	0.123215	0.123134	0.150067	0.137464	0.119666	1.17871	1.13595	NA
WBGene00000594	col-3	IV	10.6165	10.7481	11.4092	11.0016	11.0752	11.4084	11.1911	11.9068	2479.73	-0.695063	0.200356
WBGene00000596	col-7	I	10.0977	10.0603	10.4475	10.5912	11.0354	11.3835	10.7399	11.6837	2000.8	-1.45717	0.00143164
WBGene00000597	col-8	III	14.2826	14.1558	14.2687	14.1477	14.1625	14.1584	14.1891	14.1085	18644.1	0.0905076	0.376134
WBGene00000598	col-9	X	-1.69108	-1.69028	-1.66998	-1.69049	-1.69057	-1.6908	-1.6907	-1.69362	0.32585	1.92358	NA
WBGene00000599	col-10	V	9.10811	8.68427	9.19432	9.32758	8.99902	9.41477	9.15213	9.41424	587.33	-0.259214	0.41639
WBGene00000601	col-12	V	11.1112	11.0211	11.4753	11.5383	11.7449	12.127	11.616	12.5069	3556.29	-1.1295	0.0169768
WBGene00000602	col-13	V	9.91402	9.99159	10.3868	10.4297	10.6908	11.1167	10.4947	11.5936	1761.21	-1.31676	0.0180023
WBGene00000603	col-14	IV	7.11476	6.39706	7.36688	7.60367	6.77514	7.73542	7.10701	8.07826	180.032	-0.673541	0.631834
WBGene00000606	col-17	II	5.87081	5.36392	5.56989	6.38355	5.69163	5.9288	6.21689	6.14644	65.1583	-0.455328	0.78637
WBGene00000608	col-19	X	14.8442	14.3785	14.5615	14.7644	15.0207	14.9954	14.9971	14.6436	28673.6	-0.406422	0.0537756
WBGene00000609	col-20	II	15.5163	15.2657	15.4263	15.3425	15.4957	15.458	15.5654	15.39	44397	-0.130231	0.34165
WBGene00000610	col-33	IV	1.48294	1.4572	1.49182	1.49503	1.45653	1.55525	1.46931	1.53264	2.77053	-0.907991	NA
WBGene00000611	col-34	IV	7.08194	7.2223	7.17499	7.20065	7.23048	7.37402	7.28129	7.40838	152.633	-0.344907	0.0861031
WBGene00000612	col-35	I	-2.08262	-2.08224	-2.08198	-2.08234	-2.08238	-2.08249	-2.07778	-2.08425	0.133389	-0.385723	NA
WBGene00000613	col-36	II	0	0	0	0	0	0	0	0	0	NA	NA
WBGene00000614	col-37	V	0	0	0	0	0	0	0	0	0	NA	NA
WBGene00000615	col-38	II	7.48339	6.59626	7.5045	8.00175	7.11499	7.96085	7.63507	8.3257	219.975	-0.657982	0.625343
WBGene00000616	col-39	II	11.028	10.8467	11.3025	11.4193	11.8077	12.1512	11.6722	12.3683	3426.76	-1.31035	0.000610312
WBGene00000617	col-40	II	1.53953	1.46868	1.51675	1.48098	1.50838	1.50686	1.52553	1.4926	2.8819	-0.250434	NA
WBGene00000618	col-41	X	3.62675	3.44869	3.50437	3.78198	3.42272	3.44858	3.70867	3.53807	12.3533	0.602146	NA
WBGene00000620	col-43	V	5.83965	5.79737	5.87095	5.839	5.70108	5.90535	5.71411	6.0742	57.8519	-0.0818788	0.872686
WBGene00000621	col-44	X	-1.79479	-1.79444	-1.79419	-1.79453	-1.79457	-1.79467	-1.79462	-1.78851	0.122868	-0.788504	NA
WBGene00000622	col-45	I	3.12045	2.99035	3.07025	3.03998	3.02456	3.07119	3.05209	3.10692	8.37875	-0.123338	NA
WBGene00000623	col-46	I	1.53406	1.56787	1.52333	1.66722	1.5483	1.52049	1.56283	1.55369	3.01119	1.04948	NA
WBGene00000624	col-47	I	-1.68993	-1.68921	-1.68871	-1.68184	-1.68947	-1.68968	-1.67953	-1.69217	0.28201	0.104171	NA
WBGene00000625	col-48	I	5.9223	5.67662	6.02706	6.38966	5.89333	6.28346	6.1413	6.50451	72.4613	-0.564659	0.558959
WBGene00000626	col-49	I	6.28141	5.73738	6.27871	6.88676	6.04386	6.87605	6.36222	7.18987	101.895	-0.817535	0.648386
WBGene00000627	col-50	I	0.525072	0.514465	0.501345	0.484494	0.484399	0.497057	0.511834	0.504441	1.41882	0.5247	NA
WBGene00000628	col-51	I	-2.08262	-2.08224	-2.08198	-2.08234	-2.08238	-2.08249	-2.07778	-2.08425	0.133389	-0.385723	NA
WBGene00000629	col-52	I	0.333318	0.283209	0.268603	0.267769	0.29453	0.267445	0.281362	0.272544	1.22989	0.865123	NA
WBGene00000630	col-53	I	4.28726	4.25763	4.18219	4.23894	4.30522	4.38014	4.34864	4.36234	19.5743	-0.757001	0.126308
WBGene00000631	col-54	I	1.78714	1.78958	1.79138	1.8825	1.78869	1.82807	1.95748	1.85542	3.61951	-1.53307	NA
WBGene00000632	col-55	I	0	0	0	0	0	0	0	0	0	NA	NA
WBGene00000633	col-56	I	-1.74772	-1.74038	-1.74678	-1.74731	-1.74737	-1.74753	-1.74746	-1.74374	0.206171	0.381984	NA
WBGene00000634	col-58	I	3.59866	3.52387	3.59445	3.67277	3.62532	3.76448	3.61589	3.71615	12.4446	-0.855551	NA
WBGene00000636	col-60	I	6.85479	6.48324	7.47194	7.33338	6.92783	7.93166	7.0469	8.1908	186.283	-1.11033	0.34363
WBGene00000637	col-61	I	3.75889	3.8483	3.86723	3.8578	3.82188	3.88664	3.81031	4.01912	14.5109	-0.485477	0.518354
WBGene00000638	col-62	I	9.67021	9.68861	10.1428	10.208	10.4733	10.976	10.283	11.2704	1491.93	-1.35029	0.0100064
WBGene00000639	col-63	I	5.88755	5.4168	5.49284	6.66239	5.99579	6.33	5.80617	6.73022	77.9049	-0.793067	0.751472
WBGene00000640	col-64	I	2.19356	2.18724	2.2398	2.24833	2.24761	2.23302	2.22161	2.26054	4.65992	-0.586082	NA
WBGene00000641	col-65	I	5.9567	5.41586	6.13246	6.29613	5.52863	6.18875	5.73611	6.40448	68.3445	-0.0515071	0.977991
WBGene00000644	col-68	II	5.58361	5.69215	5.83839	5.79286	6.00097	5.93384	5.63138	6.05373	57.5526	-0.624755	0.158724
WBGene00000645	col-69	II	2.34012	2.33282	2.3835	2.38057	2.37958	2.42773	2.36816	2.43414	5.1506	-1.00966	NA
WBGene00000646	H17B01.2	II	3.30578	3.21065	3.2466	3.19121	3.25696	3.26668	3.26115	3.30672	9.51689	-0.437017	NA
WBGene00000647	col-71	II	7.83509	6.76686	7.55312	8.5199	7.46993	8.22047	7.88753	8.25944	258.388	-0.303804	0.841861
WBGene00000648	col-72	II	-2.0823	-2.08211	-2.08198	-2.08216	-2.08218	-2.08223	-2.08221	-2.08082	0.0614339	-0.33415	NA
WBGene00000649	col-73	II	8.03844	6.7952	7.94625	8.73709	7.6116	8.51488	8.32032	8.90953	334.082	-0.626658	0.729225
WBGene00000650	col-74	II	1.28321	1.25074	1.2234	1.24483	1.258	1.21666	1.20342	1.19686	2.4301	1.60399	NA
WBGene00000651	col-75	II	-2.08267	-2.07724	-2.08197	-2.08237	-2.08241	-2.08253	-2.08248	-2.08442	0.145222	1.08874	NA
WBGene00000652	col-76	II	7.40362	7.52257	7.54566	7.23066	7.24753	7.31014	7.44656	7.36795	168.683	0.181238	0.48924
WBGene00000653	col-77	II	8.12172	7.06205	8.97246	8.83789	7.91886	8.81752	8.03353	9.38228	423.473	-0.389209	0.828675
WBGene00000654	col-78	II	0	0	0	0	0	0	0	0	0	NA	NA
WBGene00000655	col-79	II	3.54151	3.45321	3.46075	3.73719	3.62012	3.63033	3.55693	3.60817	11.9637	-0.526374	NA
WBGene00000656	col-80	II	15.159	15.1108	15.239	15.0882	15.1868	15.1995	15.262	15.303	37556.8	-0.131582	0.195934
WBGene00000657	col-81	II	14.7738	14.6028	14.7199	14.731	15.0619	15.0895	15.0092	15.0838	30721.1	-0.526743	5.2927826384749e-11
WBGene00000658	col-83	II	1.61502	1.56339	1.59739	1.57594	1.64175	1.58873	1.60346	1.6257	3.00467	-1.04811	NA
WBGene00000659	col-84	II	0.252398	0.298145	0.253777	0.252981	0.252903	0.265352	0.265869	0.305483	1.16779	-0.743398	NA
WBGene00000660	col-85	II	0.795772	0.785449	0.819119	0.781188	0.78075	0.793567	0.781608	0.790154	1.76057	0.540416	NA
WBGene00000661	col-86	II	0.617775	0.627321	0.60824	0.639739	0.623729	0.653391	0.630562	0.617232	1.5502	-0.583333	NA
WBGene00000662	col-87	II	-0.196644	-0.209618	-0.209196	-0.183168	-0.183795	-0.209991	-0.209919	-0.186958	0.846545	-0.25184	NA
WBGene00000663	col-88	III	7.39864	6.40515	8.06904	7.82277	6.8676	8.11766	7.31487	8.58696	242.667	-0.607776	0.804321
WBGene00000664	col-89	III	4.18014	4.09515	4.18143	4.24489	4.15527	4.26069	4.16076	4.33175	18.349	-0.389922	0.554387
WBGene00000665	col-90	III	4.54124	4.35445	4.72423	4.65706	4.41922	4.55469	4.76805	4.86041	25.2831	-0.46607	0.668471
WBGene00000666	col-91	III	6.68073	6.20356	7.51831	7.31554	6.93887	7.7254	6.76403	7.70692	161.445	-0.662519	0.684706
WBGene00000667	col-92	III	12.7644	12.3874	12.6552	12.7715	13.086	13.1587	13.0207	13.1798	7766.77	-0.68775	3.46655841749252e-06
WBGene00000668	col-93	III	15.0925	14.8908	15.0142	14.9624	15.1723	15.1718	15.1912	15.2037	35013.3	-0.286949	0.00191376
WBGene00000669	col-94	III	12.1917	12.0971	12.2112	12.1463	12.3474	12.4407	12.3512	12.5389	5060.03	-0.393085	0.000110264
WBGene00000670	col-95	III	8.41201	8.36935	8.19694	8.33373	8.26568	8.1849	8.36017	8.11012	312.682	0.182501	0.351988
WBGene00000671	col-96	III	8.93281	8.85343	8.88153	8.98321	9.12013	9.1518	9.07033	9.12018	520.005	-0.340878	0.00241729
WBGene00000672	col-97	III	7.19755	6.56235	7.63803	7.88729	6.93062	7.74512	7.28236	8.10562	195.749	-0.345005	0.80959
WBGene00000673	col-98	III	13.6291	13.5142	13.5358	13.4289	13.3314	13.257	13.4866	13.1763	11066.8	0.315303	0.0245909
WBGene00000674	col-99	IV	6.28918	6.0667	6.07845	5.98044	6.17489	6.07866	6.30077	6.09041	70.917	-0.160345	0.693288
WBGene00000675	col-101	IV	13.7449	13.7243	13.7551	13.5527	13.324	13.3256	13.4432	13.3185	11969.2	0.514065	2.7856150260316e-07
WBGene00000676	col-102	IV	-2.08265	-2.08225	-2.08198	-2.07752	-2.08239	-2.08251	-2.08246	-2.08434	0.139206	1.08874	NA
WBGene00000677	col-103	IV	13.5224	13.1624	13.2964	13.3474	13.4047	13.3231	13.4714	12.9555	10293	0.0508651	0.857575
WBGene00000678	col-104	IV	6.95489	6.12324	7.0474	7.46052	6.63325	7.32633	6.87237	7.60433	144.659	-0.38698	0.830522
WBGene00000679	col-105	IV	-2.07824	-2.08223	-2.08198	-2.08232	-2.08235	-2.08246	-2.08241	-2.0841	0.123356	1.08874	NA
WBGene00000680	col-106	IV	14.4763	14.3584	14.4969	14.42	14.5489	14.5429	14.5774	14.5244	23111.3	-0.163287	0.0523135
WBGene00000681	col-107	IV	7.50872	6.67975	7.53058	7.9307	7.33933	8.15935	7.60889	7.84944	210.114	-0.556341	0.613673
WBGene00000682	col-108	IV	-0.0239986	-0.0215588	-0.0369848	-0.0244701	-0.0117319	-0.0379246	-0.0103726	-0.0316343	0.986272	-0.411277	NA
WBGene00000683	col-109	IV	6.26606	5.57132	6.02453	6.6054	6.03807	6.51768	6.22305	6.60856	81.4137	-0.521526	0.794135
WBGene00000684	col-110	IV	7.09038	6.88736	7.04851	7.03824	7.00381	6.93145	6.99123	6.86598	127.122	0.168709	0.489123
WBGene00000685	col-111	IV	4.73302	4.62107	4.8857	4.7519	4.53359	4.74019	4.61739	5.03571	27.8561	0.0369326	0.970549
WBGene00000687	col-113	IV	5.20915	5.18694	5.51245	5.31264	5.34922	5.76397	5.25954	5.89955	46.1534	-1.09606	0.0888654
WBGene00000688	col-114	IV	-1.27216	-1.29427	-1.29362	-1.28348	-1.2946	-1.29487	-1.29476	-1.29695	0.392634	2.29773	NA
WBGene00000689	col-115	IV	2.88875	2.84108	2.89505	2.96654	2.89126	2.97622	2.91929	3.09588	7.56685	-1.19791	NA
WBGene00000690	col-116	IV	2.31168	2.27046	2.33956	2.30218	2.24787	2.31305	2.3274	2.28212	5.00142	0.305799	NA
WBGene00000691	col-117	IV	10.1781	9.02385	8.64469	10.3973	10.4656	10.6779	10.2707	9.79086	1178.83	-0.85753	0.436424
WBGene00000692	col-118	IV	9.1408	8.95341	8.96824	9.18668	9.48288	9.63518	9.38664	9.41657	634.92	-0.691009	6.45438400604338e-06
WBGene00000693	col-119	IV	15.4209	15.1939	15.3671	15.3382	15.3912	15.3915	15.4154	15.2187	41668.5	-0.0353567	0.832225
WBGene00000694	col-120	IV	6.39145	5.81296	6.80069	6.94859	6.25796	7.01108	6.29945	7.40523	115.195	-0.635234	0.773559
WBGene00000695	col-121	IV	-0.623895	-0.623443	-0.590514	-0.623563	-0.610145	-0.623739	-0.623682	-0.601006	0.65607	-0.174673	NA
WBGene00000696	col-122	IV	15.7749	15.5718	15.6537	15.6337	15.7247	15.7407	15.7341	15.6867	52963.4	-0.0904237	0.409763
WBGene00000697	col-123	IV	2.38919	2.442	2.48172	2.44176	2.47869	2.45317	2.44328	2.44743	5.51536	-0.362867	NA
WBGene00000698	col-124	IV	15.8361	15.5683	15.7139	15.7329	15.8789	15.8988	15.9041	15.7807	56933.2	-0.223216	0.0682129
WBGene00000699	col-125	IV	9.14216	8.64865	9.53589	9.66201	9.40651	9.99443	9.62988	10.138	803.714	-0.830769	0.193444
WBGene00000700	col-126	IV	6.55933	6.86537	7.37172	7.47514	7.35909	7.88809	7.12117	8.29669	194.515	-1.2729	0.198891
WBGene00000702	col-128	IV	-0.250372	-0.234519	-0.216337	-0.222239	-0.249991	-0.250165	-0.25009	-0.236121	0.868798	1.94415	NA
WBGene00000703	col-129	IV	15.2869	15.1529	15.2196	15.2648	15.4322	15.4726	15.4272	15.4871	41837.4	-0.332325	1.1314213036115e-05
WBGene00000704	col-130	IV	6.37605	5.90121	6.74064	6.9437	6.29164	7.01376	6.37146	7.19767	109.324	-0.543855	0.717824
WBGene00000705	col-131	IV	0.316341	0.317153	0.317753	0.357116	0.343278	0.316622	0.316724	0.377833	1.20168	-1.04201	NA
WBGene00000706	col-132	IV	-0.151322	-0.135897	-0.134363	-0.15089	-0.150948	-0.126681	-0.151045	-0.113989	0.876543	-1.00446	NA
WBGene00000707	col-133	IV	11.3701	11.1383	11.6382	11.6667	12.0207	12.1713	11.8836	12.5133	3870.18	-1.059	0.00273995
WBGene00000708	col-135	IV	9.72704	9.03109	9.30571	9.71728	9.85435	9.6455	10.0178	8.68267	786.248	-0.279612	0.746925
WBGene00000710	col-137	IV	5.58817	5.54385	6.30333	6.19852	6.13791	6.6317	5.69792	6.78235	80.5597	-1.16911	0.444709
WBGene00000711	col-138	IV	7.3785	6.38496	7.235	7.9634	6.89701	7.98026	7.45793	8.33782	212.947	-0.812245	0.669359
WBGene00000712	col-139	V	15.0534	14.9612	15.0148	15.0048	15.2713	15.297	15.2517	15.3981	36944.1	-0.443121	1.15102726999452e-08
WBGene00000713	col-140	V	15.4569	15.4245	15.5641	15.3663	15.4916	15.4588	15.5282	15.5286	45697.2	-0.0699269	0.544682
WBGene00000714	col-141	V	6.69594	6.51519	6.54993	6.5534	6.82486	6.90576	6.83435	6.95008	107.684	-0.750725	0.000470278
WBGene00000715	col-142	V	13.3439	13.1545	13.3198	13.2426	13.2974	13.3035	13.3849	13.181	9962.29	-0.039347	0.798166
WBGene00000716	col-143	V	13.5391	13.5111	13.5896	13.4105	13.232	13.1995	13.3227	13.1905	10735	0.415289	9.72733955481972e-06
WBGene00000717	col-144	V	9.20424	8.59256	9.15473	9.47894	9.08046	9.75289	9.47405	9.877	689.51	-0.710122	0.222512
WBGene00000718	col-145	V	7.15418	6.7452	7.8654	7.91832	7.36534	8.20906	7.45264	8.35331	229.96	-0.770262	0.515505
WBGene00000719	col-146	V	8.26981	8.58564	9.01113	9.10091	9.37828	10.0213	9.06614	10.3246	737.792	-1.66042	0.0198464
WBGene00000720	col-147	V	12.0611	11.9173	12.1721	12.2042	12.7316	12.879	12.5695	13.0737	6030.84	-1.10831	4.06810272933278e-11
WBGene00000721	col-148	V	0	0	0	0	0	0	0	0	0	NA	NA
WBGene00000722	col-149	V	10.8402	10.6984	11.0577	11.0002	11.3049	11.3768	11.1936	11.537	2310.15	-0.695002	3.47374890145341e-05
WBGene00000723	col-150	V	7.29923	7.35228	7.63723	7.64103	7.8456	8.02303	7.70514	8.23112	221.364	-0.94612	0.00101729
WBGene00000724	col-151	V	-0.34574	-0.328401	-0.344763	-0.31728	-0.317477	-0.331602	-0.345474	-0.347725	0.816786	0.214815	NA
WBGene00000725	col-152	V	3.06523	2.99895	3.12378	3.07684	2.96574	3.14373	3.03105	3.14664	8.42237	-0.0913735	NA
WBGene00000726	col-153	V	7.64263	7.55939	7.53595	7.51271	7.60688	7.73957	7.68704	7.58254	195.746	-0.18125	0.348179
WBGene00000727	col-154	V	7.35756	6.94126	7.85397	7.79882	7.52432	7.97908	7.47541	8.14465	213.983	-0.528793	0.535954
WBGene00000728	col-155	V	9.91461	9.76927	10.0761	10.0388	10.1154	10.2205	10.2015	10.3257	1098.89	-0.416991	0.00643473
WBGene00000729	col-156	V	5.21077	4.87058	5.53344	5.28733	4.88059	5.37807	5.21302	5.60825	40.8043	-0.169097	0.93457
WBGene00000730	col-157	V	5.68825	5.35152	5.90033	6.00296	5.52451	6.01738	5.82646	6.13557	58.9804	-0.433956	0.733472
WBGene00000731	col-158	V	4.09032	4.08595	4.17917	4.02497	3.91489	3.89888	3.87806	3.88609	16.8274	1.70017	0.000895705
WBGene00000732	col-159	V	13.3544	13.1358	13.2304	13.2933	13.7026	13.6963	13.5721	13.7696	11625	-0.645883	6.56981185322737e-10
WBGene00000733	col-160	V	14.6545	14.5129	14.6624	14.5806	14.7799	14.7554	14.7493	14.7855	26449.7	-0.243887	0.00382394
WBGene00000734	col-161	V	7.91926	7.15892	8.53081	8.81217	8.14042	9.23458	8.11363	9.24674	417.039	-0.933064	0.488881
WBGene00000735	col-162	V	7.23362	6.55316	8.21778	7.85927	7.001	8.03421	7.25797	8.58506	243.357	-0.475273	0.789932
WBGene00000736	col-163	V	-0.355143	-0.368471	-0.368069	-0.354165	-0.354399	-0.341088	-0.35442	-0.370941	0.793096	-0.832196	NA
WBGene00000737	col-164	X	0	0	0	0	0	0	0	0	0	NA	NA
WBGene00000738	col-165	X	-2.08264	-2.08225	-2.08198	-2.08235	-2.07762	-2.0825	-2.08245	-2.0843	0.13701	-0.385723	NA
WBGene00000739	col-166	X	10.0289	9.87993	10.0013	9.95409	10.2099	10.1556	10.3084	10.242	1106.57	-0.416847	6.3916436375371e-05
WBGene00000740	col-167	X	9.66531	9.2461	10.0057	10.0305	10.197	10.4811	10.1365	10.4972	1121.57	-0.884575	0.0446778
WBGene00000741	col-168	X	8.33113	7.80969	8.42806	8.51463	8.42667	8.71111	8.48761	8.82099	361.472	-0.571026	0.226556
WBGene00000742	col-169	X	5.33476	5.39621	5.58313	5.65078	5.61299	5.86661	5.78102	5.8421	51.0587	-1.0314	0.0189688
WBGene00000743	col-170	X	6.21931	5.96732	6.59748	6.58156	6.39434	6.99523	6.61951	6.97233	100.57	-1.02613	0.236536
WBGene00000744	col-171	X	0	0	0	0	0	0	0	0	0	NA	NA
WBGene00000745	col-172	X	0.524267	0.525231	0.552534	0.558902	0.524881	0.55787	0.524722	0.580547	1.42053	-0.517811	NA
WBGene00000746	col-173	X	2.91922	2.88047	2.87196	2.93439	2.92165	2.96743	2.93599	2.98052	7.4967	-0.7967	NA
WBGene00000747	col-174	X	2.68597	2.69638	2.81013	2.75558	2.70147	2.76327	2.77768	2.78477	6.77302	-0.34031	NA
WBGene00000748	col-175	X	6.88528	6.11075	7.01783	7.4338	6.64272	7.42751	7.08663	8.06044	163.309	-0.973137	0.642095
WBGene00000749	col-176	X	4.52037	4.56691	4.51174	4.54426	4.49068	4.52765	4.57652	4.61443	23.2912	-0.113989	0.84321
WBGene00000750	col-177	X	4.19852	4.21531	4.26215	4.23248	4.21847	4.50869	4.2771	4.4546	19.8974	-1.01948	0.0901112
WBGene00000751	col-178	X	15.0153	14.8837	15.0372	14.9132	15.0319	15.0032	15.0842	14.9985	32733.7	-0.0979487	0.354093
WBGene00000752	col-179	X	12.8459	12.8437	12.9184	12.7307	12.9103	12.9442	12.9482	13.0287	7648.83	-0.183802	0.0768218
WBGene00000753	col-180	X	8.47559	8.34883	8.86691	8.90628	8.94708	9.22826	8.84503	9.49354	504.389	-0.819566	0.0769032
WBGene00000754	col-181	X	15.5118	15.4288	15.5438	15.4355	15.5174	15.5158	15.5646	15.5491	46658.4	-0.0832883	0.348179
WBGene00000756	col-183	X	-0.645718	-0.6599	-0.659419	-0.660018	-0.619791	-0.660192	-0.645952	-0.661921	0.644793	-1.49197	NA
WBGene00000757	col-184	X	14.6624	14.5422	14.6033	14.5279	14.6693	14.6427	14.6971	14.6692	25339.2	-0.126132	0.145807
WBGene00000758	col-185	X	0	0	0	0	0	0	0	0	0	NA	NA
WBGene00000759	col-186	X	5.77403	5.66406	5.64186	5.74398	5.90917	6.04404	5.81701	6.15993	58.572	-0.958366	0.00517559
WBGene00000760	col-187	X	-0.155443	-0.153195	-0.136095	-0.15563	-0.169099	-0.169284	-0.155129	-0.16317	0.923579	1.76476	NA
WBGene00000761	coq-1	I	9.35	9.40853	9.31899	9.45166	9.3093	9.30944	9.36329	9.28161	653.289	0.113037	0.360081
WBGene00000762	coq-2	III	8.83583	8.74366	8.67385	8.69061	8.66997	8.66983	8.7277	8.68048	419.88	0.0911792	0.547874
WBGene00000763	coq-3	IV	8.13625	8.05833	7.97609	8.1181	8.15762	8.04839	8.148	8.10806	273.631	-0.0758933	0.684121
WBGene00000764	coq-4	I	7.74029	7.96374	7.86346	7.81332	7.66616	7.77296	7.69249	7.82805	222.92	0.202157	0.309409
WBGene00000765	coq-5	III	9.62906	9.5174	9.6094	9.61396	9.51291	9.62487	9.55619	9.37777	755.073	0.120502	0.43318
WBGene00000766	coq-6	V	8.71936	8.75675	8.73646	8.7587	8.77119	8.68476	8.74118	8.63916	423.992	0.0616125	0.687063
WBGene00000767	coq-8	III	10.2891	10.3893	10.2742	10.3078	10.1742	10.2633	10.22	10.3053	1243.74	0.114954	0.311587
WBGene00000768	cor-1	III	7.86469	7.87123	7.91114	7.88623	8.06954	7.90235	8.00449	7.96407	245.227	-0.198027	0.220622
WBGene00000770	cpb-1	III	9.57259	9.74305	9.75591	9.57408	9.56755	9.47722	9.55058	9.69689	789.007	0.141034	0.392049
WBGene00000771	cpb-2	II	6.93826	6.5785	6.58354	6.85676	7.03672	6.96279	6.91401	6.98669	117.816	-0.536419	0.0745262
WBGene00000772	cpb-3	I	11.4309	11.6018	11.5476	11.3726	11.2804	11.3484	11.3045	11.4631	2753.01	0.213574	0.112567
WBGene00000773	cpf-1	II	9.85497	9.89777	9.93885	9.76536	9.73747	9.79698	9.75715	9.74528	901.304	0.170841	0.129684
WBGene00000774	cpf-2	III	9.28354	9.21341	9.21933	9.23981	9.25801	9.16123	9.21624	9.15278	596.182	0.072876	0.578051
WBGene00000775	cpin-1	IV	6.52802	6.46626	6.36726	6.4396	6.57551	6.76792	6.50682	6.73849	94.5845	-0.530994	0.0475645
WBGene00000776	cpl-1	V	14.383	14.4364	14.4878	14.284	14.2517	14.1726	14.3675	14.2459	20674.6	0.207619	0.0821689
WBGene00000777	cpn-1	I	11.316	11.289	11.3192	11.2331	11.1975	11.172	11.2079	11.1327	2412.77	0.17282	0.0371049
WBGene00000778	cpn-2	II	5.14376	5.23079	5.01099	5.03425	5.1301	5.15906	5.14062	5.23384	35.2216	-0.26541	0.571183
WBGene00000779	cpn-3	I	12.0764	12.0473	12.0536	12.1396	12.2687	12.1869	12.2603	12.0791	4525.96	-0.182946	0.0932346
WBGene00000780	cpn-4	I	9.54827	9.71583	9.54913	9.603	9.90304	9.98054	9.81928	9.78525	864.134	-0.431269	0.000685668
WBGene00000781	cpr-1	V	10.0771	10.1322	10.641	10.2095	9.91873	9.84233	9.98838	10.0526	1136.17	0.52959	0.0169768
WBGene00000782	cpr-2	V	-2.0823	-2.08211	-2.08198	-2.08216	-2.08218	-2.08223	-2.08221	-2.08082	0.0614339	-0.33415	NA
WBGene00000783	cpr-3	V	8.74256	8.52423	8.4574	8.50579	8.4089	8.36284	8.27894	8.36812	354.97	0.373332	0.0262848
WBGene00000784	cpr-4	V	12.1324	12.2879	12.4217	12.2382	11.6255	11.7297	11.6399	11.8902	4256.13	0.829981	3.64116329559264e-10
WBGene00000785	cpr-5	V	13.0077	12.8957	12.9107	13.0146	12.9999	12.9139	12.8957	12.8423	7845.01	0.0668562	0.57603
WBGene00000786	cpr-6	X	13.2449	13.2871	13.4364	13.2943	13.0502	13.0025	13.1633	12.9525	9382.67	0.409811	0.0002811
WBGene00000787	cps-6	I	9.31857	9.34719	9.38288	9.31607	9.28836	9.31175	9.37588	9.33442	645.903	0.0205786	0.884979
WBGene00000788	cpz-1	I	12.1474	12.0207	12.1775	12.2008	12.0308	11.89	12.2047	11.7574	4297.8	0.235219	0.20459
WBGene00000789	cpz-2	V	9.9082	9.79434	9.81414	9.96508	10.2394	10.2815	10.1665	10.3	1086.95	-0.596236	1.01694455497895e-08
WBGene00000792	crb-1	X	6.64218	6.72412	6.69397	6.7812	6.70238	6.66558	6.74875	6.69778	104.657	0.0186741	0.951004
WBGene00000793	crh-1	III	8.73349	8.69379	8.7088	8.78349	8.76351	8.72637	8.82259	8.76781	430.863	-0.0684077	0.636836
WBGene00000794	crn-1	I	10.4653	10.5362	10.5728	10.3768	10.365	10.3945	10.4019	10.3205	1383.79	0.186801	0.102702
WBGene00000795	crn-2	V	7.85451	7.73939	7.78236	7.76471	7.72596	7.85311	7.89287	7.71874	222.168	-0.0222614	0.92645
WBGene00000796	crn-3	II	10.9374	11.0641	10.9993	10.9256	10.9943	10.9911	10.9335	11.0628	2034.31	-0.0221302	0.873517
WBGene00000797	crn-4	X	7.45193	7.25893	7.37719	7.22206	7.29963	7.2654	7.38556	7.32134	160.654	0.0279945	0.920348
WBGene00000798	crn-5	II	8.32713	8.15281	8.21496	8.16137	8.09455	8.15314	8.10059	8.03925	286.489	0.226339	0.156623
WBGene00000799	crn-6	III	7.48895	7.69375	7.51808	7.45691	7.91109	7.76642	7.69721	7.90333	208.274	-0.56545	0.00414754
WBGene00000800	cars-1	I	11.5307	11.3956	11.4335	11.4501	11.4456	11.413	11.427	11.3587	2765.62	0.0655766	0.537192
WBGene00000802	crt-1	V	13.854	13.9239	13.9145	13.8109	13.8416	13.8863	13.8342	13.9358	15039.2	0.00202898	0.985656
WBGene00000803	csb-1	X	7.98057	8.03053	7.89355	7.7537	7.68083	7.61542	7.59075	7.67172	223.186	0.548652	0.0018214
WBGene00000804	csc-1	II	9.74208	9.62449	9.74502	9.79316	9.696	9.65427	9.64132	9.47364	819.211	0.178854	0.220757
WBGene00000812	csk-1	I	9.93067	9.9674	9.9735	9.88825	9.80809	9.80692	9.87475	9.79487	945.076	0.191558	0.0482558
WBGene00000813	csn-1	V	9.92837	9.858	9.79255	9.89608	9.94559	9.92085	9.93093	9.77258	944.622	-0.0355631	0.826587
WBGene00000814	csn-2	I	10.3586	10.3226	10.3562	10.3486	10.3273	10.4169	10.348	10.296	1303.05	-0.000310597	0.998046
WBGene00000815	csn-3	IV	10.0775	10.0683	10.0559	10.1558	9.99738	10.0076	10.0815	9.94696	1061.4	0.130679	0.238607
WBGene00000816	csn-4	IV	10.0918	10.0557	10.104	10.0202	9.99686	10.0277	10.093	9.91077	1053.1	0.0976152	0.439696
WBGene00000817	csn-5	IV	9.83336	9.77697	9.73111	9.76209	9.68391	9.81915	9.7637	9.64104	863.687	0.0797078	0.568571
WBGene00000818	csn-6	IV	9.65359	9.72398	9.69329	9.62029	9.59825	9.61654	9.59632	9.58409	796.604	0.121521	0.244548
WBGene00000819	csp-1	II	2.85167	2.80653	2.81855	2.93726	2.78059	2.74015	2.84951	2.75611	7.8289	1.16161	NA
WBGene00000820	csp-2	IV	5.30714	5.32523	5.27119	5.3649	5.35118	5.56052	5.48253	5.50591	42.7731	-0.638711	0.0685006
WBGene00000821	csp-3	I	-0.464748	-0.476511	-0.462535	-0.451024	-0.46397	-0.476832	-0.47677	-0.465715	0.716875	1.059	NA
WBGene00000822	csq-1	X	11.5794	11.7039	11.6362	11.5581	11.7253	11.6252	11.7886	11.7388	3266.41	-0.153116	0.167248
WBGene00000829	ctb-1	MtDNA	14.4326	14.2593	14.2468	14.5431	14.4884	14.5018	14.4043	14.174	21505.4	-0.0330787	0.888864
WBGene00000830	ctl-1	II	9.27639	9.40773	9.66565	9.35996	9.23404	8.9669	9.6344	9.0831	661.49	0.291426	0.34613
WBGene00000831	ctl-2	II	9.80022	9.81018	9.8864	9.64545	9.6701	9.54595	9.87905	9.54462	852.803	0.194964	0.316827
WBGene00000832	ctn-1	I	7.99628	7.74306	7.87143	7.7935	8.02787	7.89162	7.9661	7.97359	241.267	-0.212221	0.273317
WBGene00000833	cts-1	III	13.8029	13.774	13.7908	13.7756	13.7302	13.6754	13.8136	13.6741	13838.5	0.0916337	0.325978
WBGene00000834	cua-1	III	10.6359	10.6742	10.7431	10.6101	10.5267	10.5205	10.512	10.5256	1550.43	0.225929	0.0102806
WBGene00000835	cuc-1	III	9.15905	9.19549	9.14453	9.29446	9.13842	9.22097	9.13504	9.10625	578.859	0.0844893	0.558303
WBGene00000836	cul-1	III	10.984	10.9441	10.9806	10.9009	10.8805	10.9232	10.8872	10.8906	1944.29	0.0887698	0.311834
WBGene00000837	cul-2	III	11.3265	11.3625	11.3591	11.2924	11.2926	11.2367	11.2246	11.2839	2519.52	0.115098	0.167248
WBGene00000838	cul-3	V	11.6664	11.6112	11.6618	11.7796	11.6644	11.7394	11.6622	11.5302	3253.99	0.046333	0.756178
WBGene00000839	cul-4	II	10.0589	10.0163	10.0691	10.1222	9.97829	9.9598	9.98205	10.0096	1043.04	0.133352	0.167635
WBGene00000840	cul-5	V	10.1092	10.1043	10.088	10.0827	9.93993	10.0093	10.0674	9.9572	1058.51	0.162957	0.100907
WBGene00000841	cul-6	IV	5.90371	5.90725	6.08681	5.96673	5.9221	6.00115	5.91964	5.98593	62.5963	0.0257978	0.949343
WBGene00000843	cup-2	I	10.1855	10.0998	10.1209	10.2254	10.0708	10.1736	10.1848	10.0802	1132.1	0.0501524	0.712264
WBGene00000845	cup-4	III	6.98766	7.02821	6.97046	7.00779	7.14599	7.19902	7.00697	7.19485	134.688	-0.326056	0.113536
WBGene00000846	cup-5	III	10.0042	10.1129	10.1758	9.96452	9.89739	9.88421	9.9044	9.98505	1022.9	0.235066	0.0624804
WBGene00000851	cut-1	II	0.383149	0.34535	0.346919	0.345081	0.344852	0.330119	0.330228	0.349762	1.27076	1.42143	NA
WBGene00000853	cut-6	III	2.02605	1.96271	2.02797	2.0583	2.0039	1.97466	2.04256	2.01211	4.0743	0.297132	NA
WBGene00000854	cux-7	III	9.44404	9.49331	9.47348	9.47147	9.38153	9.38174	9.34722	9.37496	686.602	0.162527	0.0968886
WBGene00000857	cwn-1	II	6.05181	5.8085	5.9641	5.97606	6.10929	6.07443	6.01843	6.11806	64.9588	-0.398651	0.197373
WBGene00000858	cwn-2	IV	4.59037	4.62744	4.67303	4.59715	4.57154	4.62379	4.72888	4.64618	24.9085	-0.129223	0.819671
WBGene00000859	cwp-1	V	-2.08264	-2.08225	-2.08198	-2.08235	-2.07762	-2.0825	-2.08245	-2.0843	0.13701	-0.385723	NA
WBGene00000860	cwp-2	V	-1.06096	-1.04584	-1.03085	-1.06011	-1.06022	-1.06055	-1.06041	-1.05379	0.531181	1.78585	NA
WBGene00000861	cwp-3	V	0	0	0	0	0	0	0	0	0	NA	NA
WBGene00000862	cwp-4	V	3.08191	3.15408	3.20922	3.07496	3.1023	3.17695	3.19289	3.13629	8.95156	-0.287357	NA
WBGene00000863	cya-1	III	10.0375	10.2557	10.214	9.99192	10.0039	9.90759	9.84971	10.077	1063.58	0.264163	0.10612
WBGene00000864	cya-2	II	3.62673	3.67764	3.67131	3.61169	3.68606	3.61585	3.6775	3.65638	12.6248	-0.121557	NA
WBGene00000865	cyb-1	IV	12.1402	12.2382	12.2082	12.088	12.0415	12.0555	12.0751	12.2025	4497.07	0.112087	0.351477
WBGene00000866	cyb-2.1	IV	10.6914	10.742	10.8206	10.5633	10.3759	10.4366	10.4567	10.5111	1542.58	0.40687	0.000696894
WBGene00000867	cyb-2.2	I	11.4562	11.4854	11.4565	11.4142	11.2336	11.2426	11.2486	11.2215	2616.63	0.332169	1.73202892718081e-07
WBGene00000868	cyb-3	V	12.6859	12.8497	12.8583	12.6175	12.4015	12.3933	12.424	12.5296	6283.56	0.480357	4.55927475898556e-05
WBGene00000869	cyc-1	I	13.0627	12.9818	13.0098	13.0443	13.0372	13.025	13.0874	12.9488	8339.97	-0.000405568	0.997441
WBGene00000870	cyd-1	II	5.96562	6.04449	5.86425	5.89365	5.69094	5.85254	5.72965	5.7413	58.5766	0.62883	0.0355236
WBGene00000871	cye-1	I	10.9827	11.0477	10.9675	10.9167	10.8685	10.9182	10.9027	10.9056	1965.67	0.124584	0.175492
WBGene00000872	cyk-1	III	9.69979	9.78063	9.74313	9.6905	9.55925	9.58435	9.70243	9.56674	815.157	0.202264	0.0768417
WBGene00000874	cyk-3	III	10.3947	10.4902	10.4102	10.3443	10.2383	10.2977	10.3006	10.3769	1314.78	0.165323	0.136706
WBGene00000875	cyk-4	III	11.3741	11.4477	11.4801	11.3478	11.2905	11.2883	11.325	11.2846	2625.5	0.177774	0.0460434
WBGene00000876	cyl-1	V	10.0598	10.0926	10.0139	10.1027	9.98585	10.0513	9.91751	9.95658	1042.23	0.142684	0.182961
WBGene00000877	cyn-1	V	10.8638	10.7596	10.7777	10.7844	10.7857	10.8462	10.7988	10.8009	1786.48	-0.0166626	0.889348
WBGene00000878	cyn-2	III	9.35739	8.92218	9.14097	9.49709	9.15757	9.23895	9.21901	8.76715	587.605	0.232357	0.459349
WBGene00000879	cyn-3	V	11.8401	11.9982	12.0231	11.8224	11.5232	11.5865	11.5452	11.7385	3524.7	0.489624	9.82677642878189e-05
WBGene00000880	cyn-4	II	9.69201	9.68219	9.62233	9.5429	9.59723	9.54807	9.57702	9.57745	779.894	0.10045	0.408362
WBGene00000881	cyn-5	I	12.3493	12.2758	12.353	12.3795	12.3711	12.3394	12.3938	12.318	5214.59	-0.0235577	0.825306
WBGene00000882	cyn-6	III	7.28148	7.35491	7.2235	7.34195	7.22929	7.36566	7.30344	7.25763	157.334	0.0286109	0.911985
WBGene00000883	cyn-7	V	14.1379	14.1767	14.2764	14.0542	13.7824	13.8293	13.8391	13.9231	16647.2	0.477589	1.49325590993198e-06
WBGene00000884	cyn-8	X	6.91326	6.91214	7.04459	6.836	6.79417	6.76314	6.73367	6.85174	116.817	0.33288	0.138261
WBGene00000885	cyn-9	III	9.31527	9.29125	9.39635	9.31043	9.26261	9.28985	9.28684	9.19422	628.608	0.118594	0.333893
WBGene00000886	cyn-10	II	8.97829	8.83221	8.9481	8.88927	8.86755	8.9019	8.92258	8.74009	474.278	0.0956853	0.566144
WBGene00000887	cyn-11	II	8.38292	8.15945	8.05399	8.27155	8.50288	8.37281	8.32303	8.08764	312.554	-0.192837	0.469868
WBGene00000888	cyn-12	IV	8.94138	8.52385	8.71626	8.79859	8.72716	8.81174	8.78468	8.48139	427.739	0.0833796	0.770512
WBGene00000889	cyn-13	IV	9.8731	10.0328	9.9444	9.73812	9.75237	9.8013	9.71874	10.0492	938.947	0.0999677	0.652969
WBGene00000890	sig-7	I	9.29674	9.27739	9.20976	9.29268	9.22753	9.26899	9.10416	9.16007	601.772	0.131973	0.317733
WBGene00000891	cyn-15	I	9.70971	9.53204	9.6767	9.65635	9.6714	9.703	9.67944	9.55471	803.995	-0.00966187	0.958059
WBGene00000892	cyn-16	II	9.28372	9.27983	9.38574	9.26365	9.23338	9.20785	9.2677	9.11084	612.641	0.165706	0.206828
WBGene00000893	cyn-17	V	1.51108	1.48632	1.50268	1.55505	1.50022	1.52557	1.49949	1.5953	2.7749	-0.661933	NA
WBGene00000894	dab-1	II	11.842	12.0352	12.0241	11.7592	11.5714	11.5919	11.6346	11.761	3560.45	0.423236	0.00250122
WBGene00000895	dac-1	III	4.78149	4.88706	4.76715	4.89341	4.67793	4.79677	4.86221	4.83225	28.2991	0.202858	0.711171
WBGene00000896	dad-1	I	10.2923	10.0872	9.96465	10.122	10.1737	10.1313	10.1551	10.0872	1122.24	-0.0214192	0.915271
WBGene00000897	daf-1	IV	8.52777	8.51355	8.56944	8.53363	8.41993	8.33385	8.46911	8.36819	355.357	0.247595	0.0598284
WBGene00000898	daf-2	III	10.535	10.6023	10.628	10.5343	10.4982	10.3949	10.4369	10.4765	1465.7	0.191505	0.045857
WBGene00000899	daf-3	X	8.45079	8.64731	8.5134	8.43215	8.47385	8.54745	8.46658	8.50632	364.193	0.0252634	0.90279
WBGene00000900	daf-4	III	8.92559	8.94053	8.98259	9.01711	8.9057	8.76403	8.95105	8.78142	482.748	0.197179	0.171493
WBGene00000901	daf-5	II	9.24446	9.35838	9.46995	9.23725	9.39418	9.32784	9.48282	9.37434	660.202	-0.107257	0.522183
WBGene00000902	daf-6	X	3.13818	3.17998	3.11255	3.14117	3.10001	3.08246	3.13546	3.10149	8.78911	0.527046	NA
WBGene00000903	daf-7	III	5.90629	5.9305	5.92712	5.83664	6.00438	6.09773	6.19091	6.11316	64.6623	-0.645688	0.0176999
WBGene00000904	daf-8	I	7.32211	7.32607	7.34207	7.15238	7.2716	7.21851	7.13557	7.28955	153.573	0.121531	0.613747
WBGene00000905	daf-9	X	4.67854	4.67635	4.49968	4.54312	4.51733	4.57447	4.61032	4.65289	24.1725	0.0708044	0.916865
WBGene00000906	daf-10	IV	3.83328	3.89196	3.79676	3.76663	3.86533	3.91244	3.79811	3.84334	14.363	-0.286797	0.688341
WBGene00000907	daf-11	V	3.69505	3.80271	3.68966	3.60549	3.63898	3.69378	3.72368	3.7234	13.0481	0.0473469	0.96049
WBGene00000908	daf-12	X	8.23273	8.26418	8.39286	8.09501	8.18398	8.10194	8.19308	8.18413	296.804	0.155156	0.41639
WBGene00000910	daf-14	IV	7.58389	7.45444	7.4407	7.42371	7.54746	7.52667	7.59041	7.6143	184.211	-0.191794	0.313441
WBGene00000911	daf-15	IV	11.0745	11.218	11.2582	11.0543	10.9746	10.9809	11.0246	11.108	2185.18	0.200689	0.114731
WBGene00000912	daf-16	I	10.9634	11.0578	11.0406	10.89	10.9142	10.9891	10.9614	11.0991	2037.46	-0.00647806	0.969707
WBGene00000913	daf-18	IV	12.147	12.3461	12.2711	12.1493	11.879	11.8123	11.8609	11.9874	4333.38	0.521157	2.09164998023861e-06
WBGene00000914	daf-19	II	7.48846	7.56348	7.60093	7.47161	7.36249	7.08668	7.28372	7.25729	171.02	0.592704	0.00254317
WBGene00000915	hsp-90	V	15.5095	15.4435	15.413	15.4023	15.3264	15.3571	15.4099	15.3121	43215.1	0.135719	0.109572
WBGene00000917	daf-25	I	8.47123	8.37852	8.38243	8.51622	8.33679	8.53326	8.47658	8.43126	348.296	-0.0131104	0.952489
WBGene00000920	daf-28	V	5.46454	5.46723	5.45449	5.39135	5.50183	5.57921	5.41202	5.4942	44.4492	-0.208022	0.583744
WBGene00000923	daf-31	IV	10.4395	10.4114	10.3928	10.4099	10.362	10.3942	10.3368	10.2781	1332.49	0.112556	0.249586
WBGene00000928	dao-2	II	3.97357	3.97867	3.94919	4.08435	3.95371	4.0778	4.2976	4.06815	16.8612	-0.868887	0.245568
WBGene00000929	dao-3	X	7.39138	7.28588	7.25773	7.28232	7.11982	7.09443	7.26441	7.08648	150.728	0.362454	0.0700314
WBGene00000930	dao-4	X	3.51656	3.35255	3.35815	3.78644	3.44938	3.62484	3.34852	3.5012	11.9624	0.319365	NA
WBGene00000931	dao-5	I	12.4652	12.6608	12.7584	12.5344	12.55	12.561	12.5402	12.7054	6221.51	0.0285327	0.88128
WBGene00000932	dao-6	III	1.11632	1.11785	1.14973	1.16165	1.13237	1.21351	1.14596	1.13287	2.27167	-1.0481	NA
WBGene00000933	dap-3	II	9.87582	9.84025	9.83446	9.97712	9.87716	9.89764	9.82774	9.71475	928.987	0.0863388	0.559492
WBGene00000934	dat-1	III	4.41191	4.39879	4.54897	4.46749	4.56816	4.62301	4.37734	4.65597	22.9646	-0.639531	0.297704
WBGene00000935	daz-1	II	11.8859	12.0376	12.0713	11.8023	11.7954	11.7706	11.7928	11.9347	3808.27	0.195489	0.177226
WBGene00000936	dbl-1	V	6.67008	6.72605	6.54159	6.69183	6.58315	6.62296	6.60897	6.77591	100.78	0.0141754	0.968253
WBGene00000937	dbr-1	I	9.08799	9.15524	9.20458	9.05779	8.96241	9.0147	9.07238	9.13913	545.288	0.127692	0.394561
WBGene00000938	dcp-66	I	10.7277	10.9464	10.9443	10.6032	10.6512	10.6419	10.6307	10.7832	1726.21	0.210693	0.229844
WBGene00000939	dcr-1	III	10.937	11.0209	11.021	10.8762	10.8354	10.8798	10.7865	10.8943	1925.24	0.17758	0.0946731
WBGene00000940	dcs-1	V	9.01759	8.94363	8.97209	8.95486	8.82815	8.90128	8.97789	8.76549	486.322	0.178162	0.219816
WBGene00000941	ddp-1	III	9.40189	8.65804	8.86831	9.43471	9.34651	9.54212	9.46892	8.80287	617.12	-0.306211	0.645938
WBGene00000942	deb-1	IV	10.4756	10.6912	10.479	10.325	10.754	10.5855	10.6646	10.7556	1558.21	-0.298736	0.0652168
WBGene00000950	deg-1	X	5.36366	5.25895	5.24784	5.31197	5.45566	5.3772	5.4279	5.51434	41.4436	-0.612088	0.0756444
WBGene00000951	deg-3	V	4.68119	4.6854	4.62971	4.82597	4.79524	4.67352	4.73211	4.78084	26.5403	-0.21296	0.70088
WBGene00000952	del-1	X	3.2137	3.21546	3.25545	3.25005	3.2615	3.28027	3.25864	3.33433	9.4942	-0.667704	NA
WBGene00000953	del-2	IV	3.36558	3.38646	3.35615	3.33009	3.28818	3.43852	3.3106	3.35702	10.2685	0.111088	NA
WBGene00000955	des-2	V	5.35188	5.37005	5.41389	5.22699	5.48495	5.31504	5.51688	5.5458	42.6482	-0.512307	0.202535
WBGene00000958	dgk-1	X	6.27119	6.28153	6.21722	6.4105	6.52782	6.30947	6.50368	6.41821	83.2471	-0.401243	0.156325
WBGene00000959	dgk-2	X	8.27957	8.29812	8.3741	8.28303	8.11396	8.17617	8.31802	8.40131	312.287	0.0869852	0.693288
WBGene00000960	dgk-3	III	2.14784	2.14469	2.08844	2.12744	2.16723	2.16397	2.1255	2.16369	4.3627	-0.730857	NA
WBGene00000961	dgn-1	X	8.43452	8.58088	8.55732	8.45713	8.45933	8.52212	8.59809	8.82248	378.436	-0.183132	0.396167
WBGene00000962	dhc-1	I	12.3396	12.3484	12.3609	12.2592	12.4005	12.2775	12.3535	12.4252	5211.37	-0.0577088	0.611718
WBGene00000963	dhp-1	I	7.60349	7.51553	8.00218	7.72857	7.61036	7.758	7.56666	7.86954	212.177	0.0376095	0.923684
WBGene00000964	dhp-2	IV	7.17555	6.98785	6.97019	6.96759	7.35822	7.34818	7.29541	7.25346	146.175	-0.630812	0.00170813
WBGene00000965	dhs-1	I	9.5244	9.3744	9.35417	9.51117	9.27602	9.34186	9.44025	9.24914	671.495	0.192075	0.200134
WBGene00000966	dhs-2	I	7.20793	7.22598	7.44866	7.29185	7.26232	7.1146	7.33724	7.16828	154.3	0.161621	0.532964
WBGene00000967	dhs-3	I	10.2675	10.1639	10.1191	10.1807	10.2041	10.1821	10.1732	10.0977	1156.34	0.0334075	0.809643
WBGene00000968	dhs-4	I	5.2531	5.14018	5.22424	5.36312	5.06111	5.17521	5.15304	5.13773	36.954	0.504294	0.201412
WBGene00000969	dhs-5	II	5.6789	5.82264	5.88567	5.7864	5.82275	5.94118	5.92813	6.03041	58.5536	-0.468558	0.152875
WBGene00000970	dhs-6	II	9.92407	10.0613	10.0228	9.95811	9.91995	9.92534	10.0317	9.95752	1007.96	0.0523838	0.699247
WBGene00000971	dhs-7	II	5.93138	5.95203	5.88888	6.04056	6.09265	5.92633	5.96383	5.88921	62.7034	-0.0421792	0.91832
WBGene00000972	dhs-8	II	3.30729	3.32524	3.38806	3.30558	3.32287	3.35926	3.33152	3.33681	10.1538	-0.0779414	NA
WBGene00000973	dhs-9	III	7.91398	7.73404	7.82757	7.99916	7.92036	7.88998	8.03193	7.75141	237.768	-0.0523057	0.851664
WBGene00000974	dhs-11	III	8.55221	8.42837	8.4023	8.50307	8.4623	8.40058	8.48988	8.33189	349.813	0.0970467	0.57994
WBGene00000975	dhs-12	IV	9.36096	9.34491	9.30538	9.38312	9.28996	9.27251	9.38931	9.31074	645.124	0.0547148	0.682606
WBGene00000976	dhs-13	V	10.2021	10.1949	10.1219	10.1742	10.1807	10.1717	10.1856	10.1595	1155.44	0.000400284	0.997441
WBGene00000977	dhs-14	V	8.38377	8.34939	8.31127	8.20352	8.18365	7.97203	8.32172	7.98884	301.27	0.349244	0.104383
WBGene00000978	dhs-15	V	4.81401	4.80474	4.78735	4.92029	4.88662	4.78248	4.85879	4.82369	28.6203	-0.0236027	0.96748
WBGene00000979	dhs-16	V	1.4193	1.38208	1.36887	1.42395	1.47808	1.36637	1.3807	1.38999	2.69316	-0.250813	NA
WBGene00000980	dhs-17	V	7.10848	7.10125	7.01576	7.09176	6.95772	7.05499	6.96861	6.83998	130.549	0.293516	0.178959
WBGene00000981	dhs-18	V	7.38424	7.3247	7.26344	7.25077	7.42064	7.49142	7.47739	7.38285	166.617	-0.285026	0.125581
WBGene00000982	dhs-19	V	8.69137	8.77822	8.955	8.64582	8.6896	8.81751	8.61722	8.90358	437.33	0.0158209	0.955351
WBGene00000983	dhs-20	V	6.97293	6.98389	6.63649	6.98743	7.28253	7.16715	6.89547	7.34597	134.628	-0.643622	0.0559098
WBGene00000984	dhs-21	V	8.45652	8.30208	8.39227	8.51796	8.65138	8.65648	8.46524	8.62846	367	-0.326043	0.0458761
WBGene00000985	dhs-22	V	10.3821	10.4608	10.5244	10.4021	10.364	10.3186	10.3027	10.409	1350.18	0.14552	0.186719
WBGene00000986	dhs-23	V	2.25627	2.15857	2.16215	2.2013	2.21339	2.21036	2.23734	2.17445	4.64215	-0.326587	NA
WBGene00000987	dhs-24	V	10.0318	9.87124	9.82381	9.98724	10.0369	9.94113	10.074	9.7803	989.941	-0.0487244	0.818082
WBGene00000988	dhs-25	X	10.2399	10.2017	10.1027	10.2805	10.4827	10.4226	10.2661	10.4203	1271.41	-0.302453	0.0166881
WBGene00000989	dhs-26	X	7.06304	6.88973	7.2588	7.93557	6.3429	6.49269	6.56258	6.05969	144.591	2.28418	0.000620715
WBGene00000990	dhs-27	X	5.55069	5.47854	5.47698	5.41755	5.58778	5.49256	5.57943	5.55248	45.8572	-0.270938	0.443259
WBGene00000991	dhs-28	X	10.4326	10.3292	10.3947	10.3586	10.3178	10.3435	10.3001	10.4262	1318.15	0.0473151	0.708472
WBGene00000992	dhs-29	X	6.66138	6.68071	6.6862	6.85771	6.85262	6.72286	6.76973	6.76819	108.037	-0.134723	0.622813
WBGene00000993	dhs-30	X	8.61983	8.54206	8.73475	8.5445	8.58921	8.40896	8.59431	8.55573	382.698	0.128425	0.475406
WBGene00000994	ints-6	IV	9.10635	9.32479	9.21451	9.23055	9.05729	9.07236	9.12198	9.16398	574.942	0.192488	0.167071
WBGene00000995	die-1	II	8.59381	8.62917	8.59651	8.33293	8.07173	8.24521	8.22421	8.3442	340.327	0.570704	0.00257695
WBGene00000996	dif-1	IV	10.1625	9.99406	9.97845	10.0646	10.0555	10.0388	10.0243	10.0197	1055.87	0.030595	0.836607
WBGene00000998	dig-1	III	9.68404	9.85259	9.64494	9.66002	9.93184	9.68076	9.81745	9.91464	880.441	-0.205326	0.204179
WBGene00001000	dim-1	X	12.2612	12.3541	12.2201	12.2365	12.4102	12.3049	12.4307	12.3934	5150.32	-0.176202	0.0720205
WBGene00001001	dis-3	IV	10.7605	10.8381	10.8135	10.7369	10.6239	10.779	10.7277	10.7864	1735.19	0.0864982	0.475517
WBGene00001002	div-1	III	10.0078	10.1485	10.1607	9.99033	9.96414	9.89623	9.95534	9.95942	1035.75	0.214459	0.0708062
WBGene00001005	dlc-1	III	12.0455	12.2666	12.3228	12.2068	12.14	12.1478	12.1153	12.189	4653.06	0.100782	0.468524
WBGene00001006	dlg-1	X	9.1766	9.19482	9.30456	9.22845	9.17826	9.11212	9.25541	9.09502	586.936	0.11088	0.44072
WBGene00001007	dli-1	IV	10.1956	10.317	10.342	10.1274	10.121	10.0896	10.0922	10.1961	1169.36	0.19259	0.139296
WBGene00001008	dlk-1	I	8.66311	8.69612	8.66787	8.63863	8.69482	8.81951	8.73846	8.79397	420.64	-0.170182	0.18682
WBGene00001016	dna-2	II	9.93721	9.96367	9.93228	9.77994	9.8235	9.85633	9.78913	9.97191	945.926	0.0664286	0.680878
WBGene00001017	dnc-1	IV	11.0603	11.1141	11.1243	11.0323	11.0434	11.0262	11.0066	11.0763	2137.28	0.0677157	0.481555
WBGene00001018	dnc-2	III	9.67223	9.60064	9.55982	9.647	9.57686	9.53167	9.48959	9.57048	767.148	0.127165	0.263262
WBGene00001019	dnj-1	IV	10.1447	10.4435	10.3118	10.192	10.0661	10.3079	10.0715	10.4219	1225.3	0.0796549	0.745072
WBGene00001020	dnj-2	IV	9.36745	9.49097	9.43915	9.36732	9.16259	9.3683	9.17468	9.33574	651.265	0.250263	0.0855116
WBGene00001021	dnj-3	V	7.30659	7.3715	7.45672	7.27042	7.29786	7.36422	7.28906	7.3517	162.255	0.0537345	0.826084
WBGene00001022	dnj-4	I	8.05342	8.04891	8.11867	8.02948	8.05075	7.99743	8.10015	8.0474	266.352	0.0245343	0.900657
WBGene00001023	dnj-5	II	12.2409	12.3396	12.3272	12.1991	12.0652	12.0429	12.0902	12.1394	4668.51	0.291472	0.00120111
WBGene00001025	dnj-7	X	9.41553	9.41559	9.36033	9.52024	9.43867	9.53884	9.39612	9.42769	695.325	-0.0350563	0.828818
WBGene00001026	dnj-8	II	10.0886	10.1671	10.1626	10.0354	9.99864	9.95018	9.97356	10.0812	1068.62	0.176345	0.126042
WBGene00001027	dnj-9	II	9.77481	9.71623	9.52171	9.79387	10.2518	10.2094	10.1813	10.1626	1023.81	-0.788911	3.19239061724875e-11
WBGene00001028	dnj-10	III	9.96274	9.89134	9.97208	9.93046	9.91824	9.89868	9.87275	9.84195	963.746	0.0920175	0.380537
WBGene00001029	dnj-11	IV	11.7156	11.8166	11.8683	11.6888	11.6207	11.7392	11.6134	11.7017	3386.06	0.158434	0.177226
WBGene00001030	dnj-12	I	12.2664	12.2592	12.2855	12.2906	12.1879	12.2163	12.2084	12.1038	4802.81	0.14511	0.0745262
WBGene00001031	dnj-13	II	11.615	11.6731	11.6481	11.5382	11.5121	11.5029	11.5055	11.5646	3046.22	0.148879	0.100791
WBGene00001032	dnj-14	X	7.7666	7.79407	7.86111	7.86542	7.87041	7.78156	7.80645	7.83753	226.64	-0.00588738	0.977509
WBGene00001033	dnj-15	IV	8.66646	8.70765	8.67077	8.74793	8.78795	8.70922	8.61832	8.48555	410.522	0.0802752	0.696249
WBGene00001034	dnj-16	III	9.84867	9.83921	9.85059	9.87431	9.78702	9.86371	9.75931	9.82665	911.564	0.0687038	0.535127
WBGene00001035	dnj-17	III	9.60214	9.55713	9.61974	9.62932	9.54564	9.64813	9.50183	9.42426	760.173	0.11629	0.410133
WBGene00001036	dnj-18	III	8.36686	8.5789	8.58376	8.39846	8.39562	8.46075	8.51939	8.55473	359.041	-0.00126504	0.995715
WBGene00001037	dnj-19	V	12.2204	12.2174	12.2637	12.2615	12.2127	12.1692	12.1615	12.0678	4702.79	0.132143	0.14472
WBGene00001038	dnj-20	II	12.0248	11.9678	11.9912	12.0438	12.2325	12.3505	12.0729	12.3065	4505.88	-0.360695	0.00220902
WBGene00001039	dnj-21	I	8.16342	7.98554	8.00072	8.17814	8.31283	8.20112	8.29135	7.90807	283.716	-0.190283	0.470392
WBGene00001040	dnj-22	V	10.0182	10.0997	10.1552	10.0832	9.9633	9.95811	9.92448	9.90322	1037.57	0.243166	0.0122729
WBGene00001041	dnj-23	II	9.84244	9.96853	9.94222	9.87151	9.77165	9.81427	9.72353	9.80223	920.862	0.20526	0.0541901
WBGene00001042	dnj-24	III	7.98342	7.96152	7.96486	7.90999	8.02167	8.16092	8.02665	8.16305	261.254	-0.271796	0.083871
WBGene00001043	dnj-25	V	9.93788	10.0313	10.0473	9.80957	9.88445	9.8044	9.80857	9.91039	962.409	0.170066	0.230831
WBGene00001044	dnj-26	IV	7.79007	7.70693	7.84405	7.80086	7.84785	7.86812	7.81757	7.82189	225.056	-0.102713	0.566504
WBGene00001045	dnj-27	I	7.68046	7.61182	7.61488	7.61065	7.6723	7.52816	7.4134	7.56829	193.32	0.165945	0.421236
WBGene00001046	dnj-28	I	8.58407	8.66934	8.82239	8.60635	8.51509	8.5048	8.41285	8.52754	386.056	0.320035	0.0388271
WBGene00001047	dnj-29	I	11.5444	11.652	11.6944	11.5872	11.4923	11.54	11.478	11.64	3066.45	0.122978	0.304767
WBGene00001048	dnj-30	I	9.37812	9.18509	9.38154	9.44228	9.39452	9.34336	9.25531	9.02605	636.578	0.147064	0.501344
WBGene00001049	dog-1	I	9.45555	9.52054	9.5221	9.46532	9.38999	9.48247	9.33049	9.46249	702.539	0.117295	0.356623
WBGene00001050	dom-3	I	8.46939	8.59162	8.43452	8.44297	8.40624	8.55955	8.45422	8.39955	355.512	0.0554926	0.771664
WBGene00001051	cks-1	IV	10.7771	10.9561	10.9873	10.7422	10.6073	10.6314	10.6807	10.6764	1746.88	0.343118	0.00674162
WBGene00001052	dop-1	X	4.31995	4.33372	4.33922	4.2684	4.4824	4.26339	4.38153	4.3419	20.4986	-0.363337	0.537553
WBGene00001053	dop-2	V	5.09609	5.08527	5.10978	5.1654	5.1523	5.11122	5.10654	5.02702	34.6956	0.0773645	0.872785
WBGene00001054	dpf-1	V	6.41649	6.46188	6.44212	6.4434	6.37229	6.38627	6.36487	6.52849	86.1055	0.0574414	0.859799
WBGene00001055	dpf-2	X	8.65957	8.79214	8.73285	8.64452	8.81799	8.97237	8.73257	8.90932	443.035	-0.267388	0.0888182
WBGene00001056	dpf-3	I	11.4912	11.5954	11.517	11.4609	11.4562	11.433	11.3979	11.4726	2856.92	0.11677	0.219212
WBGene00001057	dpf-4	III	10.2179	10.1767	10.0952	10.2042	10.1821	10.1553	10.0859	10.0771	1137.29	0.0796039	0.506661
WBGene00001058	dpf-5	IV	11.069	11.1224	11.0799	11.0474	10.9194	10.9142	11.0045	11.0095	2082.75	0.179153	0.0458911
WBGene00001059	dpf-6	III	7.42398	7.37272	7.57715	7.455	7.17035	7.02708	7.64012	7.11505	168.2	0.410596	0.253044
WBGene00001060	dpf-7	IV	9.50184	9.55091	9.46509	9.5137	9.29958	9.3269	9.28586	9.31716	683.222	0.330827	0.000356082
WBGene00001061	dpl-1	II	10.3053	10.3858	10.4185	10.3058	10.1436	10.1234	10.1365	10.1677	1224.3	0.332466	0.000156687
WBGene00001062	dpr-1	V	0	0	0	0	0	0	0	0	0	NA	NA
WBGene00001063	dpy-1	III	3.52496	3.44485	3.54778	3.52517	3.56068	3.42552	3.51536	3.41556	11.6241	0.338694	NA
WBGene00001064	dpy-2	II	4.01357	4.04287	4.00597	4.19972	4.01917	4.03961	4.29765	4.03941	17.3711	-0.281356	0.746994
WBGene00001065	dpy-3	X	2.08371	2.0876	2.09028	2.25411	2.07078	2.08222	2.15146	2.19257	4.36022	0.162362	NA
WBGene00001066	dpy-4	IV	7.42079	6.44399	7.23804	8.01089	7.00166	7.71435	7.65397	7.91191	195.145	-0.411017	0.791681
WBGene00001067	dpy-5	I	7.05448	6.12005	6.83979	7.7096	6.64298	7.3304	7.24447	7.74464	158.501	-0.487499	0.832326
WBGene00001068	dpy-6	X	4.76161	4.6945	4.60224	4.60202	4.50999	4.64639	4.60248	4.58413	24.9437	0.465082	0.351972
WBGene00001069	dpy-7	X	2.18954	2.21039	2.18084	2.38062	2.23042	2.18966	2.28577	2.23953	4.82022	0.145505	NA
WBGene00001070	dpy-8	X	3.55897	3.57663	3.60335	3.75795	3.52372	3.59911	3.8532	3.62896	12.885	-0.304857	NA
WBGene00001071	dpy-9	IV	4.14693	4.25877	4.26884	4.46192	4.14718	4.23648	4.21174	4.15161	19.4395	0.723269	0.249754
WBGene00001072	dpy-10	II	4.98768	4.94119	4.95275	5.07629	5.00717	4.87177	4.98896	4.95672	31.5538	0.167331	0.731626
WBGene00001073	dpy-11	V	10.7186	10.8629	10.8231	10.7681	10.6987	10.6571	10.6908	10.7475	1720.88	0.146593	0.151757
WBGene00001074	dpy-13	IV	7.28627	6.34704	7.15515	7.95139	6.96366	7.62692	7.58307	7.89276	186.783	-0.485633	0.785094
WBGene00001075	dpy-14	I	-0.887877	-0.897628	-0.910593	-0.911667	-0.911775	-0.912014	-0.911958	-0.897541	0.507273	1.03871	NA
WBGene00001076	dpy-17	III	4.21172	4.28242	4.13952	4.1622	4.15954	4.13377	4.17554	4.18207	18.2437	0.271	0.65103
WBGene00001077	dpy-18	III	8.46764	8.39784	8.59481	8.64309	8.62504	8.55274	8.69332	8.68004	384.997	-0.194277	0.261485
WBGene00001078	dpy-19	III	6.04395	6.26369	6.01716	6.10489	5.86255	5.90803	5.90706	5.91992	65.3751	0.662122	0.0197104
WBGene00001079	dpy-20	IV	2.29417	2.33862	2.36119	2.39711	2.29899	2.33802	2.32582	2.31225	5.14019	0.668503	NA
WBGene00001080	dpy-21	V	10.0669	10.1791	10.1069	10.0332	10.0455	9.99901	10.1216	10.0276	1078.58	0.0770618	0.54321
WBGene00001081	dpy-22	X	9.71676	9.81846	9.77249	9.72298	9.66871	9.60342	9.65669	9.66139	835.238	0.177648	0.0821852
WBGene00001082	dpy-23	X	9.22765	9.30614	9.29468	9.24971	9.22499	9.14534	9.26169	9.35498	613.295	0.0294053	0.866134
WBGene00001085	dpy-26	IV	10.5845	10.6395	10.7366	10.5583	10.4801	10.5157	10.4354	10.6656	1534.3	0.160146	0.26452
WBGene00001086	dpy-27	III	9.09173	9.12519	9.14046	9.11639	8.95533	9.04014	9.01992	9.06404	538.194	0.161261	0.16354
WBGene00001087	dpy-28	III	10.2023	10.2242	10.2794	10.1674	10.1575	10.0763	10.1636	10.1867	1163.61	0.112479	0.299464
WBGene00001088	dpy-30	V	10.4185	10.5733	10.5944	10.5068	10.4421	10.4867	10.4896	10.5037	1452.33	0.0684468	0.584168
WBGene00001089	dre-1	V	8.54329	8.64413	8.56981	8.59769	8.57667	8.37604	8.50907	8.66764	378.95	0.0867378	0.668346
WBGene00001090	drh-1	IV	9.62799	9.67278	9.72954	9.63483	9.63345	9.62841	9.56245	9.58461	795.804	0.104486	0.353219
WBGene00001092	dro-1	III	9.58602	9.58238	9.67648	9.47458	9.43213	9.44468	9.40303	9.49724	733.288	0.221416	0.0723768
WBGene00001093	drp-1	IV	10.8803	10.9643	10.9687	10.8621	10.7333	10.8073	10.8006	10.8734	1865.52	0.176147	0.0888253
WBGene00001094	dars-1	III	11.9701	12.0011	11.9567	11.9151	11.9074	11.9543	11.9878	11.9976	3989.51	-0.00231447	0.982439
WBGene00001095	dars-2	V	8.69915	8.74669	8.72575	8.70432	8.64383	8.65376	8.53202	8.61072	406.877	0.188879	0.136829
WBGene00001096	dsc-1	X	0.910269	0.954886	0.914226	0.96973	0.912249	0.896621	0.911374	0.906555	1.95145	1.95528	NA
WBGene00001099	dsc-4	IV	9.84213	9.88276	9.85457	9.80029	9.94309	9.94154	9.82439	9.99652	947.783	-0.135289	0.253202
WBGene00001101	dsh-1	II	8.01922	8.15784	8.2161	7.95719	7.89664	7.79515	7.84526	8.09306	258.776	0.33282	0.133582
WBGene00001102	dsh-2	II	9.97366	10	9.98698	9.86519	9.79127	9.78108	9.76469	9.89363	947.698	0.235637	0.0386145
WBGene00001103	dsl-1	IV	-1.40893	-1.40807	-1.39678	-1.40829	-1.40838	-1.40863	-1.3979	-1.40338	0.358818	-0.249607	NA
WBGene00001104	dsl-2	IV	1.75067	1.70592	1.69369	1.73069	1.70254	1.71423	1.68857	1.74945	3.23038	0.203768	NA
WBGene00001105	dsl-3	IV	2.15754	2.07659	2.10715	2.1118	2.07347	2.0792	2.05168	2.0723	4.35099	1.19491	NA
WBGene00001106	dsl-4	X	-2.08261	-2.08224	-2.08198	-2.08234	-2.08237	-2.07791	-2.08243	-2.08421	0.130666	-0.385723	NA
WBGene00001107	dsl-5	IV	0.255039	0.271125	0.242864	0.271753	0.28579	0.255958	0.241794	0.238405	1.23444	0.431705	NA
WBGene00001108	dsl-6	IV	0.537325	0.513182	0.547819	0.512157	0.5261	0.497205	0.497333	0.501349	1.48454	1.84414	NA
WBGene00001109	dsl-7	V	3.35111	3.36935	3.39424	3.37355	3.44184	3.53028	3.53306	3.58579	10.9347	-1.95892	NA
WBGene00001110	duo-1	V	9.27135	9.39588	9.39258	9.28916	9.27816	9.26162	9.17287	9.34551	632.368	0.115791	0.421762
WBGene00001112	duo-3	I	10.2402	10.2741	10.1672	10.1747	10.0493	10.1282	10.0349	10.127	1139.31	0.203703	0.0478235
WBGene00001113	dur-1	IV	7.61843	7.57483	7.45051	7.63315	7.7059	7.60095	7.77571	7.72303	199.793	-0.264563	0.160816
WBGene00001115	dyb-1	I	5.38272	5.35463	5.52127	5.40572	5.44438	5.40125	5.44354	5.30015	42.8744	0.0839389	0.858811
WBGene00001116	dyc-1	X	6.86687	6.86174	6.7486	6.80171	6.90612	6.9313	6.86668	6.95436	116.886	-0.228696	0.295119
WBGene00001117	dyf-1	I	3.67444	3.63081	3.64654	3.58917	3.63928	3.69949	3.7334	3.71442	12.6579	-0.621295	NA
WBGene00001118	dyf-2	III	4.9737	4.83763	4.92854	4.88461	5.05408	5.02137	4.89572	4.97518	31.0022	-0.398152	0.36669
WBGene00001119	dyf-3	IV	5.36559	5.50993	5.3991	5.5555	5.2523	5.30419	5.32327	5.33062	42.43	0.625836	0.0725194
WBGene00001121	dyf-5	I	3.43521	3.55446	3.57713	3.45299	3.41836	3.52664	3.5416	3.50006	11.4396	0.0969454	NA
WBGene00001122	dyf-6	X	4.61651	4.69595	4.67645	4.75096	4.61027	4.67932	4.73549	4.59883	25.7452	0.172677	0.753094
WBGene00001123	dyf-7	X	5.02383	5.18039	5.08704	5.0064	5.1015	5.1521	5.16631	5.20824	34.7473	-0.378159	0.365362
WBGene00001127	dyf-11	X	3.78926	3.77806	3.79884	3.74388	3.86209	3.83045	3.75169	3.75646	13.9375	-0.208413	0.774684
WBGene00001129	dyf-13	II	2.18361	2.20206	2.25324	2.16119	2.17535	2.17283	2.22784	2.2557	4.57875	-0.208122	NA
WBGene00001130	dyn-1	X	10.4041	10.364	10.3408	10.295	10.1808	10.1314	10.2762	10.1407	1238.01	0.266071	0.0100876
WBGene00001131	dys-1	I	9.10151	9.54984	9.22351	9.52325	9.41111	9.41268	9.2821	9.54017	674.844	-0.0829854	0.76673
WBGene00001132	alp-1	IV	10.4836	10.5275	10.3615	10.4689	10.62	10.6334	10.6565	10.6733	1509.98	-0.286711	0.00246814
WBGene00001133	eat-2	II	2.22966	2.19364	2.25896	2.24906	2.2482	2.27104	2.24615	2.21058	4.78971	-0.256006	NA
WBGene00001134	eat-3	II	10.8589	10.9199	10.9587	10.8757	10.7837	10.8165	10.7757	10.8402	1853.91	0.152311	0.0844262
WBGene00001135	eat-4	III	5.22444	5.21678	5.15704	5.12461	5.29009	5.28081	5.31264	5.26347	37.7159	-0.452322	0.204938
WBGene00001136	eat-5	I	4.11526	4.23823	4.18226	4.13865	4.17189	4.06553	4.14111	4.2084	17.9085	0.148871	0.832326
WBGene00001137	eat-6	V	13.684	13.8024	13.7921	13.6743	13.7148	13.7437	13.6877	13.9179	13837.5	-0.0452499	0.771517
WBGene00001145	eat-16	I	8.34933	8.51148	8.39494	8.32923	8.45696	8.41956	8.30591	8.47853	339.995	-0.0369198	0.860867
WBGene00001147	eat-18	I	2.87336	2.94984	2.92744	2.91808	3.04676	2.99227	3.03448	3.04572	7.88268	-1.9954	NA
WBGene00001148	eat-20	X	7.69857	7.64488	7.69569	7.37301	7.41125	7.50694	7.40475	7.48882	186.613	0.32141	0.157576
WBGene00001149	bcat-1	X	10.9714	11.0124	10.9045	10.9921	11.289	11.3154	11.168	11.366	2267.71	-0.48662	4.65997169520835e-07
WBGene00001150	ech-1.1	V	5.7705	5.8169	5.66784	5.6939	5.6626	5.70106	5.73325	5.70432	52.8107	0.135972	0.708014
WBGene00001151	ech-2	IV	8.69438	8.55458	8.60792	8.64785	8.72138	8.67424	8.59377	8.54563	397.096	-0.00944841	0.963818
WBGene00001152	ech-3	V	6.53817	6.44681	6.45541	6.57826	6.53557	6.74201	6.49606	6.62227	94.3404	-0.251414	0.371566
WBGene00001153	ech-4	II	10.21	10.1534	10.1701	10.1186	10.0441	10.0197	10.0693	10.022	1100.94	0.198959	0.0256164
WBGene00001154	ech-5	IV	9.92982	9.74178	9.69191	9.93253	10.0007	9.9442	9.94951	9.6775	935.706	-0.110869	0.603443
WBGene00001155	ech-6	III	11.3237	11.4233	11.4454	11.2221	11.2476	11.31	11.2217	11.3598	2563.47	0.107845	0.436371
WBGene00001156	ech-7	I	9.12647	9.32012	9.10734	9.1524	9.6603	9.82895	9.40088	9.88634	724.651	-0.870906	3.6041580186351e-06
WBGene00001157	ech-8	IV	6.65536	6.48508	6.57005	6.61502	6.67099	6.56664	6.60746	6.49239	96.3214	0.00235663	0.9942
WBGene00001158	ech-9	IV	6.15077	6.03207	6.54621	6.41136	5.52982	5.53194	5.636	5.46758	71.3111	2.55555	6.09922803990824e-14
WBGene00001159	eff-1	II	5.19741	5.32916	5.20114	5.22851	5.16103	5.28963	5.21098	5.42352	38.2459	-0.162514	0.747586
WBGene00001160	efk-1	III	10.8304	10.8288	10.9523	10.7889	10.9234	10.7673	11.0378	10.8454	1880.86	-0.07131	0.667872
WBGene00001161	efl-1	V	9.64721	9.60436	9.53355	9.53551	9.47007	9.40604	9.42345	9.36485	726.681	0.273387	0.0113643
WBGene00001162	efl-2	II	8.07614	8.12187	8.05438	7.9526	7.88604	7.85212	7.88956	7.82201	250.493	0.367349	0.0138191
WBGene00001163	efn-2	IV	5.79154	5.74168	5.82152	5.86154	5.646	5.97724	5.82838	5.93152	57.0683	-0.166387	0.703044
WBGene00001164	efn-3	X	6.60298	6.41929	6.64656	6.57638	6.42971	6.5589	6.53863	6.53939	93.4391	0.119318	0.696249
WBGene00001165	efn-4	IV	6.41991	6.42942	6.34498	6.2723	6.10642	6.13112	6.32998	6.07341	78.4609	0.58878	0.0406621
WBGene00001166	eftu-2	III	11.2379	11.1936	11.1365	11.2063	11.1954	11.2383	11.1965	11.1003	2335.52	0.0179223	0.891705
WBGene00001167	eef-2	I	16.2062	16.2098	16.2238	16.1867	16.1181	16.1477	16.1702	16.187	74344	0.0754387	0.259924
WBGene00001168	eef-1A.1	III	17.1685	17.2048	17.286	17.0913	16.9741	16.9358	17.0751	17.0204	140790	0.27972	0.00607953
WBGene00001169	eef-1A.2	X	12.3521	12.4454	12.4376	12.3994	12.6468	12.7014	12.4946	12.9116	6085.58	-0.436734	0.00313664
WBGene00001170	egl-1	V	2.41042	2.41093	2.43287	2.40641	2.40528	2.40257	2.4169	2.45635	5.30461	-0.139006	NA
WBGene00001171	egl-2	V	4.75381	4.78722	4.72317	4.77892	4.83185	4.96333	4.89319	4.8952	28.5078	-0.722275	0.0723768
WBGene00001172	egl-3	V	9.85952	9.92375	10.0339	9.85723	10.1	9.95758	10.0496	10.0582	1013.72	-0.195102	0.117394
WBGene00001173	egl-4	IV	12.2121	12.1939	12.1712	12.1908	12.1948	12.1414	12.2431	12.0788	4639.63	0.0400575	0.727305
WBGene00001174	egl-5	III	4.50383	4.58138	4.5195	4.50969	4.44495	4.4743	4.51149	4.47936	22.8164	0.316159	0.517734
WBGene00001175	egl-6	X	5.90923	5.91791	5.96968	5.979	5.81115	5.69842	5.91244	5.75277	59.2792	0.491976	0.102457
WBGene00001177	egl-8	V	10.2723	10.312	10.1897	10.2143	10.3389	10.3446	10.3729	10.4608	1276.28	-0.210078	0.047597
WBGene00001178	egl-9	V	9.54743	9.54125	9.72508	9.55604	9.78462	9.59032	9.95899	9.83648	836.859	-0.332455	0.0523135
WBGene00001179	egl-10	V	8.29301	8.27775	8.35072	8.37583	8.2517	8.27783	8.255	8.24323	313.641	0.124454	0.392067
WBGene00001182	egl-13	X	7.14829	7.2189	7.1261	7.23584	7.11673	7.25184	7.19243	7.29927	147.071	-0.0825689	0.737971
WBGene00001184	egl-15	X	7.71863	7.78181	7.7233	7.70546	7.90659	7.75109	7.94648	7.86099	223.704	-0.267044	0.114191
WBGene00001185	egl-17	X	2.60722	2.62578	2.62111	2.65497	2.60042	2.67493	2.58359	2.58956	6.23608	0.285064	NA
WBGene00001186	egl-18	IV	8.08244	8.26265	8.27584	8.0052	7.79837	7.73599	7.78528	7.82862	258.061	0.711969	2.18332088838893e-05
WBGene00001187	egl-19	IV	8.23912	8.39203	8.32312	8.3032	8.57329	8.52571	8.47907	8.51343	344.65	-0.374697	0.00432106
WBGene00001188	egl-20	IV	6.12235	6.23221	5.91106	6.21647	6.22267	6.18645	6.21115	6.13409	71.8637	-0.177664	0.642382
WBGene00001189	egl-21	IV	9.58363	9.62983	9.61439	9.56725	9.69206	9.66362	9.71638	9.79102	809.279	-0.194655	0.0684095
WBGene00001190	egl-23	IV	6.00127	5.94864	6.02124	5.96362	5.93211	5.88516	6.04079	6.16169	63.8902	-0.094552	0.816868
WBGene00001193	egl-26	II	7.09367	6.86021	7.01683	7.04879	6.87892	6.81039	6.8699	6.87154	123.09	0.353912	0.10612
WBGene00001194	egl-27	II	10.8594	11.0957	11.0886	10.8774	10.7707	10.7999	10.7925	10.9379	1928.61	0.24354	0.098032
WBGene00001196	egl-30	I	10.9258	10.9601	10.9328	10.9493	11.0886	11.0523	11.0897	11.0436	2059.81	-0.194342	0.00694029
WBGene00001202	egl-36	X	5.64558	5.67544	5.62699	5.52378	5.6641	5.53083	5.69123	5.55222	49.3156	0.0348168	0.940352
WBGene00001204	egl-38	IV	3.93393	3.86906	3.92934	3.86883	3.80546	3.88415	3.87584	3.90081	14.7935	0.27991	0.675656
WBGene00001207	egl-43	II	4.74688	4.7109	4.72471	4.67978	4.77366	4.71855	4.70284	4.84525	26.6261	-0.261248	0.593127
WBGene00001208	egl-44	II	9.1388	9.27166	9.20115	9.14702	9.0697	9.13383	9.04165	9.20913	570.162	0.121833	0.409109
WBGene00001209	egl-45	III	12.5419	12.6721	12.7149	12.4911	12.4318	12.4382	12.4425	12.6262	6007.95	0.181635	0.198286
WBGene00001210	egl-46	V	3.22761	3.26197	3.2615	3.20987	3.27618	3.30595	3.2593	3.36072	9.56381	-0.800776	NA
WBGene00001211	egl-47	V	3.13752	3.24633	3.24848	3.16094	3.16512	3.21023	3.21142	3.31338	9.20326	-0.358552	NA
WBGene00001214	ego-1	I	10.5244	10.547	10.5913	10.5229	10.4785	10.517	10.4376	10.5482	1470.64	0.0766816	0.461205
WBGene00001215	ego-2	I	10.9504	10.6561	10.7282	10.6301	10.7317	10.2934	10.6194	10.5391	1624.31	0.297454	0.148606
WBGene00001223	ehn-3	IV	0	0	0	0	0	0	0	0	0	NA	NA
WBGene00001224	ehs-1	II	9.90988	10.0638	10.0075	9.81065	9.73861	9.85324	9.73245	9.96294	951.794	0.19934	0.231824
WBGene00001225	eif-3.B	II	11.9942	11.9716	12.0239	11.9409	12.005	12.0008	12.0415	11.9681	4078.68	-0.0316419	0.741243
WBGene00001226	eif-3.C	I	12.3755	12.2966	12.2171	12.3607	12.6436	12.6939	12.6751	12.6055	5813.41	-0.513203	6.09998216609878e-10
WBGene00001227	eif-3.D	III	11.6955	11.6721	11.7113	11.6894	11.633	11.6562	11.6503	11.6962	3271.96	0.0491359	0.550465
WBGene00001228	eif-3.E	I	11.4623	11.2814	11.2157	11.4275	11.3711	11.3862	11.3906	11.2484	2615.24	0.00240712	0.988578
WBGene00001229	eif-3.F	II	11.1015	10.9218	10.9478	11.0874	11.0756	11.0475	11.0896	10.8615	2079.4	-0.00565786	0.976503
WBGene00001230	eif-3.G	II	10.8383	10.7919	10.7955	10.9231	10.9139	10.8568	10.8936	10.7561	1843.99	-0.0264515	0.858995
WBGene00001231	eif-3.H	I	10.8989	10.8407	10.8178	10.8394	10.9063	10.9621	10.8752	10.8209	1873.87	-0.0641046	0.568233
WBGene00001232	eif-3.I	I	11.2369	11.2102	11.2667	11.2543	11.2221	11.186	11.2948	11.2075	2411.38	0.0216389	0.846816
WBGene00001233	eif-3.K	V	10.7931	10.9817	11.0322	10.7222	10.6607	10.7085	10.6774	10.9323	1816.78	0.214084	0.246887
WBGene00001234	eif-6	I	10.7373	10.7148	10.6676	10.6523	10.6476	10.6457	10.5996	10.576	1614.66	0.119974	0.1958
WBGene00001235	elb-1	III	8.89107	8.18255	8.44843	8.80854	8.76742	8.74058	8.71705	8.02152	399.412	0.0243926	0.974672
WBGene00001236	elc-1	III	9.08974	8.75094	8.88279	8.85169	8.83951	8.73523	9.02413	8.68684	468.749	0.124878	0.612941
WBGene00001237	elc-2	X	0.618287	0.633543	0.605452	0.632987	0.64634	0.617901	0.618139	0.622472	1.54126	-0.243104	NA
WBGene00001239	elo-1	IV	12.3076	12.4764	12.3579	12.283	12.3948	12.4504	12.3047	12.6301	5438.18	-0.140399	0.389019
WBGene00001240	elo-2	IV	10.9486	10.8999	10.5622	10.8637	11.3845	11.5268	10.9201	11.6041	2309.06	-0.859138	0.00991363
WBGene00001241	elo-3	IV	9.95468	10.0054	9.83696	9.94878	10.0432	10.101	9.85644	10.0797	1012.71	-0.137827	0.369916
WBGene00001242	elo-4	III	4.93246	4.97827	4.99119	5.01722	5.18036	5.16859	5.04288	5.21135	33.7292	-0.829323	0.0273728
WBGene00001243	elo-5	IV	11.1691	11.1832	10.8895	11.0958	11.3356	11.5728	11.1065	11.6193	2495.09	-0.515504	0.0132469
WBGene00001244	elo-6	IV	11.2166	10.8933	10.6652	11.2495	11.2988	11.5027	11.0975	11.1203	2303.55	-0.359748	0.175291
WBGene00001245	elo-7	IV	5.37779	5.40652	5.41362	5.39033	5.62733	5.57117	5.55449	5.71052	45.8778	-0.871665	0.00459713
WBGene00001246	elo-8	III	6.33602	6.3262	6.524	6.53638	6.722	6.6169	6.67129	6.7432	95.799	-0.675591	0.00694191
WBGene00001247	elo-9	II	6.58279	6.50097	6.46848	6.5488	6.71896	6.84599	6.51575	6.77803	99.4474	-0.503728	0.0619535
WBGene00001248	elp-1	V	7.31631	7.30869	7.2927	7.40117	7.19623	7.16761	7.45061	7.10905	157.046	0.20393	0.43798
WBGene00001249	elt-1	IV	6.67909	6.8951	6.97049	6.87379	6.83828	6.75127	6.82973	6.81072	114.592	0.123484	0.669359
WBGene00001250	elt-2	X	6.6398	6.52649	6.68386	6.78872	7.05794	7.20867	6.78295	7.07555	119.141	-0.915557	0.00107234
WBGene00001251	elt-3	X	8.16115	8.37351	8.49745	8.3301	8.43807	8.37685	8.47508	8.50021	338.425	-0.186183	0.34363
WBGene00001252	elt-4	X	1.95454	2.027	2.00461	1.98603	2.01349	2.03747	1.99838	2.03807	4.0053	-0.845312	NA
WBGene00001253	elt-6	IV	4.77512	4.59589	4.67596	4.65974	4.63748	4.65674	4.6813	4.64799	25.5016	0.132475	0.810948
WBGene00001258	emb-4	V	11.5943	11.5183	11.4845	11.5186	11.4772	11.486	11.5889	11.4541	2930.55	0.0421059	0.72495
WBGene00001259	emb-5	III	12.1296	12.2323	12.1814	12.1052	12.23	12.2794	12.2169	12.2794	4735.23	-0.134431	0.132727
WBGene00001262	emb-8	III	11.6432	11.7391	11.7117	11.5865	11.598	11.4959	11.6092	11.6273	3169.14	0.133544	0.226201
WBGene00001263	emb-9	III	12.9951	13.1942	13.0452	12.9564	13.0722	12.9523	13.1487	13.108	8562.45	-0.0319208	0.854384
WBGene00001281	emb-27	II	9.75277	9.88716	9.82699	9.7854	9.577	9.58739	9.5724	9.73523	846.507	0.30887	0.011168
WBGene00001284	emb-30	III	10.2531	10.3033	10.288	10.2129	10.1407	10.1783	10.1464	10.2278	1193.7	0.141085	0.151757
WBGene00001303	sec-61.G	V	12.1165	11.6625	11.6388	12.0684	12.1646	12.191	12.1094	11.7822	4091.17	-0.271122	0.293986
WBGene00001309	emr-1	I	9.87692	9.87746	9.9461	9.80417	9.79657	9.82757	9.83638	9.74447	917.447	0.123449	0.280931
WBGene00001310	end-1	V	-1.2608	-1.29253	-1.2919	-1.29276	-1.29284	-1.2931	-1.29299	-1.29504	0.370068	2.21792	NA
WBGene00001311	end-3	V	1.34971	1.34984	1.36786	1.36511	1.40784	1.3773	1.36492	1.37226	2.59454	-1.01041	NA
WBGene00001320	ent-1	IV	11.0797	11.3826	11.338	10.927	11.0812	11.1173	11.0779	11.2661	2310.1	0.0905077	0.707682
WBGene00001324	eor-1	IV	9.80614	9.85503	9.77486	9.81768	9.7742	9.71056	9.79584	9.80032	887.075	0.0682218	0.550781
WBGene00001325	eor-2	X	7.72027	7.72862	7.76938	7.73913	7.83711	7.86928	7.41749	7.7868	215.105	-0.00369042	0.990408
WBGene00001328	epi-1	IV	10.9536	11.0356	10.7994	10.9169	11.0766	10.9281	10.9634	11.0795	2011.9	-0.130082	0.357138
WBGene00001329	epn-1	X	10.4403	10.614	10.5543	10.2842	10.3028	10.2483	10.3401	10.3948	1359.2	0.245693	0.112627
WBGene00001330	eps-8	IV	9.42634	9.57387	9.5312	9.49138	9.5082	9.61892	9.54224	9.68103	749.829	-0.139611	0.311784
WBGene00001331	erd-2.1	X	9.6925	9.72362	9.70425	9.76431	9.7119	9.70083	9.72786	9.80529	848.964	-0.0292306	0.829551
WBGene00001332	eri-1	IV	9.03949	9.15468	9.12711	8.93756	8.98812	8.9757	8.9538	9.09016	525.644	0.105113	0.527727
WBGene00001333	erm-1	I	12.5789	12.6955	12.7059	12.5518	12.6227	12.6254	12.5819	12.7964	6422.38	-0.0377104	0.816048
WBGene00001334	ero-1	I	10.1778	10.3464	10.4517	10.1945	10.1685	10.1665	10.1782	10.3171	1224.32	0.137888	0.405731
WBGene00001335	F35A5.8	X	7.50726	7.48813	7.43607	7.54152	7.28608	7.30845	7.38464	7.41789	172.283	0.29582	0.100339
WBGene00001336	qars-1	IV	11.6781	11.5869	11.5575	11.6959	11.7345	11.7009	11.6839	11.4725	3199.82	-0.031506	0.860097
WBGene00001337	ears-1	I	12.472	12.4716	12.4841	12.4293	12.4361	12.4688	12.4523	12.4604	5632.45	0.0148237	0.864733
WBGene00001338	ears-2	IV	8.50088	8.40607	8.28351	8.57884	8.52122	8.54334	8.4169	8.36202	351.955	-0.0233795	0.926262
WBGene00001340	etr-1	II	10.1784	10.2064	10.0644	10.1528	10.2129	10.0844	10.2922	10.1121	1149.51	-0.0398981	0.809824
WBGene00001345	fos-1	V	8.80576	8.98271	8.9215	8.72588	8.73538	8.81968	8.85804	8.94594	463.082	0.0328219	0.884979
WBGene00001352	evl-14	III	10.8388	10.9509	10.9806	10.8143	10.6952	10.6822	10.7276	10.834	1811.86	0.248696	0.035312
WBGene00001358	evl-20	II	7.77998	7.61966	7.51091	7.71379	7.79868	7.72263	7.72331	7.6484	207.417	-0.121263	0.597191
WBGene00001365	exc-4	I	9.26179	9.06693	8.96761	9.18964	9.20553	9.26772	9.1414	8.96861	565.929	-0.0374843	0.88191
WBGene00001366	exc-5	IV	7.56267	7.57981	7.54793	7.61895	7.3776	7.54833	7.68394	7.69586	191.764	-0.0181769	0.952489
WBGene00001368	exc-7	II	7.27974	7.36043	7.1846	7.00317	7.10885	7.1631	7.09177	7.20328	145.475	0.158151	0.573287
WBGene00001371	exl-1	II	8.64414	8.48405	8.59433	8.64803	8.75318	8.65151	8.71667	8.61676	399.805	-0.156298	0.314494
WBGene00001372	exo-3	I	10.1514	10.0781	10.0822	10.1097	10.1074	10.1179	10.0694	9.97464	1088.61	0.0620202	0.625445
WBGene00001373	exp-1	II	3.25704	3.16721	3.23529	3.22082	3.1527	3.25084	3.31398	3.19944	9.46514	-0.128516	NA
WBGene00001374	exp-2	V	5.62553	5.55177	5.5234	5.47973	5.73212	5.66018	5.75091	5.57178	49.4353	-0.482526	0.163146
WBGene00001377	eya-1	I	3.35119	3.34342	3.2705	3.30951	3.26778	3.33944	3.37107	3.3229	9.99363	-0.077611	NA
WBGene00001385	far-1	III	13.0844	12.7997	12.7454	13.05	13.2167	13.085	13.1909	12.7154	8249.21	-0.208709	0.385103
WBGene00001386	far-2	III	14.8652	14.8169	14.7933	14.8296	15.0167	14.9075	15.0158	14.8049	30284.3	-0.168718	0.132294
WBGene00001387	far-3	V	4.91449	4.87801	4.79498	4.89963	4.80047	4.69661	4.91899	4.82681	28.9103	0.305975	0.54888
WBGene00001388	far-4	V	2.38529	2.35416	2.36054	2.40445	2.35002	2.37408	2.38943	2.37805	5.1752	0.0744079	NA
WBGene00001389	far-5	V	6.95264	6.77556	6.87879	6.91064	6.92594	6.84503	6.94341	6.79929	118.134	0.0127399	0.968098
WBGene00001390	far-6	IV	9.80189	9.65854	9.58835	9.7828	10.0294	9.90171	10.0535	9.69829	912.548	-0.350423	0.0527099
WBGene00001391	far-7	II	6.43881	6.40483	6.53895	6.38626	6.66827	6.62937	6.73905	6.58192	94.6651	-0.557761	0.0174955
WBGene00001392	far-8	III	10.059	10.0815	10.1342	10.1377	10.2388	10.2508	10.2136	10.2497	1155.49	-0.2144	0.0130512
WBGene00001393	fat-1	IV	12.6626	12.665	12.6424	12.6431	12.6537	12.5788	12.6647	12.5899	6375.08	0.0469999	0.589714
WBGene00001394	fat-2	IV	12.9775	13.0755	13.161	12.9625	13.0373	12.9947	13.0485	13.046	8424.35	0.0225014	0.873321
WBGene00001395	fat-3	IV	11.1168	11.033	11.1147	11.2198	11.3386	11.2916	11.3839	11.2098	2389.57	-0.282438	0.0128461
WBGene00001396	fat-4	IV	12.059	12.0219	11.9539	11.9836	12.0879	12.0242	12.1234	11.9724	4183.33	-0.0720163	0.521766
WBGene00001397	fat-5	V	2.7198	2.7077	2.75796	2.7387	2.6578	2.67004	2.73844	2.72211	6.62281	0.580331	NA
WBGene00001398	fat-6	IV	12.189	12.2032	11.7211	12.0212	12.6332	12.7063	12.3671	12.6371	5323.49	-0.819003	1.69662155685453e-05
WBGene00001399	fat-7	V	8.35833	8.61562	8.34495	8.19541	8.52606	8.51515	8.62103	8.40552	352.991	-0.231355	0.313303
WBGene00001400	fax-1	X	1.10413	1.10664	1.10913	1.13413	1.10567	1.18092	1.09094	1.12385	2.17021	-0.631032	NA
WBGene00001401	fbf-1	II	8.89909	8.86141	8.93392	8.86029	8.95352	8.9058	8.99639	8.95473	485.072	-0.109975	0.382884
WBGene00001402	fbf-2	II	9.0562	9.10798	9.03041	9.07596	9.10997	9.17893	9.195	9.10414	552.343	-0.13158	0.277888
WBGene00001403	fbl-1	IV	8.4193	8.46147	8.48084	8.41511	8.54949	8.67137	8.3545	8.76794	369.13	-0.274393	0.182388
WBGene00001404	fbp-1	I	11.4571	11.3055	11.3376	11.3982	11.5345	11.4106	11.5079	11.2947	2722.75	-0.0978947	0.507932
WBGene00001405	fce-1	I	10.3214	10.3202	10.2647	10.4118	10.3688	10.3653	10.3469	10.3148	1296.59	-0.0272651	0.832456
WBGene00001406	fce-2	V	8.89177	8.7254	8.77436	8.95283	8.89338	8.87247	8.8137	8.71753	456.961	0.0272919	0.900871
WBGene00001410	feh-1	III	5.8668	5.92121	5.90727	6.06201	5.99584	6.18212	6.02769	6.29458	66.2039	-0.598846	0.0783442
WBGene00001411	fem-1	IV	10.0298	10.0929	10.0867	10.0226	10.0069	9.95223	10.0555	10.0555	1052.18	0.0619531	0.597693
WBGene00001412	fem-2	III	10.36	10.3885	10.3048	10.3051	10.2695	10.2466	10.2554	10.2802	1263.27	0.121221	0.185031
WBGene00001413	fem-3	IV	9.27701	9.26667	9.18597	9.21086	9.10769	9.19413	9.19544	9.01359	582.844	0.182454	0.186525
WBGene00001414	fer-1	I	6.66954	6.67689	6.64982	6.84302	6.87477	6.97986	6.79289	7.00812	113.408	-0.50227	0.0387412
WBGene00001423	fib-1	V	13.48	13.369	13.3792	13.4606	13.4562	13.4392	13.5019	13.3185	11020.9	-0.0112137	0.939769
WBGene00001424	fis-1	II	6.08528	5.89546	5.8998	6.05794	6.21669	6.08489	6.05139	6.09267	66.5744	-0.380376	0.233638
WBGene00001425	fis-2	X	7.55936	7.41436	7.53737	7.5649	7.46424	7.44793	7.53077	7.328	179.622	0.165133	0.442526
WBGene00001426	fkb-1	IV	10.6551	10.4949	10.4236	10.6157	10.6291	10.6608	10.5972	10.4688	1523.75	-0.0606001	0.725319
WBGene00001427	fkb-2	I	12.641	12.6308	12.8111	12.6939	12.5486	12.628	12.565	12.5716	6386.41	0.177294	0.0835933
WBGene00001428	fkb-3	V	7.77286	7.73328	7.69864	7.87522	7.62613	7.8435	7.71178	7.71254	215.593	0.0930673	0.676554
WBGene00001429	fkb-4	V	2.90646	2.92934	2.99898	3.00536	2.93764	3.08136	3.01131	2.98169	8.00963	-0.665113	NA
WBGene00001430	fkb-5	I	7.36994	7.37185	7.27571	7.43983	7.29266	7.24542	7.19776	7.17082	158.146	0.30691	0.103029
WBGene00001431	fkb-6	V	12.0124	12.0224	12.068	11.9813	11.9555	11.9717	12.0013	11.9538	4086.82	0.0767206	0.342556
WBGene00001432	fkb-7	I	3.06176	3.10235	3.06038	3.16219	3.05933	3.01487	3.08098	3.10416	8.49667	0.438369	NA
WBGene00001433	fkb-8	I	5.42452	5.34491	5.49506	5.53089	5.53689	5.57021	5.40711	5.38432	44.5267	-0.0970027	0.842018
WBGene00001434	fkh-2	X	-0.888811	-0.858877	-0.887212	-0.858603	-0.888489	-0.888673	-0.888623	-0.890223	0.568827	2.81276	NA
WBGene00001435	fkh-3	X	5.61216	5.84783	5.89609	5.84268	5.60071	5.64046	5.46727	5.57479	53.0855	0.818815	0.0197089
WBGene00001436	fkh-4	X	3.19768	3.24633	3.26295	3.26468	3.21031	3.16449	3.17849	3.17151	9.4386	0.813383	NA
WBGene00001437	fkh-5	III	1.16714	1.15867	1.13267	1.11558	1.11543	1.15665	1.14338	1.16081	2.18152	-0.0301923	NA
WBGene00001438	fkh-6	II	5.5183	5.45935	5.59191	5.59773	5.58242	5.61281	5.64725	5.57326	47.789	-0.225581	0.529093
WBGene00001439	fkh-7	IV	7.58454	7.81465	8.00236	7.77328	7.52765	7.54819	7.68617	7.72057	212.563	0.351903	0.152053
WBGene00001440	fkh-8	II	3.1786	3.22383	3.29194	3.29376	3.30722	3.35915	3.26334	3.27496	9.80148	-0.681898	NA
WBGene00001441	fkh-9	X	8.57305	8.71698	8.84477	8.68803	8.68174	8.69579	8.83274	8.87627	429.225	-0.117247	0.556494
WBGene00001442	fkh-10	I	2.37334	2.39239	2.44355	2.46887	2.40373	2.37466	2.41607	2.45154	5.34282	0.163896	NA
WBGene00001443	fli-1	III	10.5596	10.7606	10.6657	10.6303	10.5332	10.5249	10.4285	10.5727	1542.38	0.217132	0.0684281
WBGene00001444	flp-1	IV	7.81352	7.85228	7.9588	7.87485	8.02705	8.03371	8.08955	7.97976	249.139	-0.300219	0.0517369
WBGene00001445	flp-2	X	5.37094	5.36353	5.47982	5.43582	5.41678	5.38763	5.4279	5.51564	42.9662	-0.11019	0.795549
WBGene00001446	flp-3	X	6.95347	6.73537	6.84871	6.72373	6.82933	6.82507	6.89975	6.81504	114.122	-0.0529226	0.862835
WBGene00001447	flp-4	II	5.55383	5.62249	5.48619	5.64589	5.74295	5.50556	5.84627	5.65409	50.2323	-0.41568	0.317733
WBGene00001448	flp-5	X	5.95271	5.8869	5.86432	6.1089	6.02675	6.16416	6.05142	6.02769	64.9455	-0.34543	0.300581
WBGene00001449	flp-6	V	7.81446	7.85878	7.88883	7.96869	7.992	7.98349	8.06986	7.87226	245.106	-0.182839	0.32459
WBGene00001450	flp-7	X	5.90738	5.78766	5.84579	5.79173	5.90712	5.9972	5.9758	6.01295	60.0159	-0.462268	0.104181
WBGene00001451	flp-8	X	6.05367	6.3525	6.44014	6.34504	6.35977	6.32498	6.39814	6.52156	82.4885	-0.273412	0.469162
WBGene00001452	flp-9	IV	7.84471	7.77609	7.69162	7.84292	7.95478	8.07766	8.04079	7.84398	238.445	-0.366514	0.0482561
WBGene00001453	flp-10	IV	7.8959	7.99835	8.09746	7.73993	7.8461	7.8285	7.86513	8.13331	245.09	0.0241906	0.944347
WBGene00001454	flp-11	X	7.29662	7.45744	7.53425	7.45113	7.61712	7.52078	7.42711	7.51567	179.222	-0.1779	0.422221
WBGene00001455	flp-12	X	6.8958	6.83798	6.79707	6.83115	6.89644	6.79669	6.82292	6.69145	113.623	0.100623	0.712276
WBGene00001456	flp-13	IV	6.26675	6.37185	6.47414	6.31494	6.41226	6.42917	6.23203	6.582	84.1695	-0.177317	0.631083
WBGene00001457	flp-14	III	8.10631	8.04019	7.98157	8.07055	8.15358	8.37656	8.25826	8.14439	284.635	-0.343696	0.044629
WBGene00001458	flp-15	III	6.15038	6.1378	6.05584	6.14045	6.24455	6.19736	6.31981	6.15648	72.6243	-0.31593	0.257296
WBGene00001459	flp-16	II	7.23479	7.03291	7.11069	7.18425	7.27856	7.29021	7.26474	7.26536	148.457	-0.289386	0.14504
WBGene00001460	flp-17	IV	7.14789	6.88029	7.1531	7.17975	7.25203	7.18616	7.38024	7.071	144.664	-0.289259	0.317957
WBGene00001461	flp-18	X	7.62404	7.42736	7.51966	7.55454	7.77481	7.668	7.69862	7.4238	194.106	-0.228734	0.364963
WBGene00001462	flp-19	X	6.15781	6.18123	6.31662	6.44793	6.44722	6.39	6.36956	6.3838	81.5593	-0.32523	0.291998
WBGene00001463	flp-20	X	5.24062	5.20069	5.39192	5.33752	5.30537	5.34345	5.28549	5.32368	39.668	-0.0849402	0.858319
WBGene00001464	flp-21	V	5.75518	5.66964	5.73274	5.55824	5.79515	5.69961	5.76527	5.84881	53.1895	-0.346673	0.319678
WBGene00001465	flr-1	X	6.85942	6.80193	6.85128	6.93177	7.1187	7.02168	7.00814	7.00979	124.456	-0.419253	0.03662
WBGene00001466	flr-2	V	4.1041	4.03515	4.06792	4.0575	4.15464	4.05549	4.0198	4.06416	16.8899	-0.0587052	0.935466
WBGene00001468	flr-4	X	3.77372	3.80072	3.74486	3.7623	3.91104	3.97734	3.77025	4.04977	14.5107	-1.53234	0.0252788
WBGene00001470	baz-2	III	8.5076	8.63385	8.51512	8.48172	8.28689	8.18119	8.3402	8.23264	341.958	0.49629	0.00027091
WBGene00001475	fmi-1	V	4.9382	4.96172	4.95151	4.93645	5.12557	4.93376	5.00634	5.06662	32.0785	-0.423071	0.311009
WBGene00001476	fmo-1	IV	9.07411	9.25298	9.36294	9.32457	8.61605	8.33979	9.20128	8.40798	535.189	0.943063	0.0566787
WBGene00001477	fmo-2	IV	3.73878	3.84552	4.05096	3.79114	3.99162	3.87368	3.97953	3.92191	15.4196	-0.673803	0.469334
WBGene00001478	fmo-3	III	6.19237	6.1453	6.09255	6.22651	6.30803	6.50145	6.05228	6.48699	77.3388	-0.537207	0.152303
WBGene00001479	fmo-4	V	8.63903	8.606	8.53587	8.66188	8.82031	8.80761	8.97708	8.68666	424.986	-0.371724	0.0198283
WBGene00001480	fmo-5	V	7.27182	7.50944	7.42837	7.38145	7.26693	7.33548	7.21568	7.34115	163.689	0.230103	0.284818
WBGene00001481	fog-1	I	7.71768	7.78449	7.83984	7.84337	7.77296	7.65385	7.72474	7.68789	216.499	0.17288	0.324567
WBGene00001482	fog-2	V	8.421	8.5374	8.54108	8.45703	8.42548	8.33839	8.33547	8.28735	343.859	0.260755	0.0670581
WBGene00001483	fog-3	I	3.75466	3.64085	3.64083	3.69777	3.65725	3.64824	3.5734	3.64882	12.7191	0.514768	NA
WBGene00001484	fox-1	X	7.14265	7.16232	7.01558	6.95051	6.92123	7.01859	6.94748	6.99512	130.427	0.228899	0.323747
WBGene00001485	fre-1	V	9.16113	9.09286	9.11952	9.29622	9.17954	9.15887	9.2167	8.96675	570.425	0.0637598	0.752408
WBGene00001486	frh-1	II	7.68994	7.47463	7.38927	7.60911	7.554	7.58827	7.61851	7.39748	187.638	0.0148672	0.963503
WBGene00001487	frk-1	IV	6.79857	6.70946	6.85661	6.73976	6.93492	6.96618	6.97456	7.05452	118.558	-0.503173	0.0133811
WBGene00001488	frm-1	I	11.7903	11.8544	11.8869	11.7696	11.8396	11.8713	11.8038	11.9378	3681.48	-0.0587666	0.609981
WBGene00001489	frm-2	III	7.73925	7.88787	7.90323	7.77295	7.68778	7.64215	7.62389	7.78441	217.402	0.271612	0.142703
WBGene00001490	frm-3	X	6.55331	6.67058	6.49296	6.5351	6.56069	6.64674	6.65928	6.60528	96.6029	-0.136621	0.617712
WBGene00001491	frm-4	I	10.432	10.5544	10.4613	10.3609	10.3969	10.352	10.4036	10.4671	1380.75	0.0747946	0.573066
WBGene00001492	frm-5.1	IV	9.3632	9.28185	9.4374	9.2814	9.15609	9.12987	9.25066	9.16159	615.747	0.278128	0.0238732
WBGene00001493	frm-7	V	10.0803	10.3029	10.2349	9.97043	10.0571	10.0833	9.96947	10.247	1119.41	0.0946861	0.658099
WBGene00001494	frm-8	III	6.46922	6.66753	6.55742	6.52629	6.49792	6.54928	6.53456	6.51296	93.3632	0.0871458	0.766236
WBGene00001495	F31B12.3	X	5.8366	5.99033	5.90232	5.95974	6.09473	6.06781	6.19546	6.15587	65.9002	-0.647741	0.0170287
WBGene00001496	frm-10	V	10.1194	10.1177	9.92203	10.0011	10.1198	10.064	10.0531	10.0545	1067	-0.0460323	0.761852
WBGene00001497	fars-1	I	11.1942	11.1247	11.1369	11.233	11.1824	11.215	11.1088	11.0703	2288.52	0.0436509	0.733275
WBGene00001498	fars-3	II	11.36	11.3648	11.3342	11.3349	11.3556	11.3453	11.3331	11.3234	2599.6	0.0148549	0.873321
WBGene00001499	fsn-1	III	10.1922	10.0671	10.0304	10.1184	9.98011	10.0698	10.088	9.9259	1070.11	0.139385	0.293744
WBGene00001500	ftn-1	V	7.11157	7.21353	7.04629	7.18681	7.4613	7.02634	7.83063	7.20425	160.724	-0.607977	0.117394
WBGene00001501	ftn-2	I	12.2728	12.2133	12.1428	12.2605	12.4214	12.3731	12.445	12.2772	5068.62	-0.237579	0.0216692
WBGene00001502	ftt-2	X	12.2003	12.2378	12.2433	12.2314	12.2684	12.2366	12.2887	12.2602	4858.35	-0.0534346	0.47558
WBGene00001503	fum-1	III	12.0022	12.0266	12.0632	11.945	11.9077	11.8894	11.9873	11.9269	4014.12	0.123589	0.174704
WBGene00001505	fut-1	II	7.43477	7.64325	7.5264	7.5337	7.62377	7.58623	7.45926	7.79219	191.803	-0.180864	0.470047
WBGene00001506	fut-2	V	2.97104	3.0506	3.03454	2.99068	3.00467	3.07808	3.04247	3.20487	8.1532	-1.0981	NA
WBGene00001507	fut-4	II	4.65356	4.59925	4.63494	4.64387	4.73539	4.80759	4.66749	4.80192	25.8779	-0.697584	0.105982
WBGene00001508	fut-8	V	6.95468	6.92656	6.87844	6.96442	6.85916	6.98795	6.77861	6.99853	121.245	0.0444147	0.883945
WBGene00001509	fzo-1	II	10.004	9.9353	10.0135	9.98619	10.0127	9.95601	9.96281	9.98113	1011.3	0.0107424	0.932712
WBGene00001510	fzr-1	II	10.2969	10.3871	10.4151	10.3115	10.3537	10.3272	10.2503	10.3921	1299.42	0.0318482	0.822694
WBGene00001511	fzy-1	II	10.9936	11.0861	11.0742	10.9183	10.8136	10.8285	10.8093	10.8664	1953.91	0.292709	0.00254836
WBGene00001512	gab-1	III	2.75728	2.75481	2.76309	2.85515	2.7904	2.7857	2.74776	2.90859	6.85557	-0.449194	NA
WBGene00001513	gad-1	V	10.0508	10.0578	9.95836	9.91149	9.86518	9.82328	9.81169	9.90699	974.842	0.228762	0.0404551
WBGene00001514	xnd-1	III	10.8977	10.9233	10.961	10.8353	10.6675	10.6553	10.7244	10.7504	1796.26	0.315949	0.000401893
WBGene00001515	gap-1	X	5.23814	5.23229	5.31977	5.19085	5.12333	5.18678	5.2558	5.1405	37.4121	0.300782	0.449299
WBGene00001516	gap-2	X	8.61047	8.64026	8.7154	8.51772	8.38296	8.49061	8.58624	8.55785	380.153	0.201581	0.226201
WBGene00001517	gar-1	X	4.42533	4.46435	4.31333	4.41296	4.44451	4.43888	4.44363	4.45168	21.444	-0.249934	0.654246
WBGene00001518	gar-2	III	5.95303	5.8543	5.76154	5.88609	5.97799	5.98499	5.9413	5.85852	60.1194	-0.235377	0.483055
WBGene00001519	gar-3	V	5.18732	5.24993	5.12175	5.07884	5.23307	5.18368	5.30204	5.25669	36.899	-0.365088	0.366539
WBGene00001520	gas-1	X	10.8567	10.918	10.9872	10.9001	10.8875	10.8671	10.9417	10.9521	1930.9	0.00427977	0.97427
WBGene00001522	gbh-1	II	7.07535	7.11913	6.96743	7.16685	7.18202	7.09359	7.24987	7.07313	139.318	-0.144578	0.563542
WBGene00001523	gbh-2	II	9.29753	9.34668	9.26614	9.25272	9.42089	9.27527	9.44107	9.2722	641.536	-0.102077	0.493872
WBGene00001526	gck-1	V	10.3248	10.3957	10.443	10.2359	10.2475	10.2902	10.3002	10.3943	1289.41	0.0657747	0.662663
WBGene00001527	gcs-1	II	10.7246	10.7407	10.7454	10.5963	10.6427	10.6214	10.6761	10.7189	1646.62	0.057734	0.647438
WBGene00001528	gcy-1	II	0.213341	0.215329	0.201566	0.214944	0.228836	0.200521	0.200615	0.248859	1.10956	-0.848649	NA
WBGene00001530	gcy-3	II	2.11091	2.07646	2.11195	2.14538	2.13096	2.08794	2.12866	2.13775	4.3166	-0.270322	NA
WBGene00001531	gcy-4	II	0.818198	0.795019	0.797342	0.822562	0.779726	0.793176	0.80724	0.805615	1.73687	0.726762	NA
WBGene00001532	gcy-5	II	1.44516	1.46323	1.43529	1.47578	1.50214	1.4735	1.4605	1.49352	2.73015	-1.18584	NA
WBGene00001533	gcy-6	V	1.45047	1.45408	1.44262	1.46798	1.50939	1.45206	1.46655	1.4393	2.79947	-0.517877	NA
WBGene00001534	gcy-7	V	1.3562	1.34393	1.34518	1.39778	1.37055	1.42517	1.34303	1.42926	2.52973	-1.46802	NA
WBGene00001535	gcy-8	IV	2.8143	2.74539	2.85656	2.80056	2.82595	2.84583	2.79605	2.85369	7.04319	-0.440189	NA
WBGene00001536	gcy-9	X	4.85971	4.86266	4.79252	4.75157	4.79281	4.86031	4.88893	4.72865	28.4555	0.00336514	0.995487
WBGene00001537	gcy-11	X	5.60874	5.67321	5.56862	5.55697	5.56817	5.65193	5.73351	5.64278	49.4898	-0.173295	0.645107
WBGene00001538	gcy-12	II	9.06611	8.94579	8.97847	9.06882	9.11685	9.21583	9.20159	9.17509	549.574	-0.271232	0.0221658
WBGene00001539	gcy-13	V	-0.888858	-0.858633	-0.887258	-0.858937	-0.888535	-0.88872	-0.888669	-0.89027	0.56885	2.8128	NA
WBGene00001540	gcy-14	V	-0.426175	-0.410917	-0.425313	-0.425811	-0.411804	-0.426004	-0.398724	-0.404911	0.73211	-1.77844	NA
WBGene00001541	gcy-15	II	5.3795	5.37517	5.34834	5.26808	5.56853	5.38015	5.43996	5.36513	42.3076	-0.388227	0.318082
WBGene00001542	gcy-17	I	-0.190225	-0.174869	-0.189227	-0.189803	-0.18986	-0.190026	-0.150497	-0.154166	0.846332	-2.04936	NA
WBGene00001543	gcy-18	IV	4.18268	4.27532	4.34167	4.17813	4.27259	4.28438	4.27526	4.44508	19.54	-0.538344	0.386829
WBGene00001544	gcy-19	II	4.04447	4.13603	4.16265	4.01352	3.99926	4.12968	4.01971	4.12887	17.069	0.144264	0.854219
WBGene00001545	gcy-20	V	0.799853	0.817762	0.788769	0.85824	0.801797	0.787113	0.814958	0.81368	1.76275	0.740214	NA
WBGene00001546	gcy-21	II	5.39917	5.34952	5.4448	5.37369	5.38773	5.43274	5.57011	5.45649	43.1791	-0.285042	0.449067
WBGene00001547	gcy-22	V	3.1496	3.25485	3.30016	3.25209	3.28865	3.19392	3.24765	3.16379	9.68521	0.204995	NA
WBGene00001548	gcy-23	IV	3.03158	3.049	3.10462	3.0553	3.12872	3.06193	3.03776	3.03663	8.48182	-0.0882555	NA
WBGene00001549	gcy-25	IV	0.574895	0.590851	0.59202	0.575629	0.602494	0.602994	0.603271	0.617337	1.48086	-2.05573	NA
WBGene00001550	gcy-27	IV	-0.118496	-0.0882021	-0.117352	-0.118012	-0.0888556	-0.0899468	-0.10384	-0.120823	0.958692	-1.16392	NA
WBGene00001551	gcy-31	X	2.19392	2.15406	2.1579	2.18168	2.30161	2.15128	2.19381	2.23729	4.58215	-1.31309	NA
WBGene00001552	gcy-32	V	2.45533	2.41135	2.44787	2.46588	2.47723	2.42133	2.47523	2.44835	5.48129	-0.214113	NA
WBGene00001553	gcy-33	V	2.45513	2.47749	2.46851	2.52195	2.54518	2.55982	2.47544	2.58688	5.89165	-1.36151	NA
WBGene00001554	gcy-34	V	0.827567	0.828794	0.877887	0.842974	0.885035	0.841861	0.842062	0.868503	1.81525	-0.975313	NA
WBGene00001555	gcy-35	I	3.3188	3.25185	3.23385	3.28645	3.49949	3.32645	3.25583	3.32727	10.8848	-0.988955	NA
WBGene00001556	gcy-36	X	2.57787	2.52145	2.54329	2.54659	2.61275	2.5943	2.58343	2.54333	5.95481	-0.705565	NA
WBGene00001557	gcy-37	IV	2.49584	2.54415	2.59628	2.52816	2.68446	2.56505	2.56613	2.61476	6.03061	-1.40318	NA
WBGene00001558	gdi-1	IV	12.1529	12.2966	12.3377	12.109	12.0867	12.0437	12.0586	12.2594	4628.04	0.169261	0.255773
WBGene00001559	gei-1	III	8.21606	8.13285	8.28104	8.11398	8.12069	8.03104	8.06091	8.16685	283.166	0.165866	0.336423
WBGene00001560	gei-3	X	10.0754	10.1237	10.2358	10.1389	10.1933	10.2418	10.2074	10.4377	1187.9	-0.207716	0.152553
WBGene00001561	gei-4	III	11.4058	11.3198	11.2256	11.3578	11.5024	11.263	11.5357	11.2434	2638.3	-0.0985192	0.593786
WBGene00001562	lin-66	IV	10.1471	10.3125	10.1945	10.1497	10.0108	9.95256	9.99874	10.0804	1108.97	0.30114	0.00755514
WBGene00001563	gei-6	V	10.4072	10.5094	10.5871	10.491	10.3964	10.377	10.3168	10.3885	1388.46	0.202686	0.0555501
WBGene00001564	icl-1	V	13.3268	13.4001	13.4911	13.111	13.5036	13.0628	13.7092	13.3132	10748.5	-0.122407	0.67133
WBGene00001565	gei-8	III	9.26592	9.58195	9.61808	9.40512	9.28676	9.25301	9.47304	9.50227	693.19	0.149582	0.501698
WBGene00001566	acdh-13	IV	9.64576	9.69572	9.63518	9.66586	9.63386	9.73481	9.63103	9.67992	812.428	-0.0165402	0.907125
WBGene00001568	snpc-4	I	10.4202	10.4529	10.4235	10.4315	10.2902	10.3263	10.3029	10.4287	1339.28	0.143828	0.160715
WBGene00001569	meg-3	X	9.42274	9.56036	9.43976	9.32142	9.0383	9.05929	9.07581	9.19773	626.825	0.568453	1.34998867032985e-05
WBGene00001570	gei-13	III	5.86778	5.93166	5.98219	5.95551	5.74092	5.772	5.80602	5.93729	59.0388	0.37146	0.25314
WBGene00001571	gei-14	II	9.8872	9.99215	9.9705	9.83707	9.65331	9.6505	9.56155	9.79064	897.134	0.408558	0.00155205
WBGene00001572	gei-15	X	8.00447	8.15508	7.94224	7.92957	8.18056	8.12922	8.16467	8.15653	272.522	-0.274586	0.0968829
WBGene00001574	gei-17	I	10.6926	10.9553	10.8808	10.7159	10.5729	10.5769	10.6461	10.7465	1704.71	0.275813	0.0619535
WBGene00001575	gei-18	IV	2.38254	2.41017	2.39097	2.45637	2.34505	2.39811	2.3859	2.39708	5.29159	0.607311	NA
WBGene00001577	gem-4	IV	5.85911	5.96876	5.79186	5.87457	5.82849	5.95895	5.82872	5.92146	58.968	-0.0377513	0.926523
WBGene00001578	ges-1	V	8.15747	8.10804	8.04148	8.27049	8.17228	8.25309	8.23222	8.14757	289.394	-0.0962706	0.617604
WBGene00001579	gex-2	IV	9.31873	9.43632	9.44153	9.24052	8.98749	9.15101	9.10649	9.18599	609.351	0.416166	0.00341163
WBGene00001580	gex-3	IV	10.0916	10.1935	10.2188	10.0378	9.87607	10.0324	9.95423	10.1385	1079.77	0.208616	0.170009
WBGene00001581	gfi-1	V	13.678	14.034	13.9455	13.5277	13.7055	13.706	13.6332	14.144	14518.7	-0.00323895	0.991829
WBGene00001582	gfi-2	I	10.8437	11.0035	10.9802	10.7577	10.6294	10.6234	10.612	10.8618	1788.68	0.329526	0.0349692
WBGene00001583	gfi-3	X	7.59477	7.55816	7.71349	7.5408	7.31693	7.41624	7.4227	7.39892	182.485	0.44171	0.010378
WBGene00001584	nrde-4	IV	10.1325	10.2907	10.1796	10.1241	9.95972	10.0248	9.96488	10.0963	1101.1	0.268429	0.0237928
WBGene00001585	gfl-1	IV	8.89538	9.00878	8.91429	8.69684	8.68076	8.64487	8.66598	8.77851	445.523	0.326548	0.049
WBGene00001586	lgc-57	II	2.93455	3.05062	2.96434	3.02186	3.02094	3.0765	3.01667	3.00615	8.13071	-0.544119	NA
WBGene00001587	lgc-58	X	3.51491	3.44423	3.4408	3.50001	3.42183	3.3519	3.49487	3.41099	11.0623	0.613622	NA
WBGene00001588	lgc-56	II	4.32039	4.28948	4.3163	4.21912	4.20621	4.29968	4.21351	4.27941	19.3358	0.248206	0.675656
WBGene00001589	gip-1	III	9.83448	10.0096	9.95659	9.8508	9.73455	9.8261	9.7537	9.83652	926.801	0.200789	0.105151
WBGene00001590	lipt-1	I	8.00773	7.96095	7.9697	7.91016	7.8645	7.93622	7.91172	7.83094	243.456	0.152491	0.352304
WBGene00001591	glc-1	V	8.55852	8.57349	8.56156	8.51534	8.44907	8.10259	8.70053	8.21726	359.36	0.28711	0.310573
WBGene00001592	glc-2	I	7.46885	7.34599	7.32924	7.55852	7.41421	7.54715	7.32288	7.52458	174.322	-0.0574515	0.842345
WBGene00001593	glc-3	V	2.39319	2.35913	2.39457	2.41585	2.40103	2.41045	2.42487	2.374	5.3174	-0.243506	NA
WBGene00001594	glc-4	II	5.46001	5.49279	5.40826	5.4566	5.50604	5.54478	5.50733	5.43775	44.6534	-0.16351	0.669073
WBGene00001595	gld-1	I	13.9114	14.0928	14.1127	13.8427	13.7572	13.7815	13.8038	13.9218	15440.3	0.266039	0.0552699
WBGene00001596	gld-2	I	11.971	12.073	12.125	11.9819	11.8377	11.7614	11.9659	11.8504	3970.33	0.277677	0.0152925
WBGene00001597	gld-3	II	11.7535	11.8943	11.9111	11.6379	11.4745	11.4965	11.5149	11.6894	3304.47	0.393095	0.00623221
WBGene00001598	glh-1	I	12.7416	12.6356	12.6925	12.741	12.7981	12.8142	12.8134	12.6848	6854.15	-0.112856	0.266865
WBGene00001599	glh-2	I	11.6323	11.688	11.6817	11.5983	11.5569	11.5286	11.5713	11.5285	3105.96	0.158572	0.042937
WBGene00001600	glh-3	I	9.78017	9.79423	9.81733	9.71	9.6422	9.62229	9.60023	9.6601	836.544	0.232107	0.0173594
WBGene00001601	glh-4	I	11.3552	11.3892	11.3646	11.2858	11.2458	11.1796	11.3486	11.2548	2532.4	0.138479	0.188188
WBGene00001602	gln-1	X	7.59263	7.60457	7.67537	7.61871	7.69922	7.82753	7.59496	7.88621	207.296	-0.276897	0.178012
WBGene00001603	gln-2	III	9.17248	9.14448	9.15538	9.23263	9.32903	9.2027	9.28086	9.28112	599.454	-0.162191	0.169155
WBGene00001604	gln-3	IV	12.3862	12.5713	12.6352	12.3533	12.1536	12.1564	12.3453	12.3079	5337.9	0.374796	0.0110089
WBGene00001606	gln-5	IV	11.0284	11.1339	11.1213	10.8453	10.6999	10.7204	10.7052	10.8877	1929.55	0.436627	0.00243115
WBGene00001607	gln-6	IV	12.197	12.2146	12.175	12.0731	11.8458	11.8559	11.898	11.8586	4187.42	0.456749	1.42926021378077e-09
WBGene00001608	R07B1.8	X	4.50273	4.50667	4.49348	4.546	4.64807	4.62898	4.64595	4.79452	24.2459	-1.04295	0.0187819
WBGene00001609	glp-1	III	11.2266	11.3777	11.318	11.1906	11.1242	11.1352	11.1744	11.2632	2403.99	0.15964	0.188159
WBGene00001612	glr-1	III	3.56666	3.52045	3.63471	3.55203	3.45968	3.48078	3.51976	3.52152	11.759	0.772985	NA
WBGene00001613	glr-2	III	4.2275	4.43998	4.40548	4.3472	4.29729	4.26328	4.33549	4.37367	20.415	0.257729	0.694785
WBGene00001614	glr-3	I	0.873187	0.877189	0.865309	0.862646	0.848152	0.888256	0.847957	0.908303	1.77559	-0.25241	NA
WBGene00001615	glr-4	II	6.03999	5.92814	6.12434	6.12972	6.05208	5.98179	6.00379	6.0482	66.0376	0.109702	0.754827
WBGene00001616	glr-5	V	5.48935	5.41858	5.38337	5.24404	5.29266	5.54522	5.414	5.51194	42.8656	-0.230738	0.641739
WBGene00001617	glr-6	X	6.50397	6.522	6.55493	6.24411	6.39793	6.50686	6.38761	6.61657	89.2675	-0.055628	0.895709
WBGene00001618	glr-7	X	2.17871	2.17195	2.1626	2.20009	2.19765	2.19591	2.18295	2.17677	4.54008	-0.237837	NA
WBGene00001619	glr-8	X	1.26996	1.25066	1.2395	1.20682	1.20667	1.24711	1.20641	1.26699	2.32336	0.460725	NA
WBGene00001620	glt-1	X	10.4749	10.6171	10.5317	10.4743	10.5188	10.5042	10.5791	10.5968	1487.75	-0.0395108	0.766753
WBGene00001621	glt-3	IV	6.08449	5.93435	5.99014	5.93521	6.02635	5.94055	6.02246	5.97624	63.6565	-0.0081307	0.981866
WBGene00001622	glt-4	X	6.79018	6.75823	6.5937	6.72877	6.91967	6.81236	6.75719	6.7782	109.427	-0.235624	0.353303
WBGene00001623	glt-5	II	6.05352	5.82124	5.96311	6.0463	5.98918	6.02394	6.08345	5.98988	64.1512	-0.144417	0.694338
WBGene00001624	glt-6	IV	4.85923	4.93807	4.8574	4.91845	5.02395	4.96087	5.02718	4.91843	30.8461	-0.440417	0.290929
WBGene00001625	glt-7	IV	3.70163	3.7849	3.70325	3.65826	3.65693	3.6378	3.64029	3.62542	12.9963	0.719429	NA
WBGene00001626	gly-1	II	3.2032	3.0546	3.10677	3.13416	3.13321	3.06329	3.12964	3.11612	8.72914	0.210281	NA
WBGene00001627	gly-2	I	7.362	7.60567	7.48323	7.44816	7.30321	7.4454	7.39281	7.57308	175.957	0.0864263	0.756206
WBGene00001628	gly-3	III	10.3759	10.344	10.3577	10.3614	10.2665	10.2467	10.2843	10.2436	1271.29	0.157592	0.0510493
WBGene00001629	gly-4	V	9.86138	9.70361	9.67995	9.84517	9.96265	10.0433	9.95076	9.89798	940.905	-0.301218	0.0176577
WBGene00001630	gly-5	III	10.2744	10.267	10.3149	10.2558	10.2927	10.3003	10.1729	10.2904	1236.67	0.0190674	0.88747
WBGene00001631	gly-6	III	9.50135	9.60346	9.57156	9.61674	9.63734	9.65008	9.59812	9.75268	786.537	-0.14518	0.245568
WBGene00001632	gly-7	V	10.5724	10.5832	10.5935	10.5273	10.4946	10.4895	10.4927	10.5582	1488.98	0.0919003	0.324779
WBGene00001633	gly-8	III	9.00841	8.70494	8.72362	9.08647	9.01928	9.07056	9.10422	8.89206	500.585	-0.218913	0.343713
WBGene00001635	gly-10	IV	10.3971	10.457	10.4908	10.4122	10.3272	10.3891	10.3223	10.3802	1350.5	0.130729	0.169849
WBGene00001636	gly-11	III	6.19278	6.31719	6.35029	6.33005	6.17754	6.27075	6.17678	6.15369	76.5636	0.301072	0.269548
WBGene00001637	gly-12	X	6.41335	6.36757	6.4998	6.39983	6.4719	6.27934	6.23733	6.42867	84.2386	0.165967	0.606286
WBGene00001638	gly-13	X	8.27346	8.24872	8.23425	8.32103	8.15032	8.30169	8.18276	8.1553	301.749	0.133714	0.409041
WBGene00001639	gly-14	III	4.38143	4.28113	4.29084	4.41934	4.33831	4.36992	4.37135	4.36885	20.4387	-0.114219	0.85867
WBGene00001640	gly-15	I	-0.778297	-0.760282	-0.777104	-0.765615	-0.778047	-0.778161	-0.778111	-0.747917	0.578427	0.0214511	NA
WBGene00001641	gly-16	I	0	0	0	0	0	0	0	0	0	NA	NA
WBGene00001642	gly-17	I	0	0	0	0	0	0	0	0	0	NA	NA
WBGene00001643	gly-18	I	2.85179	2.91719	2.93328	2.84652	2.80445	2.86801	2.84338	2.84868	7.3732	0.744357	NA
WBGene00001644	gly-19	I	6.28134	6.15562	5.91501	6.17208	6.10683	6.08436	6.2569	6.12914	71.0303	-0.0184171	0.969467
WBGene00001645	gly-20	V	10.2759	10.4022	10.3668	10.3044	10.1369	10.1453	10.1635	10.2153	1224.59	0.269736	0.0049496
WBGene00001646	gna-1	V	5.26274	5.61125	5.44793	5.4457	5.37739	5.4701	5.32154	5.57732	43.9078	0.0280206	0.965061
WBGene00001647	gna-2	I	10.2885	10.2094	10.2418	10.2272	10.0731	10.0903	10.0498	10.0806	1146.8	0.267274	0.00112403
WBGene00001648	goa-1	I	11.6206	11.6427	11.6617	11.6069	11.6108	11.6257	11.5872	11.5915	3144.91	0.0448603	0.588031
WBGene00001649	gob-1	X	9.77625	9.80534	9.78942	9.74492	9.90083	9.77341	9.85183	9.83006	898.02	-0.0972744	0.379718
WBGene00001650	gon-1	IV	8.83716	8.86427	8.78465	8.81725	8.96395	8.97902	8.88443	9.07733	479.906	-0.264338	0.044691
WBGene00001651	gon-2	I	10.109	10.1326	10.4012	10.1157	10.1417	10.204	10.1962	10.184	1169.54	0.0221752	0.913376
WBGene00001653	gon-4	IV	9.9568	10.0752	10.0558	9.94023	9.79424	9.78575	9.79687	9.90265	970.317	0.297278	0.00799987
WBGene00001660	gop-1	III	9.07406	9.13173	8.99103	8.98426	8.9573	9.05723	9.06284	9.03694	526.036	0.0301921	0.859351
WBGene00001661	gop-2	III	9.68519	9.66133	9.63733	9.75134	9.57901	9.63101	9.6358	9.59791	803.085	0.120231	0.268418
WBGene00001662	gop-3	III	10.0314	10.0557	9.9527	9.9899	10.0135	9.93622	9.94764	10.0039	1018.69	0.0512434	0.670167
WBGene00001663	gpa-1	V	4.45498	4.38953	4.49888	4.4799	4.4185	4.5391	4.45811	4.4736	22.1671	-0.108973	0.858811
WBGene00001664	gpa-2	V	3.55478	3.54603	3.47756	3.551	3.52195	3.57725	3.5906	3.5989	11.6607	-0.428404	NA
WBGene00001665	gpa-3	V	3.73541	3.76426	3.92904	3.88953	3.88127	3.95454	3.90228	3.9108	14.8207	-0.712219	0.344891
WBGene00001666	gpa-4	IV	3.60832	3.66406	3.59209	3.65417	3.62863	3.60656	3.70615	3.62488	12.4945	-0.116498	NA
WBGene00001667	gpa-5	X	1.08255	1.07181	1.05838	1.08621	1.08574	1.12426	1.08418	1.081	2.11697	-1.02375	NA
WBGene00001668	gpa-6	X	1.71388	1.62477	1.64229	1.6242	1.66722	1.71736	1.69232	1.63757	3.2233	-0.991498	NA
WBGene00001669	gpa-7	IV	6.22706	6.2145	6.38608	6.20485	6.2168	6.13713	6.20151	6.31011	75.7361	0.111233	0.745347
WBGene00001670	gpa-8	V	1.6617	1.65128	1.67086	1.6682	1.65413	1.66502	1.72271	1.62036	3.28043	-0.0929156	NA
WBGene00001671	gpa-9	V	3.53052	3.54995	3.45204	3.5836	3.55739	3.51657	3.65692	3.52706	12.045	-0.382513	NA
WBGene00001672	gpa-10	V	2.16455	2.16972	2.19045	2.1829	2.20972	2.24446	2.20765	2.21535	4.57537	-1.1247	NA
WBGene00001673	gpa-11	II	2.59369	2.70206	2.54032	2.49931	2.62623	2.53588	2.55037	2.49549	6.42035	0.617617	NA
WBGene00001674	gpa-12	X	6.7224	6.69522	6.58763	6.78074	6.82318	6.78754	6.80572	6.87805	108.72	-0.313495	0.167891
WBGene00001675	gpa-13	V	1.62839	1.62509	1.68414	1.66364	1.65238	1.65997	1.64995	1.6682	3.17814	-0.281259	NA
WBGene00001676	gpa-14	I	3.40662	3.27001	3.32736	3.30383	3.42567	3.32152	3.23388	3.35276	10.1267	-0.0888391	NA
WBGene00001677	gpa-15	I	3.2607	3.21939	3.2474	3.28959	3.1689	3.23002	3.25719	3.24815	9.47405	0.344928	NA
WBGene00001678	gpa-16	I	9.55733	9.78449	9.60997	9.59461	9.52243	9.55615	9.57652	9.52956	774.101	0.153068	0.26421
WBGene00001679	gpb-1	II	11.6823	11.6198	11.5412	11.6141	11.6693	11.6603	11.7935	11.6078	3217.98	-0.1046	0.384917
WBGene00001680	gpb-2	I	7.28329	7.18231	7.0998	7.36136	7.46088	7.31222	7.36421	7.37422	159.146	-0.305827	0.161065
WBGene00001681	gpc-1	X	4.38336	4.31965	4.18963	4.41733	4.33868	4.36359	4.44396	4.36936	20.5411	-0.323608	0.633088
WBGene00001682	gpc-2	I	9.46223	9.5442	9.72781	9.43481	9.41666	9.52011	9.32733	9.61706	732.441	0.116177	0.581663
WBGene00001683	gpd-1	II	11.8358	11.7737	11.7276	11.675	11.5304	11.488	11.5948	11.4544	3207.22	0.360863	0.000187219
WBGene00001684	gpd-2	X	12.4009	12.2747	12.3478	12.2791	12.3562	12.2067	12.5026	12.2487	5158.32	-0.0113357	0.954293
WBGene00001685	gpd-3	X	12.5054	12.4175	12.4526	12.4325	12.4249	12.3371	12.5618	12.3397	5547.11	0.0497206	0.733472
WBGene00001686	gpd-4	II	11.1384	11.1748	11.1613	11.0205	10.8378	10.8591	10.9025	10.939	2071.41	0.368595	8.76723780315249e-05
WBGene00001687	gpn-1	X	4.32856	4.30067	4.28429	4.35426	4.28076	4.42576	4.32191	4.4591	20.2455	-0.394644	0.491403
WBGene00001688	gpr-1	III	7.89008	7.73696	7.83898	7.93453	7.82417	7.87212	7.75387	7.74326	227.443	0.108716	0.591459
WBGene00001689	gpr-2	III	8.4774	8.46398	8.5226	8.37805	8.41341	8.46118	8.45661	8.34299	347.96	0.0794362	0.638284
WBGene00001690	grd-1	X	4.61434	4.66365	4.59627	4.60901	4.62238	4.58475	4.68922	4.6347	24.7405	-0.0708198	0.901493
WBGene00001691	grd-2	V	1.311	1.29938	1.30062	1.34151	1.36817	1.37855	1.3124	1.33747	2.51436	-1.81059	NA
WBGene00001692	grd-3	IV	10.6259	10.6458	10.6636	10.5026	10.6924	10.678	10.6849	10.6158	1596.81	-0.0876328	0.451653
WBGene00001693	grd-4	X	5.65384	5.73543	5.80038	5.71768	5.75122	5.70416	5.72496	5.70746	53.0541	0.0194995	0.962354
WBGene00001694	grd-5	V	10.3764	10.284	10.4786	10.4999	10.3044	10.4816	10.3615	10.2514	1338.11	0.0951773	0.569285
WBGene00001695	grd-6	V	5.53176	5.20339	6.00046	5.87007	5.40034	6.08946	5.47035	6.18471	58.5171	-0.437474	0.821111
WBGene00001696	grd-7	X	-0.0364673	-0.0206584	-0.00331065	0.008385	-0.0360245	-0.0362265	-0.036139	-0.0230048	1.01484	2.23121	NA
WBGene00001697	grd-8	V	0	0	0	0	0	0	0	0	0	NA	NA
WBGene00001698	grd-9	V	-0.157961	-0.157373	-0.141279	-0.129391	-0.157587	-0.144025	-0.157684	-0.123005	0.876878	-0.128377	NA
WBGene00001699	grd-10	IV	8.35433	7.82609	7.91503	8.18184	8.61658	8.53928	8.67561	7.98961	324.781	-0.724739	0.133722
WBGene00001700	grd-11	V	0.709219	0.725633	0.727537	0.766825	0.709957	0.764484	0.738043	0.713236	1.70564	0.0607398	NA
WBGene00001701	grd-12	V	0.0165527	0.031521	0.0178055	0.0617845	0.0473309	0.0314925	0.0168932	0.0213775	1.05195	0.29985	NA
WBGene00001702	grd-13	IV	7.54699	7.53596	7.56426	7.59139	7.6414	7.51709	7.55972	7.49694	188.632	0.0157082	0.948404
WBGene00001703	grd-14	X	7.52223	7.61359	8.03295	7.93987	7.6503	8.0432	7.60263	8.20565	234.889	-0.20611	0.644037
WBGene00001704	grd-15	I	0.270284	0.27151	0.258178	0.257419	0.257344	0.270558	0.27085	0.323502	1.12564	-1.6981	NA
WBGene00001705	grd-16	IV	0.383872	0.357974	0.358619	0.357742	0.371756	0.411033	0.38517	0.369774	1.29236	-1.88071	NA
WBGene00001707	grh-1	I	5.75099	5.54694	5.57712	5.69506	5.69321	5.52148	5.70481	5.66961	50.3076	-0.0120696	0.979186
WBGene00001708	grk-1	X	8.53589	8.56543	8.63771	8.54192	8.38696	8.40948	8.39568	8.347	358.753	0.335006	0.00622723
WBGene00001709	grk-2	III	6.69444	6.68379	6.78718	6.69193	6.8208	6.66125	6.79363	6.79132	107.184	-0.13671	0.595514
WBGene00001710	grl-1	V	0.62525	0.640978	0.642952	0.656214	0.685442	0.668569	0.625772	0.628896	1.62367	-0.783748	NA
WBGene00001711	grl-2	V	-1.41069	-1.40987	-1.40929	-1.39994	-1.41016	-1.40024	-1.4103	-1.40562	0.33414	-0.242926	NA
WBGene00001712	grl-3	V	0.262695	0.263481	0.264062	0.291543	0.277419	0.276664	0.290564	0.302644	1.17268	-1.6767	NA
WBGene00001713	grl-4	IV	8.63218	8.78206	8.88684	8.70156	8.58727	8.83017	8.68174	9.03036	439.766	-0.0741299	0.793425
WBGene00001714	grl-5	V	3.70361	3.55535	3.57581	3.87818	3.83364	3.78872	3.62057	3.74712	13.4799	-0.612455	0.656818
WBGene00001715	grl-6	X	-0.245185	-0.244599	-0.244166	-0.244754	-0.244812	-0.21691	-0.189001	-0.239605	0.865392	-3.02309	NA
WBGene00001716	grl-7	V	4.10191	3.87851	3.88633	4.34139	4.20673	4.02729	4.10222	4.0794	17.627	-0.298003	0.912784
WBGene00001717	grl-8	V	4.45675	4.52535	4.51862	4.5002	4.53184	4.44055	4.46828	4.60629	22.6608	-0.0978164	0.875593
WBGene00001718	grl-9	V	-1.50774	-1.51522	-1.51476	-1.51538	-1.51545	-1.51563	-1.51555	-1.50638	0.246651	-0.00826797	NA
WBGene00001719	grl-10	V	4.79849	4.86022	4.7813	4.78488	4.84686	4.84085	4.82018	4.7628	28.2126	-0.0497645	0.926996
WBGene00001720	grl-11	III	-0.275853	-0.275303	-0.259301	-0.260959	-0.275503	-0.275663	-0.247686	-0.248004	0.814409	-0.881003	NA
WBGene00001721	grl-12	V	-0.850474	-0.835509	-0.849038	-0.82082	-0.850231	-0.850342	-0.850294	-0.836678	0.554607	1.26266	NA
WBGene00001722	grl-13	V	-2.08262	-2.08224	-2.08198	-2.08234	-2.08238	-2.08249	-2.07778	-2.08425	0.133389	-0.385723	NA
WBGene00001723	grl-14	V	2.48572	2.4633	2.48389	2.47759	2.51838	2.51438	2.49027	2.49869	5.61853	-0.576274	NA
WBGene00001724	grl-15	III	3.21799	3.13108	3.13935	3.26744	3.20061	3.20591	3.33683	3.23705	9.3616	-0.733014	NA
WBGene00001725	grl-16	I	7.36244	6.33696	7.80157	8.02854	6.57932	7.85727	7.44462	8.18097	214.237	-0.206745	0.938666
WBGene00001726	grl-17	V	0.405272	0.392936	0.428419	0.392693	0.457175	0.392335	0.405408	0.406347	1.3547	-0.919853	NA
WBGene00001727	grl-18	V	0.834357	0.795658	0.8273	0.810094	0.851975	0.794887	0.795035	0.834654	1.75262	-0.152943	NA
WBGene00001728	grl-19	IV	-2.08264	-2.08225	-2.08198	-2.08235	-2.07762	-2.0825	-2.08245	-2.0843	0.13701	-0.385723	NA
WBGene00001729	grl-20	IV	0.745701	0.776113	0.719443	0.718301	0.760365	0.717857	0.745909	0.736167	1.6838	0.000836539	NA
WBGene00001730	grl-21	IV	4.91619	5.01975	5.002	5.44652	5.42803	6.05902	5.13606	5.96754	49.492	-2.37598	0.11985
WBGene00001731	grl-22	III	2.97481	2.90445	3.00182	3.05809	2.94036	2.96285	2.97757	2.93742	7.96651	0.478132	NA
WBGene00001732	grl-23	V	0	0	0	0	0	0	0	0	0	NA	NA
WBGene00001733	grl-24	IV	-2.08274	-2.08229	-2.07641	-2.08241	-2.08245	-2.08258	-2.08253	-2.08468	0.162925	1.08874	NA
WBGene00001734	grl-25	III	-1.16937	-1.16848	-1.16786	-1.16871	-1.1688	-1.14787	-1.16895	-1.15575	0.371224	-1.8562	NA
WBGene00001735	grl-26	IV	0.959096	0.961604	0.980541	0.97537	0.960663	1.0128	0.94618	0.978672	1.96569	-0.329113	NA
WBGene00001736	grl-27	V	3.3367	3.31224	3.54086	3.46897	3.36558	3.42344	3.32252	3.42326	10.8018	0.390283	NA
WBGene00001737	grl-28	V	0	0	0	0	0	0	0	0	0	NA	NA
WBGene00001738	grl-29	V	0	0	0	0	0	0	0	0	0	NA	NA
WBGene00001739	grl-30	V	-1.79479	-1.79444	-1.79419	-1.79453	-1.79457	-1.79467	-1.79462	-1.78851	0.122868	-0.788504	NA
WBGene00001740	gro-1	III	8.00916	8.08167	8.18057	8.02717	8.00479	7.94899	8.04254	8.00613	263.577	0.140708	0.410133
WBGene00001743	grp-1	III	9.95306	9.93259	9.79804	9.88131	9.82761	9.8769	9.86595	9.77371	933.367	0.0932722	0.462393
WBGene00001744	gars-1	III	11.5694	11.6744	11.672	11.5889	11.477	11.4647	11.5363	11.4739	3022.75	0.211281	0.0138929
WBGene00001745	gsa-1	I	8.43926	8.61306	8.45023	8.42815	8.64729	8.50214	8.63527	8.51173	370.805	-0.158788	0.357307
WBGene00001746	gsk-3	I	10.7645	10.7472	10.6364	10.7558	10.7211	10.6656	10.7878	10.6692	1687.17	0.0248205	0.859488
WBGene00001747	gsp-1	V	11.8537	11.8568	11.8532	11.8173	11.7962	11.8017	11.8097	11.7661	3615.68	0.0794597	0.273769
WBGene00001748	gsp-2	III	12.3318	12.3313	12.3382	12.318	12.3534	12.2905	12.3377	12.1985	5091.76	0.0509717	0.639143
WBGene00001749	gst-1	III	11.4332	11.5254	11.5822	11.3529	11.3096	11.3562	11.2425	11.5943	2768.8	0.140673	0.447253
WBGene00001750	gst-2	IV	2.44785	2.47995	2.49004	2.42798	2.56518	2.48158	2.44096	2.52466	5.59273	-0.899996	NA
WBGene00001751	gst-3	IV	3.65343	3.64543	3.6591	3.68925	3.60573	3.61415	3.71035	3.70741	12.6219	-0.00033527	NA
WBGene00001752	gst-4	IV	8.55932	8.60749	8.66676	8.59022	8.41623	8.45324	8.44592	8.38238	368.185	0.326428	0.00770432
WBGene00001753	gst-5	II	7.90844	7.7649	7.65355	8.04467	8.10317	8.08383	8.02297	7.94263	248.719	-0.355053	0.117394
WBGene00001754	gst-6	II	8.06188	7.99226	8.00816	8.11146	8.42045	8.51881	8.12057	8.31145	298.534	-0.569561	0.00343033
WBGene00001755	gst-7	II	10.3908	10.2545	10.0839	10.2623	10.1246	10.216	10.1544	10.0811	1178.97	0.172864	0.249941
WBGene00001756	gst-8	II	0.293516	0.311174	0.31473	0.280866	0.280781	0.321317	0.28064	0.293168	1.25527	0.524277	NA
WBGene00001757	gst-9	II	4.03365	3.9246	3.89077	3.97896	3.92708	3.91685	3.98735	4.02733	15.5065	-0.066151	0.93457
WBGene00001758	gst-10	V	9.60129	9.33603	9.33575	9.83091	9.73395	9.82506	9.6459	9.51383	790.998	-0.225289	0.386829
WBGene00001759	gst-11	X	3.39075	3.43514	3.43539	3.43261	3.4295	3.54505	3.48366	3.43275	11.0154	-0.563894	NA
WBGene00001760	gst-12	II	4.60055	4.54818	4.57669	4.6843	4.65731	4.6506	4.4871	4.58645	24.4288	0.0386454	0.954293
WBGene00001761	gst-13	II	9.35012	9.13825	9.16032	9.39079	9.5088	9.46901	9.24782	9.28467	643.955	-0.192646	0.33241
WBGene00001762	gst-14	II	1.8895	1.87995	1.87085	1.86681	1.83714	1.90423	1.90428	1.91879	3.63753	-0.464143	NA
WBGene00001763	gst-15	II	4.52901	4.52711	4.43081	4.56201	4.54712	4.61449	4.53639	4.5234	23.2219	-0.250854	0.641523
WBGene00001764	gst-16	II	5.29934	5.24281	5.37473	5.28605	5.33158	5.29522	5.29113	5.29204	39.5625	-0.00362463	0.993416
WBGene00001765	gst-17	II	0.952008	0.968312	0.956431	0.939025	0.967969	0.992966	0.96595	0.97056	1.94126	-1.24136	NA
WBGene00001766	gst-18	II	2.56804	2.61739	2.60135	2.56028	2.61381	2.52858	2.63396	2.50781	6.18259	0.282797	NA
WBGene00001767	gst-19	II	2.13954	2.16069	2.19915	2.18612	2.1846	2.16711	2.21874	2.12468	4.63723	-0.0569368	NA
WBGene00001768	gst-20	II	9.04723	8.67819	8.72629	8.96133	8.92198	8.8992	8.88259	8.6868	465.876	0.025007	0.931364
WBGene00001769	gst-21	V	2.70552	2.74744	2.69515	2.76182	2.68082	2.70973	2.6788	2.79806	6.41927	0.145438	NA
WBGene00001770	gst-22	V	6.47506	6.10896	6.05684	6.28026	6.16878	6.21746	5.9193	6.02783	73.2819	0.451275	0.279517
WBGene00001771	gst-23	V	2.90747	2.91004	2.94883	2.82913	2.85751	2.83945	2.84333	2.89572	7.41969	0.62665	NA
WBGene00001772	gst-24	II	5.79592	5.62061	5.70043	5.74501	5.88838	5.90542	5.85044	5.65783	55.2688	-0.377796	0.314828
WBGene00001773	gst-25	I	-1.50025	-1.49957	-1.49909	-1.49147	-1.49981	-1.50001	-1.49992	-1.48967	0.261996	-0.0728578	NA
WBGene00001774	gst-26	II	9.0052	8.69755	8.68534	8.95336	9.18867	9.32377	8.98414	9.12366	521.683	-0.535321	0.00916753
WBGene00001775	gst-27	II	9.7592	9.54784	9.49199	9.74222	9.9715	10.0205	9.73844	9.89362	886.845	-0.432664	0.0107403
WBGene00001776	gst-28	II	8.85011	8.51771	8.44805	8.85325	9.00305	8.99254	9.00478	8.72267	455.182	-0.435642	0.0757437
WBGene00001777	gst-29	II	4.71104	4.79083	4.76506	4.92019	4.66173	4.68991	4.88927	4.5441	27.8215	0.510446	0.413659
WBGene00001778	gst-30	II	3.74528	3.66065	3.72252	3.67589	3.78867	3.79627	3.64209	3.6371	13.3488	-0.157745	0.860867
WBGene00001779	gst-31	II	1.79233	1.79939	1.7432	1.81016	1.76846	1.75346	1.78018	1.82761	3.38478	0.109962	NA
WBGene00001780	gst-32	II	1.77814	1.82212	1.78342	1.83506	1.77932	1.80465	1.83165	1.84239	3.4617	-0.326386	NA
WBGene00001781	gst-33	V	2.79017	2.81806	2.82912	2.77154	2.86147	2.80625	2.84447	2.81544	7.08849	-0.501855	NA
WBGene00001782	gst-34	II	4.12914	4.10987	4.2139	4.26368	4.15472	4.16732	4.24726	4.07715	18.3647	0.136259	0.856311
WBGene00001783	gst-35	II	5.11319	4.92793	4.85967	4.98407	4.95064	4.99012	5.10104	5.09583	32.1615	-0.295509	0.577385
WBGene00001784	gst-36	X	8.8452	8.66752	8.68751	8.79698	8.95917	8.95434	8.79075	8.90544	456.257	-0.261477	0.0812962
WBGene00001785	gst-37	V	0	0	0	0	0	0	0	0	0	NA	NA
WBGene00001786	gst-38	V	6.74853	6.75317	6.53834	6.68824	7.52159	7.46485	7.13456	7.46126	144.199	-1.67973	2.60044427679663e-12
WBGene00001787	gst-39	II	7.14771	7.12382	6.9773	7.22382	7.35938	7.47251	7.13508	7.29893	150.749	-0.441034	0.0777263
WBGene00001788	gst-40	IV	2.60809	2.64809	2.58643	2.56146	2.59977	2.57114	2.5849	2.60062	6.06437	0.228702	NA
WBGene00001789	gst-41	V	5.45577	5.41512	5.32648	5.42363	5.54025	5.34324	5.51821	5.30726	43.2136	-0.0930447	0.857076
WBGene00001790	gst-42	X	8.21222	8.15436	8.16691	8.24687	8.46829	8.60951	8.38393	8.48916	328.93	-0.536871	0.000134016
WBGene00001791	gst-43	I	6.19236	6.03277	6.05231	6.06507	6.2339	6.27796	6.16405	5.98324	70.6554	-0.240072	0.511144
WBGene00001792	gst-44	V	3.11158	3.11302	3.02458	3.08294	3.09541	3.0651	3.11839	3.12909	8.46923	-0.26335	NA
WBGene00001793	gsy-1	II	11.6915	11.6082	11.5673	11.6825	11.5405	11.4875	11.6817	11.3942	3079.79	0.164892	0.241503
WBGene00001794	gta-1	IV	12.1794	12.1656	12.2089	12.1823	12.2334	12.2108	12.2568	12.2	4722.1	-0.0622135	0.407356
WBGene00001795	gtl-1	IV	9.43484	9.47024	9.34442	9.48073	9.56805	9.59722	9.45468	9.68335	729.589	-0.239347	0.0798003
WBGene00001796	gtl-2	IV	6.93767	6.9797	7.1911	7.01299	6.84928	6.93674	6.90427	6.98114	126.748	0.260569	0.282072
WBGene00001803	lite-1	X	4.77833	4.83467	4.88764	4.85944	5.09309	5.10669	5.06041	4.90691	31.4877	-1.02908	0.0147513
WBGene00001804	gur-3	X	-1.75363	-1.75308	-1.75269	-1.74625	-1.75327	-1.75343	-1.75336	-1.74997	0.205221	0.435998	NA
WBGene00001805	gur-4	II	2.74422	2.73545	2.75691	2.85734	2.77812	2.81243	2.81377	2.84654	6.90738	-0.668186	NA
WBGene00001806	gur-5	II	3.12056	3.13197	3.07239	3.1351	3.18519	3.07531	3.1673	3.15016	8.75912	-0.41066	NA
WBGene00001808	gut-2	V	8.90215	8.84309	8.95004	8.86075	8.69076	8.85249	8.83097	8.77777	459.265	0.171861	0.211368
WBGene00001811	haf-1	IV	6.62434	6.68298	6.71327	6.66297	6.42617	6.35395	6.51948	6.36365	95.2427	0.668927	0.00228213
WBGene00001812	haf-2	II	10.1674	10.3088	10.2416	10.1263	10.0604	9.98552	9.98893	10.1366	1124.85	0.265272	0.0325189
WBGene00001813	haf-3	V	10.1537	10.1436	10.135	10.1619	10.081	10.1096	10.076	10.0766	1111.35	0.100172	0.256298
WBGene00001814	haf-4	I	9.01726	8.98296	8.82681	9.07934	9.31431	9.2734	9.18082	9.45027	574.642	-0.552409	0.00036318
WBGene00001815	hmt-1	III	9.94502	10.0439	10.0603	9.91648	9.89283	9.82736	9.84934	9.97406	984.586	0.165958	0.186509
WBGene00001816	haf-6	I	9.22956	8.97598	8.85489	8.98975	8.96062	9.40398	9.21141	8.95106	548.133	-0.211721	0.434983
WBGene00001817	haf-7	V	7.76953	7.93237	7.90156	7.86838	7.59204	7.56904	7.62836	7.62592	216.228	0.525805	0.000491098
WBGene00001818	haf-8	IV	0	0	0	0	0	0	0	0	0	NA	NA
WBGene00001819	haf-9	I	9.29936	9.1058	8.65968	9.20942	9.76449	9.75534	9.28457	9.78694	700.887	-0.940836	0.0191368
WBGene00001820	ham-1	IV	4.07524	4.06866	3.9725	3.97516	3.9742	3.99167	4.04804	4.02571	16.2152	0.109851	0.877506
WBGene00001821	ham-2	X	5.61907	5.62172	5.71003	5.5785	5.63348	5.65462	5.86242	5.6821	51.306	-0.280105	0.453824
WBGene00001823	hap-1	III	7.93828	7.66041	7.57782	7.84397	7.83473	7.94389	7.88072	7.56036	222.968	-0.094358	0.780384
WBGene00001824	hbl-1	X	5.74047	5.76937	5.74163	5.67535	5.4855	5.57418	5.70498	5.54776	51.1211	0.545934	0.0932346
WBGene00001827	hcf-1	IV	11.4056	11.384	11.4527	11.3849	11.2791	11.2499	11.2693	11.2783	2595.43	0.210674	0.00270381
WBGene00001828	hch-1	X	0	0	0	0	0	0	0	0	0	NA	NA
WBGene00001829	hcp-1	V	11.6296	11.696	11.6666	11.605	11.5604	11.5396	11.5119	11.6243	3118.52	0.135911	0.132633
WBGene00001830	hcp-2	V	11.1494	11.2624	11.3144	11.181	11.1692	11.1755	11.1428	11.285	2373.39	0.0507348	0.713158
WBGene00001831	hcp-3	III	10.0361	10.0272	10.0571	9.93183	9.83901	9.81148	9.82692	9.77975	970.459	0.321425	0.000561325
WBGene00001832	hcp-4	I	10.9734	11.0414	11.1101	10.9767	10.9123	10.8139	10.8693	10.9194	1989.03	0.22619	0.0236138
WBGene00001833	hcp-6	I	10.1915	10.2832	10.264	10.2172	10.1794	10.1666	10.163	10.2138	1185.42	0.0904245	0.365665
WBGene00001834	hda-1	V	11.0043	11.0961	11.1484	10.9205	10.8639	10.8677	10.8517	10.9729	2010.8	0.238431	0.0521567
WBGene00001835	hda-2	II	8.7002	8.6332	8.53925	8.62069	8.56971	8.57382	8.49925	8.43854	381.97	0.189174	0.203452
WBGene00001836	hda-3	I	9.62686	9.53496	9.4588	9.59806	9.5179	9.51334	9.46644	9.37826	732.312	0.145339	0.284694
WBGene00001837	hda-4	X	8.85697	8.74497	8.911	8.76765	8.60124	8.75153	8.73272	8.76106	437.102	0.184984	0.225339
WBGene00001838	hda-10	II	8.62151	8.44137	8.42281	8.38432	8.42394	8.40732	8.53122	8.38854	351.613	0.0617473	0.765024
WBGene00001839	hdl-1	IV	6.7626	6.82245	6.84315	6.87988	7.04518	7.02768	7.00225	7.02351	122.369	-0.469553	0.0134667
WBGene00001840	hel-1	II	12.7305	12.8072	12.753	12.7063	12.7158	12.7228	12.7438	12.787	6872.25	0.0103335	0.925054
WBGene00001841	hen-1	X	3.22122	3.32561	3.34072	3.27681	3.27429	3.30673	3.27184	3.27885	9.90112	0.10246	NA
WBGene00001842	her-1	V	-0.0273567	0.0172204	-0.0251945	0.0569778	-0.0265482	-0.0159237	-0.0267555	-0.0234714	1.63544	2.61797	NA
WBGene00001843	hgo-1	I	10.0121	9.93432	9.95669	9.95858	10.0551	10.1327	10.0319	10.0478	1037.42	-0.160862	0.102787
WBGene00001844	hid-1	X	8.24377	8.27341	8.31321	8.15583	8.27074	8.25402	8.19836	8.3323	305.95	-0.0366329	0.854322
WBGene00001851	hif-1	V	11.4532	11.5503	11.5656	11.4704	11.5358	11.5293	11.6027	11.6466	2991.55	-0.106087	0.32046
WBGene00001852	hil-1	V	6.61581	6.66296	6.87899	6.55583	6.5871	6.71706	6.91517	6.60247	105.023	-0.069498	0.868237
WBGene00001853	hil-2	IV	8.81638	8.83824	8.88692	8.93351	8.73832	8.68931	8.8404	8.6131	446.831	0.257151	0.0826696
WBGene00001854	hil-3	X	6.60166	6.62814	7.00188	6.85771	6.49812	6.24097	6.90193	6.28675	105.181	0.669216	0.168197
WBGene00001855	hil-4	V	11.6145	11.5263	11.6385	11.6351	11.438	11.4388	11.5135	11.2756	2935.91	0.282768	0.0154884
WBGene00001856	hil-5	I	11.4475	11.3383	11.4833	11.4666	11.4051	11.4338	11.487	11.3412	2754.46	0.027247	0.844528
WBGene00001857	hil-6	V	1.04929	1.0793	1.05168	1.09211	1.0643	1.07669	1.0782	1.12468	2.04174	-0.996062	NA
WBGene00001858	hil-7	IV	0.544042	0.545073	0.556664	0.544801	0.602184	0.568141	0.589778	0.563023	1.51581	-3.1175	NA
WBGene00001859	hil-8	I	3.7623	3.76328	3.74074	3.78057	3.87057	3.78141	3.8066	3.67001	13.92	-0.198777	0.809824
WBGene00001860	him-1	I	11.5704	11.635	11.5242	11.3924	11.2207	11.3576	11.3701	11.6031	2840.66	0.208681	0.239657
WBGene00001862	him-3	IV	10.3423	10.3181	10.3394	10.1871	10.2198	10.2469	10.1766	10.243	1227.96	0.120118	0.293744
WBGene00001863	him-4	X	10.1144	10.3888	10.3419	9.88742	10.2917	10.2196	10.3308	10.4852	1242.13	-0.214221	0.364948
WBGene00001864	him-5	V	7.53135	7.50751	7.70099	7.42546	7.61123	7.56893	7.47709	7.53488	187.56	-0.00675325	0.979186
WBGene00001865	him-6	IV	9.66042	9.78111	9.77278	9.71513	9.73493	9.71578	9.69262	9.74735	848.413	0.014555	0.919026
WBGene00001867	him-8	IV	8.91876	8.8771	8.86325	8.77311	8.65357	8.77231	8.72818	8.68902	443.025	0.257746	0.0454268
WBGene00001869	him-10	III	9.9675	10.2024	10.1479	9.99551	9.9132	9.84854	9.91348	10.0908	1038.32	0.216036	0.184815
WBGene00001872	him-14	II	8.73081	8.67764	8.73381	8.70959	8.63637	8.71289	8.66259	8.64733	413.053	0.0850325	0.532964
WBGene00001874	him-17	V	10.5873	10.6634	10.6922	10.5235	10.3556	10.3465	10.3433	10.4807	1460.25	0.365238	0.000959653
WBGene00001875	his-1	V	1.42347	1.44031	1.44384	1.43834	1.47862	1.44988	1.42353	1.4634	2.70537	-0.748821	NA
WBGene00001876	his-2	V	1.96542	2.02137	1.98499	2.03615	1.96604	2.01764	1.95123	1.96298	4.04543	0.79308	NA
WBGene00001877	his-3	V	4.11159	4.00971	4.22452	4.20006	4.04382	4.01222	4.20653	3.99707	17.744	0.539432	0.464145
WBGene00001878	his-4	V	3.17224	3.26506	3.2811	3.26657	3.20087	3.14316	3.22561	3.20069	9.46739	0.691566	NA
WBGene00001879	his-5	V	3.52284	3.5157	3.53409	3.41079	3.44989	3.44458	3.53296	3.40466	11.3891	0.424073	NA
WBGene00001880	his-6	V	3.659	3.60405	3.60661	3.56981	3.58313	3.53736	3.56769	3.60346	12.0815	0.371648	NA
WBGene00001881	his-7	V	2.3515	2.41963	2.27349	2.3403	2.28375	2.32233	2.25416	2.30784	5.09162	1.27063	NA
WBGene00001882	his-8	V	2.31434	2.37095	2.34967	2.37163	2.32989	2.3408	2.35691	2.3805	5.07732	-0.0250607	NA
WBGene00001883	his-9	II	0	0	0	0	0	0	0	0	0	NA	NA
WBGene00001884	his-10	II	3.82448	3.9256	3.9296	3.80863	3.74172	3.82274	3.94344	3.70424	14.8855	0.579692	0.475541
WBGene00001885	his-11	II	7.36861	7.53788	7.86564	7.16621	7.05815	6.8402	7.63671	7.11902	172.247	0.647812	0.35683
WBGene00001886	his-12	II	5.26606	5.14953	5.29182	5.28565	5.21148	5.05167	5.36807	4.96777	37.9847	0.380165	0.510911
WBGene00001889	his-15	II	0	0	0	0	0	0	0	0	0	NA	NA
WBGene00001890	his-16	II	0	0	0	0	0	0	0	0	0	NA	NA
WBGene00001891	his-17	V	1.901	1.84591	1.96758	1.80183	1.83196	1.80083	1.80115	1.84451	3.7742	2.01637	NA
WBGene00001892	his-18	V	2.4019	2.41655	2.53852	2.4168	2.4981	2.42752	2.42843	2.41695	5.60242	0.0358031	NA
WBGene00001893	his-19	V	2.49729	2.48684	2.50918	2.51017	2.5097	2.49227	2.48069	2.50864	5.65035	0.0535463	NA
WBGene00001894	his-20	V	0	0	0	0	0	0	0	0	0	NA	NA
WBGene00001898	his-24	X	8.87234	8.91567	9.12927	9.13739	8.44453	7.97452	9.16817	8.15091	467.055	0.8182	0.244059
WBGene00001899	his-25	II	6.98317	7.31605	7.63799	7.11439	6.71915	6.39477	7.44785	6.53942	147.072	0.941117	0.314494
WBGene00001901	his-27	V	1.64755	1.64985	1.65155	1.72163	1.77422	1.73085	1.72017	1.63935	3.37499	-1.913	NA
WBGene00001902	his-28	V	-0.545886	-0.500566	-0.545063	-0.545538	-0.545584	-0.532118	-0.545662	-0.531835	0.695841	0.722923	NA
WBGene00001903	his-29	IV	-0.535937	-0.550653	-0.520225	-0.550778	-0.550824	-0.537153	-0.550902	-0.537979	0.689158	0.729438	NA
WBGene00001904	his-30	IV	0	0	0	0	0	0	0	0	0	NA	NA
WBGene00001905	his-31	IV	2.16147	2.18945	2.17045	2.12129	2.14855	2.09152	2.11973	2.18695	4.42838	0.58703	NA
WBGene00001906	his-32	IV	4.21896	4.23041	4.26552	4.18194	4.25833	4.10858	4.1249	4.29047	18.576	0.175821	0.808857
WBGene00001909	his-35	V	9.51942	9.58453	9.49534	9.45417	9.59565	9.53469	9.55898	9.43806	736.763	-0.0282098	0.86134
WBGene00001910	C50F4.6	V	6.20911	6.22636	6.2883	6.38435	6.15723	6.26961	6.13241	5.89969	75.0675	0.461989	0.188884
WBGene00001911	his-37	V	9.32792	9.28805	9.26296	9.26882	9.26134	9.28455	9.43398	9.30502	633.085	-0.0588269	0.692283
WBGene00001912	his-38	X	6.57085	6.45891	6.38217	6.31458	6.44395	6.56599	6.22489	6.58465	87.8601	-0.0785108	0.859453
WBGene00001913	his-39	V	0	0	0	0	0	0	0	0	0	NA	NA
WBGene00001914	his-40	X	5.37023	5.51529	5.41515	5.32966	5.33041	5.34859	5.42875	5.37256	42.122	0.157143	0.708982
WBGene00001915	his-41	V	9.32668	9.75773	9.85114	9.38077	9.3734	9.2804	9.46899	9.63711	744.48	0.251235	0.369021
WBGene00001916	his-42	II	-2.08261	-2.08224	-2.08198	-2.08234	-2.08237	-2.07791	-2.08243	-2.08421	0.130666	-0.385723	NA
WBGene00001919	his-45	IV	4.89985	5.03558	5.02587	4.88468	4.75034	4.82558	4.51539	4.77555	29.9872	1.25722	0.0864867
WBGene00001920	his-46	IV	3.25069	3.28175	3.36511	3.24801	3.39248	3.29258	3.29252	3.28597	9.99973	-0.361466	NA
WBGene00001921	his-47	IV	1.48439	1.48641	1.54856	1.48587	1.55884	1.48509	1.6625	1.47722	3.11062	-2.04006	NA
WBGene00001922	his-48	IV	5.8438	5.68612	5.61261	5.59494	5.50448	5.57305	5.4352	5.55821	49.401	0.616282	0.081066
WBGene00001928	his-54	V	3.51708	3.45586	3.48539	3.50529	3.49054	3.38246	3.51147	3.39031	11.3109	0.518524	NA
WBGene00001929	his-55	IV	1.68954	1.596	1.59765	1.5954	1.66589	1.59453	1.76896	1.58576	3.27856	-1.40091	NA
WBGene00001931	his-57	IV	1.96043	1.98314	1.91471	1.91204	1.94596	1.91016	2.04399	1.98794	4.12197	-0.877631	NA
WBGene00001932	his-58	IV	3.97888	3.80139	3.80988	4.47915	4.21329	4.2108	3.79525	3.74669	18.7929	0.185757	0.973528
WBGene00001933	his-59	IV	4.61535	4.59327	4.59838	4.57535	4.46764	4.5791	4.45125	4.61527	23.6982	0.371657	0.481079
WBGene00001934	his-60	IV	5.81958	5.86645	5.70301	5.96631	5.69942	5.79333	5.67384	5.63008	55.4579	0.493891	0.142952
WBGene00001935	his-61	IV	5.87461	5.78663	5.95471	6.02484	5.73035	5.61208	5.86454	5.61985	57.6577	0.685675	0.0537756
WBGene00001936	his-62	IV	5.33824	5.55178	5.70137	5.29864	5.33388	5.26358	5.40396	5.41423	43.7993	0.504933	0.307663
WBGene00001937	his-63	IV	3.50168	3.48763	3.51424	3.55795	3.46866	3.50016	3.44207	3.40816	11.4152	0.6822	NA
WBGene00001938	his-64	IV	2.82272	2.86211	2.87163	2.80728	2.88655	2.89444	2.82005	2.87914	7.2341	-0.485542	NA
WBGene00001939	his-65	IV	5.72075	5.68271	5.73508	5.75608	5.59503	5.64583	5.48728	5.48159	50.6946	0.622527	0.0459807
WBGene00001940	his-66	IV	6.12102	6.28639	6.23105	5.43409	5.54664	5.78133	5.92157	6.16475	66.2612	0.5999	0.659906
WBGene00001941	his-67	I	4.96683	4.89073	5.03523	5.09984	4.81204	4.9111	4.83895	4.81078	31.0133	0.786784	0.0548463
WBGene00001942	his-68	I	7.62092	7.49529	7.48163	7.67385	7.42332	7.24548	7.30616	7.06823	175.235	0.645571	0.00482567
WBGene00001943	his-69	III	0.530318	0.516821	0.517513	0.530585	0.544494	0.556002	0.516327	0.567063	1.38751	-1.99294	NA
WBGene00001944	his-70	III	6.15812	6.03661	5.95736	6.07762	6.40686	6.43611	6.39212	6.15033	75.6166	-0.870572	0.00509505
WBGene00001945	his-71	X	8.12684	7.96477	8.11117	8.07317	8.30424	8.06339	8.32347	8.13519	283.862	-0.260827	0.180261
WBGene00001946	his-72	III	10.9453	10.9237	10.9981	10.8672	10.839	10.8585	10.8941	10.8747	1913.35	0.104322	0.274017
WBGene00001947	his-73	II	1.18066	1.17982	1.18396	1.17895	1.16442	1.16298	1.13547	1.1368	2.31799	1.65853	NA
WBGene00001948	hlh-1	II	4.17112	4.24747	4.34325	4.35191	4.36806	4.2078	4.31825	4.48486	20.046	-0.466262	0.517129
WBGene00001949	hlh-2	I	7.25441	7.31547	7.21789	7.19017	6.84466	7.02859	7.12219	7.04955	141.949	0.511915	0.0177969
WBGene00001950	hlh-3	II	3.81591	3.69919	3.77919	3.79203	3.7509	3.80323	3.74261	3.68073	13.7648	0.267636	0.719988
WBGene00001951	hlh-4	III	1.85005	1.8461	1.75774	1.78429	1.79967	1.76914	1.78389	1.80634	3.47157	0.651485	NA
WBGene00001952	hlh-6	II	2.6568	2.68331	2.6558	2.62341	2.59475	2.64718	2.64824	2.74918	6.19186	-0.127881	NA
WBGene00001953	hlh-8	X	2.748	2.70922	2.7424	2.79209	2.76442	2.77503	2.84037	2.75519	6.86559	-0.620289	NA
WBGene00001954	hlh-10	V	0.544182	0.531576	0.581906	0.53186	0.516547	0.530562	0.531011	0.519832	1.51565	1.89501	NA
WBGene00001955	hlh-11	III	9.59361	9.78658	9.81667	9.69048	9.74631	9.79858	9.86948	9.94509	883.978	-0.191053	0.206069
WBGene00001956	hlh-12	IV	1.9312	1.98069	1.96165	1.94652	1.90366	1.90233	1.93144	1.93852	3.84284	1.04426	NA
WBGene00001957	hlh-13	X	0	0	0	0	0	0	0	0	0	NA	NA
WBGene00001958	hlh-14	II	-1.21522	-1.21429	-1.21363	-1.21453	-1.20277	-1.21489	-1.203	-1.20375	0.396528	-1.92164	NA
WBGene00001959	hlh-15	X	-2.08261	-2.08224	-2.08198	-2.08234	-2.08237	-2.07791	-2.08243	-2.08421	0.130666	-0.385723	NA
WBGene00001960	hlh-16	I	-0.853022	-0.852409	-0.85159	-0.824121	-0.838449	-0.852894	-0.852848	-0.839396	0.540717	0.113342	NA
WBGene00001961	hlh-17	IV	1.26608	1.27103	1.2744	1.24041	1.28201	1.25329	1.32065	1.26536	2.44052	-0.826866	NA
WBGene00001962	hlh-19	X	-2.0823	-2.08211	-2.08198	-2.08216	-2.08218	-2.08223	-2.08221	-2.08082	0.0614339	-0.33415	NA
WBGene00001964	hlh-25	II	-1.29538	-1.29442	-1.29374	-1.27113	-1.29476	-1.29504	-1.28315	-1.29719	0.411852	1.07718	NA
WBGene00001965	hlh-26	II	0	0	0	0	0	0	0	0	0	NA	NA
WBGene00001966	hlh-27	II	-2.08264	-2.08225	-2.08198	-2.08235	-2.07762	-2.0825	-2.08245	-2.0843	0.13701	-0.385723	NA
WBGene00001967	hlh-28	X	0	0	0	0	0	0	0	0	0	NA	NA
WBGene00001968	hlh-29	X	-2.08267	-2.07724	-2.08197	-2.08237	-2.08241	-2.08253	-2.08248	-2.08442	0.145222	1.08874	NA
WBGene00001971	hmg-1.1	II	12.3033	12.0665	12.2263	12.2806	12.3218	12.2392	12.321	12.1049	4833.04	-0.0406526	0.823488
WBGene00001972	hmg-1.2	III	10.3786	10.5008	10.4807	10.4423	10.329	10.2776	10.2222	10.3085	1327.06	0.260751	0.00691917
WBGene00001973	hmg-3	I	11.2198	11.2563	11.3242	11.2181	11.171	11.1414	11.1064	11.1752	2360.07	0.162411	0.0646772
WBGene00001974	hmg-4	III	10.2404	10.3303	10.2785	10.1677	10.1312	10.2169	10.1236	10.2145	1189.6	0.130011	0.269548
WBGene00001975	hmg-5	IV	9.89405	10.0525	10.1142	9.9191	9.7617	9.948	9.85391	10.0086	990.631	0.159741	0.341462
WBGene00001976	hmg-11	II	6.68459	6.58182	6.75022	6.87915	6.72504	6.76837	6.80607	6.84427	108.508	-0.146173	0.621761
WBGene00001977	hmg-12	II	11.7026	11.754	11.7398	11.6311	11.4655	11.5257	11.5663	11.4867	3141.3	0.298861	0.000470278
WBGene00001978	hmp-1	V	10.6253	10.7724	10.8127	10.5738	10.4691	10.5266	10.4927	10.6542	1580.29	0.250907	0.0796727
WBGene00001979	hmp-2	I	10.0395	10.0445	10.1066	9.96526	9.89089	9.87639	9.84485	9.92705	1001.42	0.244578	0.0145161
WBGene00001980	hmr-1	I	10.8962	10.9784	11.0392	10.8836	10.7768	10.7062	10.7571	10.766	1857.86	0.307079	0.00122357
WBGene00001981	hnd-1	X	1.60524	1.63626	1.64166	1.63712	1.59382	1.5924	1.63517	1.60726	3.11971	0.82889	NA
WBGene00001983	hoe-1	IV	10.7956	10.7375	10.7511	10.7482	10.636	10.7129	10.6599	10.615	1674.68	0.159764	0.0668147
WBGene00001984	hog-1	X	3.22643	3.19621	3.20764	3.25238	3.23888	3.15389	3.24697	3.19393	9.36357	0.160335	NA
WBGene00001985	hop-1	I	8.67854	8.67314	8.70124	8.81546	8.68629	8.73306	8.65551	8.69009	417.65	0.0466927	0.776342
WBGene00001986	hot-1	V	5.69965	5.60777	5.53973	5.53876	5.68581	5.65361	5.7295	5.66083	49.9733	-0.299142	0.383834
WBGene00001987	hot-2	V	2.8961	2.85175	2.97261	2.92367	2.95371	2.87596	2.88908	2.91007	7.63172	0.074503	NA
WBGene00001988	hot-3	II	1.40834	1.34745	1.3339	1.37395	1.35978	1.35879	1.35953	1.37796	2.53873	0.0974348	NA
WBGene00001989	hot-4	III	3.58112	3.59596	3.50157	3.64916	3.57156	3.64953	3.61388	3.60637	12.1264	-0.281012	NA
WBGene00001990	hot-5	I	2.61759	2.58055	2.5289	2.59633	2.58118	2.5914	2.593	2.59214	5.97091	-0.148275	NA
WBGene00001991	hot-6	V	4.73959	4.70015	4.69566	4.74325	4.6953	4.6999	4.71695	4.7157	26.2384	0.0694456	0.896458
WBGene00001992	hot-7	II	2.14161	2.19531	2.17172	2.19031	2.21532	2.15961	2.16055	2.18607	4.55152	-0.151358	NA
WBGene00001993	hpd-1	III	10.97	10.9525	11.1184	10.9171	11.0434	11.0254	10.9982	11.1793	2091.33	-0.1119	0.426821
WBGene00001994	hpk-1	X	10.092	10.3311	10.3714	10.1742	10.2262	10.1321	10.2015	10.3627	1212.33	0.0204411	0.926262
WBGene00001995	hpl-1	X	5.92337	5.75526	5.90576	5.83642	5.88644	5.91099	5.8151	5.7686	58.0689	0.0429668	0.918141
WBGene00001996	hpl-2	III	9.88904	9.73107	9.82596	9.93015	9.90799	9.91342	9.8634	9.58023	916.249	0.0378808	0.871297
WBGene00001997	hpr-9	III	8.67757	8.81115	8.80978	8.69979	8.63916	8.65862	8.58654	8.64719	414.844	0.203519	0.128631
WBGene00001998	hpr-17	II	8.89961	8.99433	8.95989	8.90996	8.89762	8.93527	8.87928	8.87526	484.547	0.0763472	0.571144
WBGene00001999	hrpa-1	IV	12.4675	12.473	12.4925	12.3715	12.5135	12.4632	12.5628	12.5272	5735.99	-0.0984918	0.299464
WBGene00002000	hrpr-1	I	12.5625	12.3323	12.3822	12.5418	12.5129	12.4804	12.5228	12.2375	5613.31	0.02271	0.91671
WBGene00002001	hars-1	IV	10.6977	10.5836	10.4413	10.6225	10.6514	10.7004	10.6439	10.4555	1558.38	-0.0391687	0.842157
WBGene00002002	hsb-1	IV	9.23674	9.24336	9.26378	9.28003	9.2348	9.18858	9.16093	9.29407	604.238	0.0544988	0.696991
WBGene00002003	hse-5	III	9.50809	9.74942	9.72054	9.53724	9.48759	9.45718	9.34527	9.57039	754.343	0.267678	0.100783
WBGene00002004	hsf-1	I	9.93053	9.93672	9.86287	9.8783	9.78651	9.78017	9.80932	9.74782	919.741	0.197637	0.0345536
WBGene00002005	hsp-1	IV	15.6722	15.7348	15.7976	15.6358	15.5302	15.5525	15.6138	15.6103	51357	0.200516	0.031848
WBGene00002007	hsp-3	X	13.5108	13.6079	13.5963	13.4931	13.4884	13.5022	13.4944	13.5912	11888.1	0.0496062	0.655682
WBGene00002008	hsp-4	II	11.7476	11.9712	12.1033	11.8024	11.688	11.8145	11.7041	11.9434	3717.72	0.185521	0.32186
WBGene00002010	hsp-6	V	13.5316	13.5716	13.6715	13.5289	13.453	13.4687	13.5027	13.4699	11811.3	0.155244	0.0791488
WBGene00002011	hsp-12.2	III	9.1248	9.05933	8.84276	8.96143	9.3127	9.18711	9.34448	9.11956	563.215	-0.40439	0.0165438
WBGene00002012	hsp-12.3	IV	4.73663	4.67382	4.73145	4.8532	4.63406	4.80527	4.86152	4.70385	27.2478	-0.0182584	0.977945
WBGene00002013	hsp-12.6	IV	2.73661	2.71613	2.68438	2.67831	2.63558	2.68844	2.77789	2.70732	6.55912	0.0102892	NA
WBGene00002015	hsp-16.1	V	0	0	0	0	0	0	0	0	0	NA	NA
WBGene00002016	hsp-16.2	V	5.75898	5.81058	5.70489	5.94933	5.95595	6.09031	6.01893	6.10272	61.5378	-0.765558	0.0136745
WBGene00002017	hsp-16.11	V	8.37007	8.27738	8.23088	8.44747	8.72311	8.75466	8.38458	8.93675	377.52	-0.681484	0.00270381
WBGene00002018	hsp-16.41	V	5.64355	5.66764	5.65605	5.80698	5.61953	5.58145	5.61392	5.66284	50.7052	0.262922	0.444709
WBGene00002019	hsp-16.48	V	7.72075	7.47882	7.5193	7.85259	7.96005	7.76421	7.80368	7.87546	217.834	-0.395497	0.102064
WBGene00002021	hsp-17	V	7.80959	7.89489	7.80018	7.8055	8.20365	8.25524	7.80017	8.36409	261.946	-0.662611	0.00721686
WBGene00002023	hsp-25	X	10.5939	10.6367	10.6651	10.5468	10.7239	10.7309	10.7092	10.739	1630.59	-0.178378	0.0411471
WBGene00002024	hsp-43	X	9.96605	10.0034	9.86908	9.90968	10.2811	10.3496	10.1336	10.4065	1130.01	-0.570482	4.1009320822468e-06
WBGene00002025	hsp-60	III	13.6529	13.6629	13.7606	13.6654	13.6093	13.5749	13.617	13.5738	12782.8	0.138251	0.0794451
WBGene00002026	hsp-70	I	7.76432	7.88933	7.77934	7.90077	8.16934	7.99331	7.94466	8.24171	252.525	-0.500621	0.0101039
WBGene00002027	hsr-9	I	12.4284	12.627	12.6372	12.4179	12.322	12.3347	12.3526	12.4407	5613.14	0.254313	0.0463599
WBGene00002028	hst-1	IV	9.07056	9.16807	9.06087	9.048	8.87969	8.94703	8.92356	8.98995	518.144	0.25477	0.0345777
WBGene00002029	hst-2	X	6.75286	6.81021	6.78022	6.78204	6.77556	6.62421	6.61715	6.71515	106.776	0.236547	0.311587
WBGene00002030	hst-3.1	II	2.99868	3.01569	3.01406	3.00965	3.10075	3.05505	3.00381	2.98171	8.26009	-0.37684	NA
WBGene00002031	hst-6	X	6.70871	6.72235	6.63771	6.6483	6.58072	6.52306	6.66653	6.58232	99.7231	0.233813	0.324567
WBGene00002032	htp-1	IV	10.1403	10.0866	10.0123	10.0312	9.97637	9.9975	9.99921	9.91376	1040.43	0.156915	0.143598
WBGene00002033	htp-2	IV	9.48418	9.40673	9.41732	9.33899	9.32277	9.28137	9.43374	9.3702	668.548	0.0979558	0.478407
WBGene00002034	htp-3	I	10.0303	10.1693	10.1422	10.0232	9.9535	9.94702	10.0187	10.0142	1054.02	0.171764	0.132359
WBGene00002035	hum-1	I	10.3674	10.462	10.4066	10.3803	10.1225	10.1803	10.1713	10.2603	1264.3	0.342977	0.000295941
WBGene00002036	hum-2	V	11.2103	11.3504	11.3563	11.0919	11.069	11.0326	11.016	11.2437	2325.36	0.249197	0.109018
WBGene00002037	hum-4	X	8.37369	8.46107	8.40813	8.41304	8.49291	8.74091	8.4352	8.87378	374.191	-0.422588	0.0497235
WBGene00002038	hum-5	III	10.229	10.1222	10.2159	10.1991	10.3622	10.3469	10.3557	10.3211	1238.03	-0.241881	0.00573639
WBGene00002039	hum-6	X	7.65979	7.62328	7.81586	7.67351	7.91984	7.99645	7.68385	8.08276	227.324	-0.46597	0.0390663
WBGene00002040	hum-7	I	7.69169	7.7066	7.79844	7.61204	7.87739	7.79931	7.84051	7.83133	219.102	-0.265857	0.107868
WBGene00002041	hum-8	IV	9.58065	9.56789	9.63957	9.70726	9.64805	9.55336	9.71115	9.62517	793.213	-0.0173146	0.917453
WBGene00002042	hus-1	I	7.84459	7.98781	7.88163	7.97791	7.77817	7.74877	7.86673	7.88649	235.092	0.194933	0.277754
WBGene00002043	hyl-1	IV	9.8076	9.75932	9.75626	9.6074	9.48809	9.5793	9.48537	9.73492	810.505	0.253089	0.109721
WBGene00002044	hyl-2	X	9.64031	9.50375	9.39663	9.48893	9.53096	9.40223	9.57558	9.46772	726.788	0.0257293	0.895466
WBGene00002045	icd-1	II	14.1422	14.1888	14.2898	14.147	14.1206	14.1515	14.1602	14.1292	18407.1	0.0793813	0.416357
WBGene00002046	icln-1	IV	9.88112	9.74954	9.67729	9.79743	9.6519	9.79662	9.70104	9.62377	855.146	0.137449	0.343611
WBGene00002047	icp-1	I	10.2358	10.2967	10.3297	10.1545	9.9983	9.9718	9.95948	10.0756	1130.13	0.4009	0.000171627
WBGene00002048	ida-1	III	9.37757	9.52065	9.54973	9.39605	9.6108	9.562	9.64869	9.74181	754.907	-0.296119	0.0273728
WBGene00002050	ifa-1	X	10.1715	10.3981	10.1423	10.0863	10.2605	10.4832	10.4817	10.4021	1277.1	-0.321266	0.0491714
WBGene00002051	ifa-3	X	1.40854	1.4408	1.43061	1.46821	1.41095	1.43723	1.45159	1.40391	2.76709	0.475267	NA
WBGene00002052	ifa-4	X	9.4811	9.62721	9.59139	9.42972	9.58745	9.94774	9.76436	9.83016	818.869	-0.413935	0.0128847
WBGene00002053	ifb-1	II	11.4534	11.5509	11.5405	11.4358	11.6333	11.811	11.6701	11.835	3169.58	-0.373173	0.000960844
WBGene00002054	ifb-2	II	11.1841	11.2388	11.3495	11.3338	11.6283	11.7415	11.4744	11.9111	2944.39	-0.644226	3.39275968450241e-05
WBGene00002055	ifc-1	V	8.33053	8.47765	8.23619	8.36301	8.62878	8.71806	8.48487	8.6825	364.622	-0.495129	0.00250244
WBGene00002056	ifc-2	X	11.3631	11.4908	11.5616	11.4966	11.68	11.8212	11.569	11.9909	3207.52	-0.451783	0.00615883
WBGene00002057	ifd-1	X	7.1626	7.4141	7.5354	7.3676	7.36099	7.67837	7.31383	7.70998	177.253	-0.321144	0.32214
WBGene00002058	ifd-2	X	8.1438	7.99015	8.03552	8.05958	8.04773	8.10934	7.79152	8.31498	269.76	-0.0472933	0.888053
WBGene00002059	ife-1	III	11.6135	11.3249	11.234	11.6068	11.6116	11.625	11.6205	11.2478	2906.49	-0.12086	0.635993
WBGene00002060	ife-2	X	8.84074	8.56911	8.48131	8.82088	8.78328	8.9333	8.8136	8.53526	428.105	-0.147766	0.596076
WBGene00002061	ife-3	V	12.1588	12.2517	12.3236	12.1342	12.1167	12.1118	12.1406	12.1436	4628.1	0.137649	0.194573
WBGene00002062	ife-4	X	6.1761	6.29277	6.39744	6.27924	6.2568	6.40583	6.28903	6.30816	79.2553	-0.0820052	0.812338
WBGene00002063	ife-5	II	7.1017	6.94259	6.95993	7.04454	7.02533	6.9368	6.92022	6.89031	126.55	0.173109	0.458437
WBGene00002064	iff-1	III	13.8598	13.9533	14.041	13.9055	13.8116	13.8529	13.7762	13.865	15154	0.171757	0.0841557
WBGene00002065	iff-2	II	11.8584	11.8946	12.0185	11.8733	12.0489	11.9235	12.0457	12.125	4037.92	-0.190624	0.107868
WBGene00002066	ifg-1	II	13.2266	13.2462	13.2367	13.2024	13.185	13.1865	13.1714	13.1931	9452.21	0.0659502	0.3041
WBGene00002067	ifp-1	X	7.74648	7.80913	7.79716	7.89657	8.17373	8.40216	8.02706	8.51061	275.638	-0.912862	2.53867293335125e-05
WBGene00002068	ify-1	II	10.9885	10.933	10.9932	10.994	10.893	10.9321	10.9067	10.8175	1957.39	0.13972	0.125378
WBGene00002069	ikb-1	I	6.71162	6.78852	6.67534	6.7231	6.9063	6.87579	6.8606	7.14157	115.421	-0.559616	0.0219379
WBGene00002070	ile-1	I	11.5129	11.7056	11.7051	11.5367	11.4717	11.4788	11.4413	11.6309	3034.74	0.167352	0.234188
WBGene00002071	ile-2	X	9.56391	9.56041	9.54996	9.64975	9.5863	9.56063	9.56423	9.57513	763.746	0.016871	0.902867
WBGene00002072	ima-1	V	10.4395	10.4778	10.3736	10.3877	10.3656	10.3585	10.321	10.3044	1333.28	0.131917	0.16959
WBGene00002073	ima-2	I	12.3834	12.2387	12.2136	12.2591	12.1165	12.126	12.1379	12.0347	4691.96	0.259683	0.00828203
WBGene00002074	ima-3	IV	12.239	12.3062	12.3475	12.2181	12.1908	12.1902	12.1651	12.2723	4849.53	0.110466	0.271589
WBGene00002075	imb-1	I	11.4049	11.4428	11.4504	11.3343	11.258	11.2748	11.2207	11.2701	2587.12	0.233856	0.00446694
WBGene00002076	imb-2	II	11.3923	11.4905	11.4691	11.3933	11.2164	11.2743	11.285	11.3325	2633.03	0.242659	0.0068867
WBGene00002077	imb-3	I	13.2246	13.2872	13.3755	13.2247	13.0077	13.0265	13.0947	13.0643	9242.84	0.346276	6.38305580128605e-05
WBGene00002078	xpo-1	V	12.6494	12.8127	12.8976	12.5989	12.5261	12.5135	12.5523	12.6977	6508.53	0.257358	0.0841557
WBGene00002079	xpo-2	I	11.6743	11.5544	11.5862	11.5649	11.4408	11.3699	11.2928	11.4259	2893.57	0.323524	0.000756514
WBGene00002080	xpo-3	IV	11.1191	11.2297	11.2207	11.0687	10.9967	10.8994	10.9488	11.1376	2174.97	0.248044	0.062306
WBGene00002081	ina-1	III	8.92075	9.13059	9.04274	9.02475	8.86096	8.98836	8.88263	9.09109	511.667	0.118096	0.521233
WBGene00002083	inf-1	III	13.4575	13.5702	13.5873	13.4441	13.4074	13.4501	13.3705	13.5252	11426.9	0.114912	0.3225
WBGene00002084	ins-1	IV	4.87179	4.73811	4.70495	4.84365	4.93088	4.88145	4.93552	4.75634	28.9694	-0.443666	0.384312
WBGene00002085	ins-2	II	-0.325537	-0.324993	-0.324592	-0.310836	-0.283379	-0.311697	-0.32528	-0.31145	0.800338	-1.92944	NA
WBGene00002086	ins-3	II	4.10879	4.05708	4.03909	4.11439	4.24212	4.18203	4.15077	4.03838	17.6643	-0.567647	0.362944
WBGene00002087	ins-4	II	4.50172	4.46854	4.49545	4.54529	4.5626	4.49424	4.63518	4.62343	23.2882	-0.479868	0.322478
WBGene00002088	ins-5	II	3.73321	3.77039	3.76292	3.58377	3.70603	3.63383	3.68748	3.81019	13.1187	0.0384874	0.971823
WBGene00002089	ins-6	II	4.84117	4.92009	4.80109	4.87808	5.00405	5.02544	5.00486	5.06565	30.8438	-0.835039	0.0280162
WBGene00002090	ins-7	IV	6.03295	6.01023	6.16047	5.80271	6.04169	5.93163	5.93744	5.9258	63.9182	0.156307	0.705634
WBGene00002091	ins-8	IV	-1.72622	-1.72572	-1.72536	-1.72585	-1.7259	-1.72604	-1.72038	-1.72165	0.184566	-0.997923	NA
WBGene00002092	ins-9	X	1.03605	1.0481	1.0528	1.02045	1.04888	1.01929	1.01948	1.014	2.09602	0.780295	NA
WBGene00002093	ins-10	V	2.0473	2.03139	2.03457	2.15545	2.10113	2.08458	2.04481	2.06994	4.25038	-0.180305	NA
WBGene00002094	ins-11	II	0	0	0	0	0	0	0	0	0	NA	NA
WBGene00002095	ins-12	II	-0.909745	-0.908948	-0.908132	-0.909248	-0.895177	-0.909616	-0.867599	-0.911054	0.537177	-2.33129	NA
WBGene00002096	ins-13	II	0	0	0	0	0	0	0	0	0	NA	NA
WBGene00002097	ins-14	II	1.66561	1.67989	1.68366	1.74856	1.67981	1.71804	1.65083	1.71402	3.22677	0.128797	NA
WBGene00002098	ins-15	II	-1.39404	-1.41386	-1.41329	-1.41407	-1.41415	-1.41439	-1.41429	-1.41015	0.332476	1.19169	NA
WBGene00002099	ins-16	III	-2.08267	-2.07724	-2.08197	-2.08237	-2.08241	-2.08253	-2.08248	-2.08442	0.145222	1.08874	NA
WBGene00002100	ins-17	III	6.06026	6.05339	5.98421	6.08929	6.16888	6.1027	6.31825	5.94102	69.1242	-0.277574	0.458815
WBGene00002101	ins-18	I	4.87614	4.73779	4.89162	4.82124	4.90174	4.70808	4.79069	4.86288	28.6236	0.0791566	0.897299
WBGene00002102	ins-19	II	0	0	0	0	0	0	0	0	0	NA	NA
WBGene00002103	ins-20	II	0	0	0	0	0	0	0	0	0	NA	NA
WBGene00002104	ins-21	III	0.253921	0.22702	0.227613	0.226807	0.255487	0.267975	0.240306	0.238072	1.18219	-1.67282	NA
WBGene00002105	ins-22	III	2.54673	2.42072	2.36977	2.50303	2.38006	2.47247	2.39312	2.39334	5.60936	1.10639	NA
WBGene00002106	ins-23	III	0.990998	0.959622	0.947785	0.931091	0.930957	1.00059	0.959287	0.932319	2.00598	0.0814136	NA
WBGene00002107	ins-24	I	2.85277	2.93423	2.8613	2.92125	2.90718	2.89018	2.90434	2.96317	7.41675	-0.386398	NA
WBGene00002108	ins-25	I	-1.41002	-1.39878	-1.40859	-1.4094	-1.39908	-1.40973	-1.40962	-1.40474	0.345883	-0.245914	NA
WBGene00002109	ins-26	I	4.98391	4.92979	4.98393	4.91829	5.04911	5.07123	5.04866	5.00993	32.0791	-0.436215	0.261047
WBGene00002110	ins-27	I	5.79694	5.83169	6.03917	5.95544	5.99499	5.90382	5.97517	6.0513	61.8392	-0.239234	0.504001
WBGene00002111	ins-28	I	4.38188	4.17476	4.21869	4.30238	4.33603	4.4105	4.45354	4.10695	20.5343	-0.436855	0.612588
WBGene00002112	ins-29	I	2.3661	2.4565	2.36785	2.41983	2.37745	2.38925	2.49309	2.34819	5.44097	-0.00238696	NA
WBGene00002113	ins-30	I	3.51711	3.45534	3.45207	3.57258	3.49751	3.57253	3.44428	3.52515	11.3617	-0.111668	NA
WBGene00002114	ins-31	II	1.28244	1.28875	1.2181	1.21649	1.29919	1.21586	1.21607	1.24022	2.41559	0.382297	NA
WBGene00002115	ins-32	II	-1.75313	-1.75949	-1.75911	-1.75962	-1.75967	-1.75983	-1.75976	-1.75688	0.194298	0.500621	NA
WBGene00002116	ins-33	I	3.70054	3.61111	3.51865	3.74265	3.72877	3.7969	3.58924	3.631	12.9342	-0.430069	NA
WBGene00002117	ins-34	IV	3.79196	3.71727	3.65	3.74815	3.7214	3.72694	3.82308	3.67497	13.4788	-0.0845478	0.924475
WBGene00002118	ins-35	V	0.181693	0.196716	0.183043	0.182264	0.211334	0.210203	0.210492	0.201183	1.14139	-2.53044	NA
WBGene00002119	ins-36	I	-0.700227	-0.700864	-0.72858	-0.729392	-0.729434	-0.729556	-0.729503	-0.723778	0.610492	2.11239	NA
WBGene00002120	ins-37	II	5.98673	5.79132	5.973	6.00563	6.29058	6.20668	6.25094	6.14987	69.1664	-0.870725	0.00228998
WBGene00002123	inx-1	X	7.1297	7.1688	6.91359	7.00837	7.34495	7.15343	7.25835	7.25083	143.837	-0.431523	0.0580043
WBGene00002124	inx-2	X	6.90629	6.97065	7.00259	6.96668	6.64746	6.58244	6.81139	6.86033	116.718	0.544324	0.0291993
WBGene00002125	inx-3	X	8.34471	8.43812	8.40698	8.23785	8.07518	8.02809	8.00937	8.05574	299.335	0.58908	1.71456623254184e-05
WBGene00002127	inx-5	X	8.38492	8.3879	8.41636	8.38855	8.50478	8.57759	8.48408	8.58243	354.586	-0.261486	0.0400512
WBGene00002128	inx-6	IV	5.86481	5.87224	5.96001	5.92261	5.95745	5.96339	5.93548	5.96657	61.036	-0.167264	0.591459
WBGene00002129	inx-7	IV	7.6339	7.81092	7.87883	7.78762	7.66563	7.5768	7.65584	7.64034	210.412	0.287337	0.117038
WBGene00002130	inx-8	IV	9.88403	9.93855	9.98925	9.84371	9.74533	9.79577	9.83883	9.74503	924.755	0.214398	0.0498659
WBGene00002131	inx-9	IV	8.3336	8.42427	8.40692	8.46455	8.3305	8.37891	8.28641	8.36485	332.321	0.119359	0.432494
WBGene00002132	inx-10	V	6.92885	7.12157	6.95885	6.8689	6.99075	6.7755	6.79737	6.97996	122.741	0.191443	0.511979
WBGene00002133	inx-11	V	7.36859	7.3388	7.30568	7.49319	7.43784	7.47557	7.48676	7.32974	170.096	-0.109765	0.641013
WBGene00002134	inx-12	I	9.51841	9.52069	9.58695	9.60025	9.67568	9.68445	9.53158	9.73507	781.879	-0.168775	0.194337
WBGene00002135	inx-13	I	9.18385	9.17036	9.16619	9.21593	9.31228	9.33958	9.25323	9.39136	612.399	-0.237915	0.03277
WBGene00002136	inx-14	I	10.4261	10.384	10.3855	10.3119	10.1976	10.2403	10.1656	10.2377	1260.46	0.262294	0.00378893
WBGene00002137	inx-15	I	8.82968	8.78551	8.66975	8.78794	8.92854	8.98867	8.95496	8.85276	463.643	-0.274139	0.0400512
WBGene00002138	inx-16	I	9.08277	9.00583	9.01479	9.18837	9.22155	9.21511	9.21112	9.02669	559.237	-0.157133	0.341462
WBGene00002139	inx-17	I	8.11031	8.12785	8.18578	8.17877	8.10896	8.17614	8.15459	8.14747	283.969	0.00585915	0.975244
WBGene00002140	inx-18	IV	3.22246	3.24637	3.19277	3.24086	3.31364	3.33885	3.28636	3.24989	9.55423	-0.929371	NA
WBGene00002141	inx-19	I	2.60635	2.659	2.6384	2.68193	2.67912	2.63559	2.63671	2.65955	6.29603	-0.118657	NA
WBGene00002142	inx-20	I	2.42832	2.44672	2.48468	2.47644	2.48886	2.53274	2.44466	2.48834	5.57756	-0.638637	NA
WBGene00002143	inx-21	I	8.7082	8.71154	8.70471	8.79504	8.7544	8.6821	8.71439	8.68611	421.914	0.0384256	0.806776
WBGene00002144	inx-22	I	10.1287	10.1853	10.1552	10.0574	9.87158	9.89009	9.91636	9.93385	1044.3	0.364422	5.37928248917705e-05
WBGene00002146	ipp-5	X	7.70075	7.90383	7.76495	7.85575	7.69264	7.69454	7.74964	7.81708	219.368	0.130831	0.521706
WBGene00002147	ire-1	II	10.5661	10.7714	10.7342	10.5867	10.4957	10.5053	10.4929	10.616	1555.87	0.215053	0.0968829
WBGene00002148	gon-14	V	10.599	10.7564	10.8035	10.5776	10.3662	10.4229	10.4642	10.5042	1527.88	0.384815	0.00214948
WBGene00002149	irk-1	X	3.57983	3.5172	3.51786	3.52095	3.58447	3.50245	3.56743	3.61636	11.6471	-0.371702	NA
WBGene00002150	irk-2	X	4.20833	4.1096	4.11814	4.17102	4.12796	4.19702	4.13967	4.11071	17.781	0.0767308	0.912284
WBGene00002151	irk-3	X	5.11952	5.22001	5.06249	5.24212	5.20712	5.0713	5.1142	5.04161	35.5903	0.249149	0.592234
WBGene00002152	iars-1	IV	12.1257	12.0049	11.979	12.0429	12.075	12.0713	12.068	11.9752	4224.16	-0.0118912	0.929866
WBGene00002153	iars-2	I	10.5952	10.8381	10.8716	10.6959	10.4385	10.4594	10.5156	10.7778	1626.78	0.307567	0.0939775
WBGene00002162	isp-1	IV	12.6088	12.7113	12.7663	12.5836	12.5495	12.5489	12.5941	12.6879	6361.95	0.109928	0.377418
WBGene00002163	ist-1	X	7.25088	7.29137	7.42617	7.40059	7.21656	7.1594	7.5451	7.30141	161.918	0.0611569	0.8584
WBGene00002169	isw-1	III	11.458	11.4845	11.4817	11.4256	11.3362	11.353	11.3013	11.3487	2705.93	0.194768	0.00631274
WBGene00002173	itr-1	IV	10.303	10.4403	10.4518	10.326	10.4053	10.5701	10.2995	10.6156	1384.55	-0.154564	0.371855
WBGene00002174	itx-1	I	9.66476	9.67671	9.86398	9.61606	9.66493	9.65691	9.66402	9.79523	834.622	0.0170007	0.931387
WBGene00002175	jac-1	IV	8.50931	8.53113	8.45151	8.46043	8.36232	8.40086	8.50352	8.52211	354.607	0.0670391	0.704401
WBGene00002176	jip-1	II	5.93494	5.78942	5.89316	5.78098	5.93908	5.93269	6.00245	5.85283	59.7117	-0.259548	0.433873
WBGene00002177	jkk-1	X	3.26388	3.31529	3.35859	3.33047	3.31497	3.32124	3.34591	3.36264	10.0383	-0.244663	NA
WBGene00002178	jnk-1	IV	5.35681	5.26214	5.27942	5.31942	5.28249	5.39435	5.46453	5.33164	40.5803	-0.26108	0.515259
WBGene00002179	jph-1	I	8.76375	8.89579	8.74817	8.76783	8.98122	8.96041	8.90438	8.95109	470.303	-0.264578	0.0330318
WBGene00002180	jtr-1	IV	7.98632	7.93687	7.95846	8.0397	8.03116	7.84722	7.96121	7.87737	248.875	0.0995291	0.603872
WBGene00002181	kal-1	I	5.51955	5.59506	5.61692	5.56091	5.56263	5.59111	5.61891	5.45787	47.7218	0.0622871	0.886323
WBGene00002182	kap-1	III	4.4342	4.41573	4.49086	4.30347	4.43291	4.50982	4.60398	4.55178	22.2941	-0.72567	0.185523
WBGene00002183	kat-1	II	11.6248	11.6063	11.6217	11.6138	11.5655	11.5373	11.6158	11.4947	3075.12	0.0963858	0.271254
WBGene00002184	kel-1	II	4.52858	4.39405	4.4863	4.56636	4.46339	4.57661	4.39436	4.53953	23.0307	-0.000773864	0.998862
WBGene00002185	kel-3	III	8.89454	8.81918	8.74923	8.80027	8.79006	8.84335	8.85698	8.80271	452.186	-0.00763035	0.965756
WBGene00002186	kel-10	III	8.30225	8.38006	8.56533	8.37471	8.51293	8.53237	8.50005	8.76784	363.49	-0.316745	0.106898
WBGene00002187	kgb-1	IV	8.64377	8.59323	8.6934	8.74386	8.85086	8.65297	8.69657	8.66795	415.138	-0.0850193	0.636354
WBGene00002188	kgb-2	IV	5.1912	5.05857	5.19116	5.21667	5.18689	5.11354	5.11945	5.24908	35.9419	-0.0219754	0.968098
WBGene00002189	kin-1	I	9.92069	10.003	9.96824	9.91828	10.1144	10.0884	10.0456	10.0817	1039.1	-0.206606	0.0250853
WBGene00002190	kin-2	X	10.6697	10.7983	10.6665	10.5803	10.8521	10.806	10.8377	10.8354	1736.53	-0.234708	0.0306995
WBGene00002191	kin-3	I	11.9839	12.0348	12.0896	12.001	12.0357	12.0053	11.9849	11.9792	4139.39	0.0403283	0.68088
WBGene00002192	kin-4	IV	11.3342	11.5181	11.5241	11.2775	11.2019	11.2367	11.2644	11.3933	2616.58	0.216652	0.143598
WBGene00002193	kin-5	IV	7.36906	7.46439	7.39766	7.46925	7.5627	7.58446	7.56392	7.61138	182	-0.325613	0.0478376
WBGene00002195	kin-9	X	4.62356	4.79956	4.78603	4.69997	4.76297	4.63339	4.69005	4.66768	26.4774	0.222059	0.684298
WBGene00002196	kin-10	I	11.3716	11.277	11.1953	11.3728	11.2718	11.1939	11.2406	11.0947	2448.58	0.161421	0.204179
WBGene00002198	kin-14	I	7.49734	7.62103	7.55617	7.62984	7.65405	7.71749	7.62759	7.69639	197.83	-0.200178	0.256784
WBGene00002199	kin-15	II	5.36237	5.14257	5.17496	5.41224	5.31003	5.38928	5.36875	5.45158	40.3893	-0.422026	0.364778
WBGene00002200	kin-16	II	7.62306	7.77926	7.64269	7.67973	7.71482	7.68509	7.6538	7.88609	209.703	-0.119964	0.598801
WBGene00002201	kin-18	III	11.056	11.2596	11.2217	11.0732	11.027	10.9709	10.9861	11.1168	2188.76	0.197701	0.128064
WBGene00002202	kin-19	III	12.6371	12.7245	12.7823	12.6418	12.6044	12.529	12.6497	12.5555	6404.14	0.169481	0.0955493
WBGene00002203	kin-20	X	9.21274	9.36363	9.37142	9.29513	9.12579	9.23898	9.34108	9.2818	623.25	0.102514	0.525684
WBGene00002204	kin-21	IV	5.77642	5.85507	5.90527	5.73768	5.86736	5.83037	5.96998	6.0504	58.9631	-0.383878	0.257482
WBGene00002206	kin-24	IV	5.4992	5.54095	5.76113	5.79775	5.79429	5.80339	5.81541	5.75697	53.5173	-0.474814	0.232915
WBGene00002207	sid-3	X	9.45091	9.5165	9.56705	9.38119	9.37184	9.34892	9.40944	9.38796	691.479	0.164896	0.182127
WBGene00002208	kin-26	IV	5.91513	6.01595	6.029	6.01186	6.19193	6.03637	6.22019	6.06013	67.318	-0.418048	0.157576
WBGene00002210	kin-29	X	8.70874	8.74163	8.9089	8.67506	8.81133	8.8107	8.79538	8.88077	444.423	-0.112642	0.499768
WBGene00002211	kin-30	V	4.04675	4.01885	4.03696	3.95992	4.08021	4.09213	3.99083	4.08825	16.4244	-0.38577	0.525684
WBGene00002213	kin-32	I	6.8541	6.79946	6.82265	6.8031	6.64133	6.64521	6.64623	6.60587	106.974	0.466423	0.0175157
WBGene00002214	klc-1	IV	10.7396	10.9248	10.9883	10.7055	10.5716	10.6177	10.5893	10.7805	1727.85	0.313074	0.0461321
WBGene00002215	klc-2	V	9.04844	9.10202	9.12572	9.01409	9.14469	9.16867	9.04271	9.12835	548.297	-0.0834402	0.549121
WBGene00002216	klp-3	II	7.86915	8.01185	7.89342	7.87743	7.9128	8.07103	7.87274	8.08586	248.075	-0.148823	0.468393
WBGene00002217	klp-4	X	9.17823	9.35071	9.26175	9.18268	9.34762	9.2744	9.27618	9.44219	627.741	-0.155988	0.301739
WBGene00002218	klp-6	III	2.41108	2.47659	2.41371	2.44572	2.44475	2.4533	2.4019	2.39248	5.48416	0.305823	NA
WBGene00002219	klp-7	III	10.6707	10.7672	10.7919	10.6735	10.4906	10.5454	10.5906	10.5471	1598.46	0.284673	0.00274018
WBGene00002220	gcc-1	X	7.33033	7.25689	7.30013	7.2936	7.21482	7.3138	7.26034	7.27564	155.618	0.0622786	0.779233
WBGene00002222	klp-11	IV	6.07078	6.37599	6.45946	6.16951	6.28013	6.03708	6.13386	6.24218	76.7552	0.2918	0.475693
WBGene00002223	klp-12	IV	11.0546	11.1049	11.1398	11.0231	11.0611	11.0352	11.0987	11.1013	2162.29	0.00964636	0.939066
WBGene00002224	klp-13	X	3.75695	3.91568	3.7536	3.72908	3.81871	3.86764	3.80291	3.82657	14.1501	-0.3475	0.645938
WBGene00002225	klp-15	I	10.9158	10.8637	10.7442	10.8451	10.6924	10.6597	10.7583	10.4594	1728.44	0.305678	0.032573
WBGene00002226	klp-16	I	10.9259	10.9016	10.9243	10.8726	10.773	10.6882	10.7696	10.7304	1818.91	0.256515	0.00107175
WBGene00002227	klp-17	II	6.20696	6.0805	6.1825	6.26435	6.32266	6.17962	6.22753	6.32056	74.8892	-0.232247	0.439876
WBGene00002228	klp-18	IV	10.8481	10.9742	11.0139	10.7536	10.6331	10.5746	10.5827	10.7976	1770.96	0.387578	0.00793699
WBGene00002229	klp-19	III	11.4242	11.5398	11.5452	11.3226	11.2753	11.2857	11.2828	11.4703	2705.33	0.197455	0.168636
WBGene00002230	klp-20	III	7.67876	7.61833	7.60413	7.51323	7.68981	7.66945	7.68225	7.49541	197.4	-0.057633	0.81747
WBGene00002231	knl-1	III	10.6992	10.915	10.9607	10.7565	10.6695	10.6154	10.5942	10.7653	1732.1	0.269672	0.0616245
WBGene00002232	kpc-1	I	8.09466	8.08537	8.13832	8.12872	8.34654	8.31891	8.3873	8.3964	304.29	-0.465804	0.000138546
WBGene00002233	kqt-1	X	3.74015	3.78715	3.82171	3.73786	3.74709	3.65109	3.80045	3.69252	13.687	0.453169	0.521416
WBGene00002234	kqt-2	X	7.44004	7.3698	7.61673	7.50707	7.61516	7.58058	7.48613	7.63811	185.911	-0.200419	0.348813
WBGene00002235	kqt-3	II	6.29041	6.16311	6.19406	6.45985	6.26238	6.24181	6.28268	6.1963	77.3066	0.111588	0.75823
WBGene00002238	kars-1	II	12.8014	12.8668	12.8508	12.7573	12.6885	12.7612	12.7532	12.7795	7054.59	0.110592	0.212631
WBGene00002239	ksr-1	X	7.39044	7.50386	7.4018	7.32706	7.43466	7.3558	7.45638	7.42098	170.55	-0.0215199	0.931364
WBGene00002240	ksr-2	I	9.70857	9.73296	9.81524	9.61484	9.56474	9.49403	9.58381	9.58541	800.695	0.262047	0.02719
WBGene00002241	kup-1	V	10.0231	10.1184	10.1764	9.98695	9.99066	10.0037	9.92989	10.0197	1049.41	0.144654	0.244341
WBGene00002242	kvs-1	X	3.72188	3.84854	3.68449	3.76376	3.77387	3.91718	3.79069	3.78427	13.9488	-0.5737	0.43596
WBGene00002243	lad-2	IV	4.59429	4.66589	4.65813	4.68296	4.75261	4.64726	4.70609	4.79871	25.774	-0.446189	0.340488
WBGene00002244	laf-1	III	12.1548	12.122	12.0887	12.1357	12.0927	12.1366	12.1052	12.0968	4441.81	0.0271393	0.756178
WBGene00002245	lag-1	IV	10.1101	10.386	10.382	10.1116	10.0451	10.0755	10.0421	10.1605	1158	0.273604	0.0924133
WBGene00002246	lag-2	V	1.56196	1.58255	1.6025	1.59387	1.52253	1.54968	1.52219	1.55311	3.02533	1.92785	NA
WBGene00002247	lam-1	IV	10.6739	10.6534	10.5717	10.709	10.7037	10.7111	10.7188	10.7766	1654.03	-0.116402	0.250407
WBGene00002248	lam-3	I	8.23088	8.31883	8.37001	8.23383	8.07715	8.26634	8.24487	8.15526	303.269	0.185743	0.279285
WBGene00002249	lap-1	III	11.5466	11.4838	11.4042	11.5082	11.6527	11.6169	11.5248	11.5104	2966.58	-0.13762	0.21705
WBGene00002250	lap-2	V	12.1581	12.2442	12.2324	12.132	12.0914	12.1641	12.116	12.1997	4605.25	0.0735314	0.481018
WBGene00002251	lat-1	II	10.8491	10.9913	10.995	10.8104	10.7113	10.7237	10.7738	10.8651	1842.54	0.221535	0.0817624
WBGene00002252	lat-2	II	4.78325	5.09682	4.84699	4.86224	4.80701	5.03718	4.86401	4.89	30.837	0.0060964	0.992515
WBGene00002253	lbp-1	X	9.03977	8.91613	8.95921	9.07187	9.16262	9.13624	9.09953	9.15164	538.226	-0.235119	0.0534719
WBGene00002254	lbp-2	X	12.0471	11.8054	11.7577	11.9388	12.1135	12.0956	12.1223	11.8824	4047.86	-0.2486	0.117662
WBGene00002255	lbp-3	X	9.65647	9.7575	9.75557	9.63171	9.72243	9.75259	9.65196	9.7765	840.486	-0.0432175	0.768353
WBGene00002256	lbp-4	V	8.5821	8.36665	8.50778	8.57525	8.57696	8.56806	8.46831	8.32091	363.156	0.0461881	0.851235
WBGene00002257	lbp-5	I	8.90274	8.42236	8.42688	8.92696	9.03077	9.03693	9.20214	8.61756	470.878	-0.506632	0.26986
WBGene00002258	lbp-6	I	12.0138	11.6864	11.6558	11.9085	12.0876	12.1434	11.9982	11.8136	3910.02	-0.289007	0.131861
WBGene00002259	lbp-7	V	8.66539	8.29897	8.08833	8.57735	8.71022	8.93994	8.64599	8.56409	389.751	-0.51587	0.0759885
WBGene00002260	lbp-8	V	0.486876	0.487538	0.474889	0.488956	0.503319	0.501804	0.48802	0.504449	1.37978	-1.23838	NA
WBGene00002261	ldb-1	X	8.28201	8.45551	8.32824	8.28854	8.22899	8.0999	8.27922	8.32613	313.722	0.185561	0.314351
WBGene00002262	ldh-1	II	9.90108	9.89306	9.82605	9.74652	9.66591	9.65161	9.65802	9.6436	865.077	0.305058	0.00282903
WBGene00002263	lea-1	V	11.6989	11.9269	11.8253	11.7068	11.7582	11.825	11.8482	11.9196	3611.14	-0.0704543	0.647438
WBGene00002264	lec-1	II	12.9047	12.7412	12.6849	12.7959	12.9431	12.9622	12.9875	12.844	7461.08	-0.226211	0.0511855
WBGene00002265	lec-2	II	12.3656	12.2978	12.1766	12.2712	12.5379	12.5264	12.5178	12.5978	5500.71	-0.400584	7.77619620944581e-06
WBGene00002266	lec-3	II	9.3986	9.39258	9.47695	9.36434	9.53225	9.65815	9.52238	9.7747	738.118	-0.360178	0.0105582
WBGene00002267	lec-4	III	9.54739	9.42886	9.21154	9.48679	9.48047	9.48814	9.65063	9.26169	703.371	-0.0845561	0.735974
WBGene00002268	lec-5	II	11.1921	11.2702	11.2841	11.1759	11.2858	11.2025	11.1642	11.2775	2407.36	-0.00422426	0.975871
WBGene00002269	lec-6	III	11.7376	11.3099	11.2506	11.6949	11.7024	11.6804	11.6835	11.3415	3052.9	-0.138963	0.621145
WBGene00002270	lec-7	X	3.84964	3.94132	4.00918	3.99279	3.82662	3.95907	3.9822	3.89708	15.5024	0.266806	0.733245
WBGene00002271	lec-8	X	10.4301	10.0872	10.3439	10.4184	10.2601	10.2308	10.2465	10.0083	1232.63	0.21731	0.252835
WBGene00002272	lec-9	X	10.783	10.7678	10.7744	10.7838	10.971	11.0544	10.8539	11.0542	1897.89	-0.324446	0.00186276
WBGene00002273	lec-10	V	11.5387	11.5699	11.6533	11.4014	11.5322	11.6082	11.2901	11.7187	2999	-0.00649276	0.978791
WBGene00002274	lec-11	IV	7.56955	7.52004	7.50639	7.39713	7.33593	7.68082	7.27255	7.70963	183.061	-0.0393453	0.920072
WBGene00002275	lem-2	II	9.56657	9.45648	9.40742	9.37729	9.40332	9.35015	9.3338	9.34443	679.873	0.160077	0.212105
WBGene00002276	lem-3	I	9.98149	10.1168	9.99361	9.8705	9.8477	9.8788	9.75792	9.95273	977.391	0.20976	0.145619
WBGene00002278	lep-2	IV	8.67605	8.68782	8.74135	8.65994	8.52271	8.4516	8.63001	8.51977	393.251	0.279867	0.0359533
WBGene00002280	let-2	X	14.003	14.1357	13.9774	13.9237	14.0941	13.9345	14.1554	14.0853	16886.1	-0.0861013	0.555799
WBGene00002282	let-4	X	2.8267	2.87457	2.8431	2.91491	2.82071	2.84392	2.87109	2.94961	7.22944	-0.129376	NA
WBGene00002295	let-19	II	9.50763	9.6595	9.57982	9.44933	9.53146	9.33238	9.39066	9.65689	735.404	0.105882	0.606992
WBGene00002297	ect-2	II	11.0094	11.0833	11.0412	10.9584	10.8993	10.8622	10.8694	10.9553	1997.44	0.194245	0.0382807
WBGene00002299	let-23	II	8.14874	8.29173	8.26292	8.22034	8.16987	8.19084	8.16624	8.1749	295.23	0.103042	0.519823
WBGene00002324	let-49	I	8.66057	8.76919	8.82643	8.65871	8.5532	8.44315	8.57072	8.60407	400.938	0.32421	0.0274113
WBGene00002335	let-60	IV	10.631	10.5852	10.5071	10.6406	10.5667	10.5894	10.5949	10.5011	1529.39	0.0466506	0.708602
WBGene00002344	let-70	IV	12.9269	13.0604	13.0675	12.9526	12.921	12.9229	12.9796	13.0353	8110.94	0.0566171	0.644705
WBGene00002348	myo-1	I	11.1073	11.405	11.1336	11.1336	11.3761	11.2402	11.4418	11.3703	2499.74	-0.241239	0.123489
WBGene00002363	let-92	IV	11.9875	12.0326	12.0074	11.9877	11.9394	11.905	11.9677	11.9227	4011.52	0.106338	0.14036
WBGene00002368	let-99	IV	10.1275	10.1839	10.0621	10.0346	9.91449	9.92552	9.9515	9.9805	1044.67	0.253975	0.0129525
WBGene00002393	lpr-1	I	1.65712	1.61646	1.63478	1.6163	1.59093	1.65897	1.63379	1.64093	3.14199	-0.0135211	NA
WBGene00002497	let-268	II	8.42074	8.5281	8.33087	8.40513	8.42859	8.4021	8.42798	8.46321	344.339	-0.0135234	0.9469
WBGene00002583	let-363	I	11.4306	11.5254	11.5286	11.4193	11.3236	11.3518	11.4241	11.4348	2764.92	0.1404	0.172349
WBGene00002601	let-381	I	3.44902	3.35893	3.28443	3.38375	3.40683	3.47053	3.2443	3.38927	10.4668	-0.122245	NA
WBGene00002632	let-413	V	9.01606	9.02856	9.10218	8.98009	8.98479	9.05288	8.96203	9.08986	522.272	0.0103991	0.953758
WBGene00002637	let-418	V	11.6235	11.6991	11.7279	11.6376	11.6411	11.6164	11.599	11.5924	3199.51	0.0918562	0.30153
WBGene00002694	let-502	I	11.3462	11.4665	11.4753	11.3196	11.271	11.283	11.3026	11.3811	2627.74	0.142136	0.211032
WBGene00002696	let-504	I	10.958	11.0285	11.1579	10.9758	10.881	10.8978	10.8983	10.9043	2003.73	0.210932	0.0490523
WBGene00002717	let-526	I	11.5369	11.6778	11.6686	11.5454	11.4141	11.373	11.4684	11.4833	2954.18	0.263837	0.00976359
WBGene00002783	let-607	I	10.9624	11.2021	11.2182	10.8897	10.8782	10.9649	10.8725	11.1972	2102.89	0.139244	0.527907
WBGene00002804	let-630	I	10.2957	10.1737	10.2748	10.2907	10.2356	10.2522	10.2107	10.212	1213.05	0.0514986	0.658358
WBGene00002827	let-653	IV	5.70523	5.8462	5.90057	5.78638	5.64604	5.59883	5.64492	5.82729	54.0982	0.433486	0.241177
WBGene00002845	let-711	III	13.0659	13.1422	13.2057	13.0458	13.035	13.0193	12.9955	13.1043	8657.41	0.115796	0.275113
WBGene00002850	let-716	III	12.3246	12.4069	12.4112	12.346	12.3443	12.3578	12.3552	12.413	5295.78	0.00649241	0.954713
WBGene00002855	let-721	III	10.9997	11.0735	11.1012	10.9707	10.8836	10.8576	10.9553	10.9477	2017.33	0.19269	0.0533547
WBGene00002879	let-754	III	11.4598	11.5371	11.463	11.4826	11.4447	11.4638	11.4252	11.5252	2848.66	0.0303326	0.779916
WBGene00002881	let-756	III	7.1581	7.23626	7.29353	7.19817	7.44526	7.42304	7.41309	7.41111	161.178	-0.434135	0.0105499
WBGene00002889	let-765	III	11.3245	11.3889	11.4057	11.3253	11.27	11.1779	11.2556	11.2376	2524.91	0.19245	0.0234899
WBGene00002891	let-767	III	11.6762	11.7046	11.6696	11.6727	11.7216	11.6509	11.6696	11.7384	3300.54	-0.0234078	0.81747
WBGene00002915	let-805	III	10.7529	10.8373	10.8577	10.8297	11.149	11.0812	10.8991	11.2922	2026.54	-0.455227	0.0019688
WBGene00002957	let-858	II	10.4497	10.5303	10.4941	10.4936	10.3666	10.3979	10.2902	10.4332	1385.19	0.184214	0.0663617
WBGene00002974	lev-1	IV	5.68279	5.71108	5.58699	5.69721	5.69942	5.69606	5.72323	5.7686	51.7769	-0.18676	0.589384
WBGene00002975	lev-8	X	4.62735	4.52868	4.48178	4.64121	4.62977	4.54123	4.4289	4.52951	23.6809	0.224798	0.716684
WBGene00002976	lev-9	X	5.42575	5.42404	5.36974	5.34884	5.48476	5.54691	5.41466	5.37025	43.2333	-0.237947	0.546528
WBGene00002977	lev-10	I	8.19817	8.20365	8.00432	8.07889	8.31454	8.21953	8.28634	8.2604	294.589	-0.26778	0.0946022
WBGene00002978	lev-11	I	13.9587	14.0993	13.9675	13.8878	14.0096	13.8724	14.0772	13.9867	16229.4	-0.0118561	0.945534
WBGene00002979	lfe-2	I	8.66672	8.65912	8.76695	8.74882	8.73618	8.91653	8.80228	8.81301	436.039	-0.187535	0.188159
WBGene00002980	lgg-1	II	12.2017	12.2216	12.3729	12.1389	12.1234	12.0267	12.2514	12.1097	4665.07	0.16081	0.250857
WBGene00002981	lgg-2	IV	10.7321	10.7804	10.8422	10.6448	10.7756	10.6862	10.8985	10.7798	1748.1	-0.0548796	0.729225
WBGene00002982	lgg-3	III	8.77711	8.57115	8.70472	8.61634	8.63246	8.57346	8.53858	8.37175	390.763	0.24661	0.170931
WBGene00002983	lgx-1	X	4.90145	4.99607	4.8951	5.1884	4.90934	5.02808	5.0772	5.0927	32.5537	-0.128261	0.84269
WBGene00002985	lig-1	V	10.3406	10.542	10.5571	10.3269	10.2307	10.1417	10.2428	10.3298	1307.88	0.325733	0.0236138
WBGene00002986	lig-4	III	8.72394	8.79901	8.83278	8.72775	8.76723	8.77192	8.68647	8.79321	434.881	0.0239039	0.890281
WBGene00002987	lim-4	X	1.57524	1.56904	1.55822	1.53816	1.53777	1.58877	1.56504	1.56214	2.95085	-0.123686	NA
WBGene00002988	lim-6	X	5.51807	5.48736	5.56112	5.48624	5.63625	5.65216	5.43675	5.7197	47.4943	-0.391698	0.30707
WBGene00002989	lim-7	I	6.4187	6.52953	6.44217	6.4937	6.55544	6.66023	6.4533	6.67779	92.728	-0.320822	0.226201
WBGene00002990	lin-1	IV	7.32652	7.43286	7.2611	7.29375	7.36869	7.42811	7.21751	7.36176	162.111	-0.0359821	0.895466
WBGene00002991	lin-2	X	7.0983	7.19939	7.02523	7.06889	7.1688	7.12866	7.23588	7.197	141.355	-0.187085	0.381521
WBGene00002992	lin-3	IV	9.39335	9.5747	9.58727	9.4234	9.26888	9.32547	9.23925	9.45989	685.147	0.278673	0.0759627
WBGene00002994	lin-5	II	10.7063	10.6898	10.6733	10.6233	10.5386	10.5308	10.5612	10.5675	1567.96	0.192703	0.0172338
WBGene00002996	lin-7	II	8.55299	8.38486	8.54041	8.61736	8.51085	8.49858	8.52398	8.30171	362.014	0.120516	0.555718
WBGene00002997	lin-8	II	6.76066	6.78033	6.72304	6.74516	6.55902	6.61053	6.56575	6.57592	102.378	0.442484	0.0283702
WBGene00002998	lin-9	III	9.90571	10.0471	10.02	9.85476	9.78477	9.75833	9.75098	9.94761	950.348	0.231593	0.111143
WBGene00002999	lin-10	I	9.95128	10.0763	9.95877	9.96907	9.94045	9.92085	10.0358	9.95614	1008.48	0.0413516	0.761648
WBGene00003000	lin-11	I	5.75105	5.82033	5.72716	5.69888	5.69839	5.85197	5.78143	5.94247	55.1757	-0.257115	0.47805
WBGene00003001	lin-12	III	6.00345	6.02537	6.06173	5.92188	5.91506	5.8957	6.01919	5.87718	62.9607	0.246686	0.426411
WBGene00003002	lin-13	III	11.1822	11.2901	11.3122	11.2188	11.0571	11.0897	11.0863	11.2226	2333.26	0.206998	0.0632213
WBGene00003003	lin-14	X	7.45772	7.59014	7.69843	7.71259	7.65797	7.436	7.68609	7.63941	196.657	0.018413	0.953212
WBGene00003006	lin-17	I	6.46376	6.47069	6.6015	6.42907	6.57254	6.50829	6.50258	6.55414	91.5729	-0.117728	0.677034
WBGene00003007	lin-18	X	7.3048	7.36754	7.28506	7.2751	7.37181	7.29463	7.40685	7.41925	162.268	-0.144699	0.470554
WBGene00003008	lin-22	IV	3.27872	3.27096	3.32422	3.36135	3.42032	3.33016	3.37045	3.34364	10.1783	-0.702694	NA
WBGene00003009	lin-23	II	11.3972	11.5426	11.493	11.3651	11.2722	11.2991	11.2902	11.3806	2676.16	0.21355	0.0490523
WBGene00003010	lin-24	IV	9.47145	9.6283	9.65319	9.41372	9.4417	9.3806	9.40327	9.57178	725.615	0.151074	0.377613
WBGene00003011	lin-25	V	7.10805	7.30643	7.12084	7.06978	7.08644	7.07457	7.12691	7.14728	140.588	0.100346	0.695813
WBGene00003012	lin-26	II	10.1571	10.1966	10.231	10.0799	9.94844	9.98022	10.0587	10.0577	1093.87	0.244803	0.0255179
WBGene00003014	lin-28	I	8.93925	8.74827	8.75183	8.92448	8.97651	8.99871	8.90269	8.66232	469.311	-0.0785327	0.746813
WBGene00003015	lin-29	II	6.85577	7.04949	7.04472	6.86008	6.79568	6.99554	6.94239	7.03957	124.123	0.0161079	0.963837
WBGene00003017	lin-31	II	4.57374	4.65642	4.62805	4.66225	4.63771	4.64631	4.50792	4.59488	24.6383	0.188863	0.728537
WBGene00003018	lin-32	X	-0.892073	-0.918984	-0.918181	-0.905566	-0.91939	-0.906201	-0.919577	-0.921066	0.524442	1.59248	NA
WBGene00003019	lin-33	IV	6.78025	6.55905	6.47944	6.72939	6.88271	6.98829	6.81188	6.61372	108.425	-0.464258	0.159777
WBGene00003020	lin-35	I	10.5064	10.4679	10.4817	10.5173	10.3659	10.384	10.2524	10.3787	1374.28	0.229113	0.0157478
WBGene00003021	lin-36	III	10.7025	10.8558	10.8587	10.6946	10.5895	10.609	10.552	10.6954	1667	0.258958	0.0311236
WBGene00003022	lin-37	III	9.33922	9.39407	9.42253	9.42564	9.279	9.33867	9.23926	9.28277	649.756	0.18203	0.0955949
WBGene00003024	lin-39	III	6.42326	6.40569	6.38531	6.49574	6.47171	6.54215	6.38318	6.59597	88.3652	-0.205599	0.464352
WBGene00003025	lin-40	V	10.5506	10.6768	10.607	10.5672	10.4829	10.4584	10.453	10.466	1485.98	0.212075	0.0178692
WBGene00003026	lin-41	I	12.2086	12.344	12.2788	12.0957	11.9475	11.9384	11.966	12.0077	4433.58	0.408653	9.90160623583223e-05
WBGene00003029	lin-44	I	4.19315	4.24682	4.21268	4.2594	4.37778	4.38473	4.36827	4.28088	19.7544	-0.89224	0.0725069
WBGene00003030	lin-45	IV	11.0797	11.2324	11.2604	10.9896	10.9154	10.9289	10.9525	11.0956	2147.06	0.26105	0.0767078
WBGene00003031	lin-46	V	4.36066	4.32927	4.34442	4.30719	4.4401	4.38378	4.28517	4.38671	20.493	-0.268151	0.637483
WBGene00003033	lin-48	III	3.32726	3.44633	3.47633	3.37523	3.38889	3.38257	3.44847	3.39838	10.7237	0.0331229	NA
WBGene00003034	lin-49	IV	10.168	10.3505	10.3404	10.1645	10.1048	10.2012	10.1367	10.3633	1205.66	0.0815359	0.66401
WBGene00003035	lin-52	III	8.28974	8.48701	8.58273	8.17666	8.14481	8.05434	8.14878	8.34981	316.263	0.38961	0.101359
WBGene00003036	lin-53	I	11.2478	11.2483	11.2269	11.1389	11.1139	11.0816	11.1688	11.1133	2304.48	0.148531	0.104199
WBGene00003037	lin-54	IV	10.0404	10.2253	10.2817	10.1036	9.89471	9.91917	9.93712	10.0843	1077.95	0.323288	0.0238887
WBGene00003038	lin-56	II	8.06566	8.15388	8.01712	7.90269	7.98362	7.95743	7.93158	7.92329	255.687	0.172893	0.341678
WBGene00003040	lin-59	I	9.40889	9.51143	9.41719	9.31143	9.36356	9.26685	9.32802	9.35236	663.515	0.141028	0.291768
WBGene00003041	lin-61	I	9.75744	9.69987	9.52462	9.71839	9.66018	9.64582	9.66602	9.57667	808.966	0.0693337	0.66148
WBGene00003043	lip-1	IV	10.1789	10.4637	10.4666	10.1721	9.94566	10.0438	9.96306	10.2927	1190.73	0.407281	0.0431598
WBGene00003044	lir-1	II	9.13396	9.2048	9.26963	9.12075	9.04455	9.04713	9.15987	9.18288	567.908	0.118505	0.426821
WBGene00003045	lir-2	II	8.26181	8.3217	8.31854	8.25096	8.2053	8.04086	8.20449	8.15413	299.594	0.24953	0.0951439
WBGene00003046	lir-3	II	5.03217	4.93785	5.15125	4.96364	4.97703	4.80344	4.86161	4.94625	31.7262	0.602193	0.190572
WBGene00003047	lis-1	III	10.7274	10.6499	10.6167	10.6712	10.6438	10.6461	10.7003	10.5231	1606.56	0.059831	0.651024
WBGene00003048	lit-1	III	9.82528	9.96685	9.90854	9.77509	9.76365	9.65642	9.6896	9.77196	892.607	0.239327	0.0546279
WBGene00003052	lmn-1	I	11.9861	12.0026	11.9897	11.9422	11.8403	11.9249	11.9006	11.9038	3924.16	0.132454	0.0836766
WBGene00003053	lmp-1	X	10.4371	10.3588	10.3476	10.3568	10.4752	10.5043	10.5163	10.5665	1398.3	-0.221262	0.0144067
WBGene00003055	lon-1	III	9.72632	9.64996	9.61211	9.69295	9.6077	9.63633	9.67996	9.51174	799.38	0.102537	0.441641
WBGene00003056	lon-2	X	6.81596	6.6774	6.68312	6.83288	6.73513	6.84661	6.66617	6.89141	109.358	-0.0888605	0.778399
WBGene00003057	lon-3	V	4.7306	4.63624	4.5923	5.25011	4.95702	4.9062	4.98429	4.93972	30.7414	-0.568463	0.726176
WBGene00003058	lov-1	II	-1.57612	-1.57561	-1.57526	-1.57575	-1.57579	-1.57594	-1.57588	-1.56338	0.184302	-1.10237	NA
WBGene00003059	lpd-2	I	9.59461	9.54278	9.6563	9.64593	9.57993	9.65279	9.68107	9.48392	780.354	0.0168457	0.925054
WBGene00003060	lpd-3	I	10.6514	10.8272	10.798	10.6703	10.7128	10.7227	10.6462	10.7926	1699.38	0.0286579	0.858832
WBGene00003061	lpd-5	I	10.6236	10.7233	10.8629	10.7153	10.6439	10.6164	10.5554	10.679	1644.18	0.169275	0.184164
WBGene00003062	lpd-6	I	11.299	11.21	11.403	11.266	11.2744	11.2368	11.3095	11.1689	2476.69	0.0740221	0.574759
WBGene00003063	lpd-7	III	11.7301	11.8687	11.9136	11.7483	11.6632	11.745	11.7297	11.8103	3517.49	0.119961	0.340645
WBGene00003064	nfu-1	IV	9.49225	9.28775	9.25297	9.446	9.34116	9.47023	9.33846	9.21631	658.509	0.0518194	0.809239
WBGene00003065	lpd-9	V	10.1713	10.3015	10.3111	10.1965	10.1891	10.1488	10.1822	10.2015	1188.69	0.103517	0.364718
WBGene00003066	lpl-1	IV	9.70057	9.8329	9.85805	9.82143	9.72609	9.88203	9.66956	9.81801	886.912	0.0426657	0.806395
WBGene00003068	lrk-1	I	8.82288	8.80592	8.88979	8.69431	8.57112	8.74571	8.74392	8.72489	432.498	0.182722	0.250458
WBGene00003071	lrp-1	I	9.95395	9.92656	10.0079	9.92541	9.97025	9.86465	9.99404	9.9212	987.041	0.0245528	0.860039
WBGene00003072	lrp-2	I	9.89845	9.98885	9.99705	9.97264	10.0852	9.91984	10.0052	10.0482	1018.17	-0.0836921	0.514363
WBGene00003073	lars-1	III	12.408	12.4914	12.5178	12.4041	12.3651	12.4234	12.42	12.473	5554.58	0.0527734	0.629911
WBGene00003074	lars-2	I	9.60913	9.64519	9.62744	9.69259	9.58945	9.6029	9.68923	9.62127	795.486	0.0286596	0.832439
WBGene00003075	lrx-1	V	2.24711	2.29556	2.33464	2.37502	2.26481	2.29033	2.30365	2.28351	5.04817	0.652337	NA
WBGene00003076	lsm-1	II	9.27715	9.17279	9.11137	9.22865	9.19898	9.33942	9.14868	9.1197	589.743	-0.00598131	0.976343
WBGene00003077	lsm-3	IV	8.89039	8.71729	8.69959	8.83146	8.69281	8.77989	8.82988	8.66847	436.187	0.0777137	0.675317
WBGene00003078	lsm-4	II	9.14452	8.94167	8.95741	9.14974	9.06617	9.13774	9.14886	8.75415	530.789	0.0280741	0.923594
WBGene00003079	lsm-5	V	8.69687	8.19774	8.24207	8.54616	8.59973	8.6895	8.66856	8.03584	364.22	-0.159469	0.781859
WBGene00003080	lsm-6	I	7.70147	7.45938	7.41568	7.86665	7.88191	7.86456	7.83094	7.30618	209.822	-0.238265	0.561776
WBGene00003081	lsm-7	IV	9.29092	9.33212	9.3827	9.19561	9.05732	9.16272	9.10321	9.29889	603.325	0.233402	0.137224
WBGene00003082	lsm-8	IV	9.70883	9.67595	9.71952	9.75971	9.71199	9.64154	9.64982	9.45429	815.442	0.162858	0.26481
WBGene00003083	lst-1	I	9.91022	9.96011	10.0086	9.7228	9.58827	9.62653	9.62479	9.74154	885.889	0.413985	0.00334414
WBGene00003084	lst-2	X	8.49069	8.60587	8.59911	8.51311	8.49611	8.50352	8.61268	8.56769	374.968	0.0102368	0.958355
WBGene00003085	ccar-1	IV	12.2141	12.2693	12.3574	12.1948	12.1725	12.15	12.1958	12.2458	4796.19	0.103579	0.335186
WBGene00003086	lst-4	IV	10.4819	10.5482	10.6702	10.4087	10.5174	10.2425	10.4809	10.4338	1430.82	0.16855	0.321463
WBGene00003087	lsy-2	X	8.13601	8.09932	8.07	8.0818	8.04671	8.05576	8.05782	7.93862	267.665	0.142771	0.376466
WBGene00003089	ltd-1	II	5.32132	5.37346	5.37637	5.27133	5.31646	5.38775	5.38452	5.40866	40.9444	-0.169062	0.673421
WBGene00003090	lys-1	V	12.8011	12.8992	12.9367	12.7513	12.763	12.8148	12.6998	12.9363	7282.12	0.0636167	0.68541
WBGene00003091	lys-2	V	10.8339	10.8013	10.8709	10.7866	10.7676	10.9112	10.3941	10.9734	1795.14	0.0613204	0.82632
WBGene00003092	lys-3	V	4.40797	4.26871	4.31086	4.25197	4.15105	4.06716	4.171	4.0469	19.3784	1.51384	0.00382086
WBGene00003093	lys-4	IV	9.25538	9.25066	9.16251	9.2951	9.39893	9.42836	9.05072	9.44181	628.992	-0.165376	0.429641
WBGene00003094	lys-5	IV	2.0206	2.09699	2.0254	2.10572	2.06377	2.06195	2.08764	2.14486	4.15505	-0.739367	NA
WBGene00003095	lys-6	IV	3.24902	3.21524	3.23014	3.325	3.23372	3.3258	3.21534	3.27014	9.58802	-0.0784652	NA
WBGene00003096	lys-7	V	8.22776	8.49186	8.22803	8.14128	8.39795	8.31298	8.31649	8.62189	328.235	-0.255919	0.291962
WBGene00003097	lys-8	II	11.0234	11.131	11.0565	10.9031	11.0415	11.0673	11.0267	11.3319	2167.82	-0.143784	0.418385
WBGene00003098	lys-9	I	0	0	0	0	0	0	0	0	0	NA	NA
WBGene00003099	lys-10	IV	-0.688248	-0.687829	-0.671599	-0.68794	-0.673764	-0.674336	-0.688051	-0.667229	0.6143	-1.41094	NA
WBGene00003100	mab-3	II	3.93267	4.05109	3.91647	3.86236	3.95625	3.96406	3.98969	3.95814	15.6643	-0.205538	0.778977
WBGene00003102	mab-5	III	4.26541	4.22359	4.34623	4.32587	4.3952	4.3997	4.38168	4.38621	20.3714	-0.686	0.163672
WBGene00003104	mab-7	X	3.60522	3.74582	3.75262	3.80943	3.73276	3.66323	3.85617	3.79882	13.6001	-0.315289	0.747679
WBGene00003106	mab-9	II	2.7613	2.75491	2.82216	2.88369	2.76645	2.82768	2.77881	2.78885	7.04794	0.265666	NA
WBGene00003107	mab-10	II	7.35699	7.44795	7.54056	7.47898	7.57717	7.47804	7.46917	7.62051	181.084	-0.175078	0.400929
WBGene00003111	mab-20	I	6.75888	6.71819	6.49962	6.6419	6.75444	6.62252	6.71757	6.58323	101.923	-0.0246767	0.947009
WBGene00003112	mab-21	III	5.3132	5.26086	5.34202	5.30898	5.40627	5.43674	5.27634	5.528	41.1433	-0.457349	0.235612
WBGene00003114	mab-23	V	-0.847641	-0.862145	-0.874905	-0.876016	-0.876128	-0.876262	-0.876216	-0.863281	0.53369	1.24844	NA
WBGene00003119	mac-1	II	10.4735	10.4608	10.4393	10.4778	10.3896	10.4429	10.3463	10.3572	1375.03	0.12404	0.173889
WBGene00003123	mag-1	I	10.9064	10.9912	11.1001	10.988	10.9037	10.8777	10.8769	10.8736	1969.98	0.178091	0.0821626
WBGene00003124	mai-1	X	7.79957	8.01954	7.93103	7.89999	8.22943	8.11317	8.14275	8.16921	265.693	-0.478138	0.00211097
WBGene00003129	map-1	IV	9.90157	9.54951	9.68861	9.87096	9.78449	9.86383	9.93303	9.48578	878.171	-0.0270531	0.929866
WBGene00003130	map-2	IV	11.7277	11.5673	11.6441	11.6405	11.6767	11.677	11.7016	11.5326	3210.76	-0.00281151	0.984335
WBGene00003132	mat-1	I	11.105	11.2506	11.165	11.0432	10.9957	11.0078	11.0004	11.1292	2183.48	0.165962	0.180948
WBGene00003133	mat-2	II	10.6758	10.7336	10.713	10.6267	10.6303	10.5682	10.5803	10.663	1608.02	0.117907	0.239852
WBGene00003134	mat-3	III	9.84114	9.86154	9.84577	9.83577	9.74648	9.67313	9.71638	9.74044	882.903	0.202599	0.0255179
WBGene00003136	mau-2	I	9.64023	9.77795	9.71158	9.61358	9.51397	9.53793	9.53887	9.65139	791.657	0.200609	0.115224
WBGene00003142	mau-8	IV	8.47728	8.48955	8.43921	8.59486	8.53076	8.46952	8.39471	8.32537	354.849	0.129008	0.463259
WBGene00003143	max-1	V	5.80183	5.67855	5.72131	5.72448	5.83955	5.67215	5.73734	5.65738	53.3661	0.0226965	0.959583
WBGene00003144	max-2	II	11.2261	11.2402	11.2608	11.1418	11.1416	11.155	11.1374	11.1692	2329.22	0.102517	0.254577
WBGene00003148	mbf-1	IV	10.9124	10.9259	10.9449	10.9014	10.8948	10.9286	10.938	10.8113	1922.02	0.0435309	0.699489
WBGene00003149	mbk-1	X	8.3018	8.39002	8.40773	8.21589	8.49218	8.28838	8.40003	8.47098	332.416	-0.155569	0.397908
WBGene00003150	mbk-2	IV	12.0865	12.2198	12.2253	12.0359	11.9351	11.9168	11.8953	12.0074	4242.4	0.310466	0.00412014
WBGene00003151	mca-1	IV	10.519	10.586	10.7885	10.4597	10.4512	10.3467	10.5265	10.4936	1481.02	0.215713	0.183021
WBGene00003153	mca-3	IV	12.5784	12.6277	12.5634	12.5357	12.5244	12.4729	12.558	12.5267	5995.49	0.0842252	0.32046
WBGene00003154	mcm-2	II	11.6994	11.6717	11.5958	11.5802	11.4345	11.4508	11.572	11.4235	3020.51	0.253894	0.0125756
WBGene00003155	mcm-3	V	11.3822	11.4699	11.4118	11.3563	11.1631	11.0991	11.1201	11.2458	2510.36	0.37721	4.04404388566985e-05
WBGene00003156	mcm-4	I	11.21	11.2681	11.2922	11.1129	11.0916	10.9136	11.0448	10.9885	2235.77	0.324884	0.00412014
WBGene00003157	mcm-5	III	11.1763	11.2195	11.0859	11.1009	10.9748	11.0156	10.9802	11.0265	2161.21	0.226741	0.0121173
WBGene00003158	mcm-6	III	11.2548	11.272	11.2303	11.1765	11.0452	11.0296	11.0487	11.1098	2275.83	0.268493	0.000839471
WBGene00003159	mcm-7	V	11.852	11.8976	11.8787	11.748	11.6055	11.6016	11.6679	11.6793	3445.48	0.313903	0.000436564
WBGene00003160	mdf-1	V	10.2964	10.3227	10.2321	10.2698	10.2024	10.2183	10.1803	10.1892	1209.97	0.132343	0.140497
WBGene00003161	mdf-2	IV	9.89285	9.57143	9.42976	9.79051	9.66985	9.67125	9.76149	9.37085	812.613	0.0951897	0.741808
WBGene00003162	mdh-2	III	13.346	13.305	13.3722	13.2813	13.2437	13.2253	13.2719	13.1506	9929.36	0.154742	0.0732119
WBGene00003163	mdl-1	X	9.03081	9.20678	9.36281	9.00193	9.08289	9.1415	9.28509	9.36723	587.404	-0.110021	0.65691
WBGene00003164	mdt-6	V	9.67603	9.78227	9.80441	9.62965	9.42194	9.55625	9.54418	9.63263	798.7	0.295355	0.0308071
WBGene00003165	mec-1	V	6.51965	6.15028	6.04192	6.36607	6.05037	6.41019	6.40111	6.44438	81.3993	-0.144864	0.79366
WBGene00003166	mec-2	X	5.11017	5.05795	5.18856	5.10582	5.21986	5.19816	5.13536	5.31653	35.9609	-0.474123	0.231666
WBGene00003167	mec-3	IV	3.06794	2.98368	3.05619	3.14915	3.13821	3.09382	3.09669	3.11217	8.48477	-0.634049	NA
WBGene00003168	mec-4	X	2.8376	2.89095	2.86065	2.85881	2.90853	2.85423	2.81577	2.91045	7.27849	-0.18732	NA
WBGene00003169	mec-5	X	8.34488	8.4013	8.38095	8.30102	8.31367	8.25821	8.52532	8.26216	327.448	0.0233567	0.92344
WBGene00003170	mec-6	I	4.49862	4.53907	4.65037	4.39324	4.47536	4.4979	4.4237	4.44882	22.9172	0.381497	0.501643
WBGene00003171	mec-7	X	7.79871	7.76508	7.8266	7.80438	7.90482	7.74811	7.7799	7.92625	226.208	-0.0913134	0.652801
WBGene00003172	mec-8	I	7.27696	7.4421	7.40345	7.39094	7.27055	7.29984	7.20615	7.52441	164.173	0.091795	0.753276
WBGene00003173	mec-9	V	4.48847	4.50236	4.52843	4.54841	4.50926	4.651	4.49337	4.61479	23.33	-0.320152	0.547488
WBGene00003174	mec-10	X	4.31797	4.36124	4.28008	4.49407	4.34935	4.2941	4.32123	4.54967	20.7591	-0.114001	0.890858
WBGene00003175	mec-12	III	8.6786	8.62326	8.73445	8.62349	8.73155	8.73524	8.74688	8.80835	419.5	-0.16166	0.220083
WBGene00003176	mec-14	III	1.18176	1.19913	1.1874	1.18433	1.18397	1.19654	1.23672	1.22258	2.2622	-1.14376	NA
WBGene00003177	mec-15	II	9.97925	9.98212	9.92023	9.89018	9.81385	9.81814	9.83228	9.77545	942.78	0.21649	0.0222789
WBGene00003178	mec-17	IV	7.58131	7.21555	7.34092	7.60029	7.76899	7.70258	7.80805	7.55178	194.414	-0.53949	0.042937
WBGene00003179	mec-18	X	4.5129	4.47651	4.39234	4.55004	4.50296	4.74034	4.61143	4.62145	23.6459	-0.840685	0.113727
WBGene00003180	med-1	X	0	0	0	0	0	0	0	0	0	NA	NA
WBGene00003181	med-2	III	-1.39509	-1.39445	-1.394	-1.39462	-1.39468	-1.39487	-1.39479	-1.3749	0.245736	-1.34617	NA
[truncated: 17,639 more rows]

## Sheet: Table S2B. DESeq2 25C YA.
Table S2B. DESeq2 results of mRNA sequencing data comparing gene expression in wild-type N2 versus fbxa-215(syb4404) mutants (strain SX3678). Young adult animals grown at 25C were used in this experiment.
ensembl_gene_id	external_gene_name	chromosome_name	N2_25C_rep1	N2_25C_rep2	N2_25C_rep3	N2_25C_rep4	SX3678_25C_rep1	SX3678_25C_rep2	SX3678_25C_rep3	baseMean	log2FoldChange	padj
WBGene00000001	aap-1	I	9.37727	9.35303	9.22229	9.4088	9.34402	9.36029	9.44129	657.57	-0.0643241	0.759874
WBGene00000002	aat-1	IV	6.36198	6.30188	6.28331	6.43171	6.34055	6.3913	6.51406	83.3634	-0.202589	0.61224
WBGene00000003	aat-2	V	6.46444	6.48275	6.38123	6.26828	6.43087	6.67801	6.64741	90.5835	-0.516697	0.134445
WBGene00000004	aat-3	X	7.27856	7.1452	7.20284	7.17504	7.23439	7.36505	7.42544	154.176	-0.315469	0.215086
WBGene00000005	aat-4	IV	7.27207	7.58731	7.48441	7.30824	7.4557	7.44549	7.58893	176.516	-0.16876	0.628052
WBGene00000006	aat-5	I	7.28725	7.31196	7.15865	7.21858	7.55764	7.50516	7.42865	165.758	-0.548004	0.00887064
WBGene00000007	aat-6	V	7.47214	7.47462	7.47913	7.51795	7.44931	7.42779	7.4191	176.52	0.115277	0.667541
WBGene00000008	aat-7	II	1.70929	1.69459	1.6805	1.65381	1.71737	1.66546	1.7268	3.26308	-0.702845	NA
WBGene00000009	aat-8	IV	3.24808	3.25018	3.18787	3.17796	3.17635	3.1548	3.23789	9.26479	0.388371	NA
WBGene00000010	aat-9	I	8.93921	8.90217	9.05128	8.94625	8.95316	8.94636	8.95473	497.182	0.0160129	0.944537
WBGene00000012	abf-1	I	0.994991	0.959004	1.04033	0.96898	0.958761	0.957905	0.993092	2.02818	1.49468	NA
WBGene00000013	abf-2	I	2.54588	2.55067	2.59237	2.56376	2.53693	2.51565	2.56522	5.92708	0.53386	NA
WBGene00000014	abf-3	V	0	0	0	0	0	0	0	0	NA	NA
WBGene00000015	abf-4	V	3.78482	3.74044	3.89629	3.78998	3.77375	3.82189	3.90466	14.2666	-0.29709	0.782346
WBGene00000016	abf-5	X	6.93148	6.8384	6.64223	6.7325	6.66913	6.6914	6.60667	107.053	0.353409	0.288139
WBGene00000017	abf-6	X	7.34515	7.33515	7.23096	7.25911	7.29867	7.50316	7.39753	162.635	-0.237878	0.375206
WBGene00000018	abl-1	X	7.78804	7.69359	7.76651	7.86089	7.72476	7.7033	7.76541	216.726	0.0969725	0.725718
WBGene00000019	abt-1	IV	7.67581	7.81633	7.67874	7.5245	7.67213	7.74535	7.69555	207.024	-0.0551003	0.871635
WBGene00000020	abt-2	I	8.50067	8.45414	8.36662	8.34305	8.43249	8.46849	8.46569	346.128	-0.0662309	0.783853
WBGene00000022	abt-4	V	9.52644	9.40117	9.71644	10.2118	9.54732	9.52973	9.46069	820.394	0.393391	0.501503
WBGene00000023	abt-5	I	7.07627	7.10277	7.08657	7.06306	7.13205	7.22806	7.25047	141.067	-0.280942	0.255808
WBGene00000024	abu-1	V	5.24392	5.67389	5.54711	5.28645	6.33083	6.48042	6.62787	77.336	-3.57928	0.193622
WBGene00000025	abu-2	X	-0.721917	-0.667415	-0.72116	-0.7214	-0.721097	-0.721383	-0.721213	0.648064	2.54414	NA
WBGene00000027	abu-4	V	0.384037	0.425466	0.385571	0.397017	0.385698	0.385117	0.446072	1.3658	-0.689706	NA
WBGene00000028	abu-5	IV	0	0	0	0	0	0	0	0	NA	NA
WBGene00000029	abu-6	V	4.46063	4.61511	4.53985	4.48346	5.0426	5.24408	5.24921	33.3987	-4.56875	0.0100235
WBGene00000030	abu-7	V	4.61785	4.94183	4.72506	4.62943	5.18449	5.48056	5.28511	36.7967	-3.10789	0.137991
WBGene00000031	abu-8	V	5.17826	5.54414	5.24815	5.23922	6.14645	6.13089	6.3497	64.5315	-3.45437	0.000867121
WBGene00000032	abu-9	X	0.825807	0.779734	0.878832	0.778702	0.779516	0.778747	0.779203	1.78132	4.0299	NA
WBGene00000033	abu-10	X	4.65041	4.67955	4.70723	4.59272	5.15191	5.38387	5.26596	35.2513	-3.61698	2.47020495180991e-14
WBGene00000034	abu-11	II	5.10049	5.46796	5.30375	5.11095	5.85713	5.95315	5.95494	53.8657	-2.61226	0.0148284
WBGene00000035	ace-1	X	7.21859	7.18657	7.14966	7.15161	7.41892	7.60248	7.47203	162.483	-0.701628	0.000370873
WBGene00000036	ace-2	I	8.37817	8.32895	8.30891	8.30122	8.31645	8.43458	8.28765	323.645	-0.0332215	0.899319
WBGene00000037	ace-3	II	4.62923	4.7324	4.54585	4.64672	4.70237	4.7327	4.77588	25.9798	-0.579017	0.34775
WBGene00000038	ace-4	II	2.87337	2.92761	2.85137	2.84634	2.94807	2.8704	2.97786	7.62683	-0.992059	NA
WBGene00000039	acn-1	X	6.25213	6.45128	6.25887	6.30263	6.43185	6.53945	6.11954	82.5902	-0.170417	0.765537
WBGene00000040	aco-1	X	11.7628	11.7755	11.7789	11.7552	11.8177	11.8871	11.8056	3562.8	-0.103054	0.32327
WBGene00000041	aco-2	III	13.314	13.322	13.2094	13.3336	13.2568	13.189	13.0823	9731.6	0.172018	0.162367
WBGene00000042	acr-2	X	3.1282	3.25124	3.23334	3.16658	3.22223	3.18893	3.16335	9.31701	0.0558197	NA
WBGene00000043	acr-3	X	2.09617	2.15596	2.10352	2.07498	2.06505	2.0732	2.14585	4.37689	0.375386	NA
WBGene00000044	acr-5	III	2.50236	2.48789	2.49662	2.50065	2.49642	2.47808	2.4475	5.60475	0.537679	NA
WBGene00000045	acr-6	I	1.68391	1.69187	1.66481	1.69616	1.66469	1.69422	1.63912	3.19622	0.731652	NA
WBGene00000046	acr-7	II	2.83158	2.8109	2.90449	2.91484	2.8066	2.90763	2.87686	7.3567	0.0324692	NA
WBGene00000047	acr-8	X	4.4166	4.54956	4.5454	4.46041	4.51952	4.5784	4.45788	22.9267	-0.173634	0.84017
WBGene00000048	acr-9	X	2.62884	2.76389	2.593	2.63491	2.64271	2.63456	2.57919	6.4113	0.806845	NA
WBGene00000049	acr-10	X	1.86631	1.82162	1.82024	1.80523	1.8565	1.82544	1.85121	3.55702	-0.529481	NA
WBGene00000050	acr-11	I	3.55355	3.4726	3.5502	3.50197	3.5342	3.48986	3.54562	11.4965	-0.0345483	0.979527
WBGene00000051	acr-12	X	4.86775	4.88605	4.83778	4.94554	4.74306	4.84746	4.72875	28.9573	0.628894	0.252915
WBGene00000053	acr-14	II	1.92365	1.89269	1.86564	1.8631	1.92414	1.87282	1.92312	3.72603	-0.660624	NA
WBGene00000054	acr-15	V	5.50924	5.46537	5.39753	5.51372	5.51544	5.39381	5.52441	44.5882	-0.0247435	0.970763
WBGene00000055	acr-16	V	5.90206	5.84588	5.71555	5.91959	5.77123	5.7726	5.78293	56.5506	0.265649	0.568254
WBGene00000056	acr-17	V	3.31332	3.35319	3.27873	3.29191	3.39503	3.27021	3.29931	10.0719	-0.174075	NA
WBGene00000057	acr-18	V	5.82652	5.87124	5.84975	5.90583	5.82693	5.85157	5.90631	58.27	0.00406997	0.994593
WBGene00000058	acr-19	I	3.47517	3.43618	3.51058	3.50832	3.4757	3.5234	3.51696	11.2706	-0.269086	NA
WBGene00000059	acr-20	II	2.71603	2.73122	2.81433	2.69497	2.79013	2.76948	2.74891	6.85404	-0.556229	NA
WBGene00000060	acr-21	III	2.06173	2.00897	1.99481	2.01566	2.07874	2.04558	1.99275	4.08008	-0.564719	NA
WBGene00000061	lgc-11	X	3.12042	3.0687	3.07618	3.04561	3.12184	3.11055	3.0644	8.49842	-0.318336	NA
WBGene00000062	acr-23	V	1.06021	1.02426	1.06127	1.05758	1.03663	1.03473	1.06041	2.05786	0.43048	NA
WBGene00000063	act-1	V	14.692	14.6454	14.4507	14.6131	14.7214	14.6671	14.5884	25352.2	-0.0818785	0.635617
WBGene00000064	act-2	V	13.7464	13.6761	13.5612	13.7683	13.7218	13.746	13.7527	13430.6	-0.0717926	0.645408
WBGene00000065	act-3	V	14.4806	14.419	14.2187	14.4533	14.6333	14.7979	14.8195	24365	-0.516202	4.69173435174383e-05
WBGene00000066	act-4	X	14.5957	14.5833	14.3763	14.6474	14.7375	14.6853	14.6207	25071.6	-0.18423	0.214968
WBGene00000067	act-5	III	13.3802	13.3718	13.4858	13.3854	13.6247	13.6481	13.5842	11630.3	-0.310577	0.000305803
WBGene00000068	acy-1	III	7.18972	7.16966	7.21286	7.13042	7.28261	7.40973	7.46437	155.487	-0.467865	0.0337363
WBGene00000069	acy-2	V	4.30481	4.35069	4.24623	4.32679	4.25707	4.33217	4.31235	19.8135	0.0500681	0.956632
WBGene00000070	acy-3	III	7.04592	7.16109	7.10744	7.32566	6.84916	6.88872	6.89945	134.156	0.682708	0.00632315
WBGene00000071	acy-4	V	7.11717	7.07193	7.03758	7.10233	7.1116	7.17854	7.09677	137.521	-0.107476	0.736953
WBGene00000072	add-1	X	6.22772	6.24581	6.22224	6.31891	6.20496	6.26881	6.3482	76.9668	-0.0639643	0.891594
WBGene00000073	add-2	V	7.47108	7.43539	7.51756	7.4469	7.3816	7.44756	7.49736	175.891	0.0550947	0.861608
WBGene00000074	adm-2	X	7.98887	7.89165	8.01367	8.051	7.87929	7.85541	7.85108	245.186	0.24642	0.222652
WBGene00000075	adm-4	X	7.52742	7.23122	7.42333	7.45611	7.40047	7.29941	7.36315	168.041	0.133699	0.695326
WBGene00000079	adr-1	I	10.0142	10.2463	10.2408	10.2255	10.1918	9.7504	10.1007	1120.27	0.24344	0.308451
WBGene00000080	adr-2	III	9.42718	9.43006	9.36252	9.45085	9.46952	9.49362	9.48539	697.88	-0.104641	0.490015
WBGene00000081	ads-1	III	11.4505	11.4605	11.5363	11.3387	11.4972	11.4315	11.4254	2799.28	-0.00484405	0.981703
WBGene00000082	adt-1	X	5.09161	5.21192	5.18553	5.02827	5.29837	5.35798	5.44277	38.8345	-1.06515	0.015527
WBGene00000083	adt-2	X	9.48074	9.44884	9.51477	9.44098	9.64417	9.72466	9.64101	757.571	-0.319847	0.00595761
WBGene00000084	aex-1	I	7.54819	7.56228	7.74838	7.663	7.7022	7.83055	7.64939	205.108	-0.198435	0.46401
WBGene00000085	aex-2	X	3.70011	3.74163	3.80523	3.68886	3.75503	3.77292	3.77586	13.5701	-0.342807	0.730687
WBGene00000086	aex-3	X	7.40518	7.43045	7.45996	7.46411	7.36864	7.50955	7.40276	173.191	0.0221747	0.946825
WBGene00000088	aex-5	I	8.25105	8.20282	8.28715	8.22551	8.19694	8.26968	8.18163	300.584	0.04665	0.855735
WBGene00000089	aex-6	I	6.5003	6.62109	6.56684	6.55617	6.30162	6.50799	6.36292	90.7173	0.464201	0.142393
WBGene00000090	age-1	II	9.22399	9.27376	9.2809	9.22052	9.27978	9.26355	9.36618	619.253	-0.0891967	0.606487
WBGene00000092	ags-3	X	8.08409	8.24542	7.97725	8.19255	8.14572	7.92913	8.15074	277.21	0.0936342	0.77198
WBGene00000093	agt-1	IV	7.37632	7.46737	7.45748	7.33811	7.44064	7.11278	7.29312	165.221	0.263531	0.391818
WBGene00000094	agt-2	II	7.98418	8.05695	8.03191	8.00755	7.98014	8.04432	8.02298	259.422	0.00537666	0.984853
WBGene00000095	aha-1	I	7.71122	7.74678	7.67143	7.54781	7.8378	7.70393	7.66585	208.568	-0.134369	0.642958
WBGene00000096	ahr-1	I	3.46782	3.52256	3.42239	3.46178	3.49277	3.49183	3.52406	11.2484	-0.404885	NA
WBGene00000097	aip-1	V	8.66771	8.64699	8.59838	8.64438	8.70896	8.64364	8.70949	404.764	-0.0821474	0.680659
WBGene00000098	air-1	V	10.7448	10.7208	10.7614	10.8325	10.7372	10.9473	10.9001	1796.55	-0.150867	0.313621
WBGene00000099	air-2	I	9.44296	9.37876	9.36373	9.55955	9.44507	9.42345	9.42378	692.838	0.0144691	0.949855
WBGene00000100	ajm-1	X	10.6511	10.6633	10.6004	10.5448	10.7552	10.9315	10.998	1725.26	-0.430187	0.000559756
WBGene00000101	aka-1	II	11.2126	11.1632	11.1342	11.2141	11.1538	11.225	11.1709	2324.43	-0.00285198	0.986641
WBGene00000102	akt-1	V	11.0258	10.9288	10.8775	10.9855	10.8281	10.9213	10.9051	1947	0.107015	0.450223
WBGene00000103	akt-2	X	8.40421	8.28741	8.29609	8.30068	8.22111	8.313	8.05411	309.886	0.224932	0.311549
WBGene00000105	alg-1	X	9.65203	9.50951	9.6023	9.54817	9.71385	9.79729	9.68216	803.217	-0.243216	0.0740232
WBGene00000106	alg-2	II	8.78415	8.78332	8.77261	8.82749	8.89216	8.82687	8.86974	453.157	-0.121082	0.479828
WBGene00000107	alh-1	III	12.0035	11.9777	11.9925	12.048	12.0342	11.8919	11.9676	4065.98	0.0589572	0.677607
WBGene00000108	alh-2	V	-2.03177	-2.03086	-2.02636	-2.03123	-2.03093	-2.03121	-2.03104	0.15274	0.628734	NA
WBGene00000109	alh-3	IV	10.5788	10.5558	10.5546	10.4932	10.6203	10.6254	10.6076	1528.43	-0.109494	0.355423
WBGene00000110	alh-4	V	10.9314	10.9485	11.0498	10.9453	10.9339	10.9967	10.8227	1977.88	0.0744683	0.656396
WBGene00000111	alh-5	V	7.5488	7.37801	7.41869	7.49237	7.64395	7.5479	7.42991	181.11	-0.169942	0.564134
WBGene00000112	alh-6	II	11.017	11.0136	10.9285	10.9979	10.943	10.8444	10.7354	1953.44	0.220869	0.0868973
WBGene00000113	alh-7	II	8.76515	8.9716	8.84582	8.82068	8.87268	8.8362	8.75762	459.037	0.0482468	0.84823
WBGene00000114	alh-8	II	13.3231	13.1659	13.0975	13.2632	13.2268	13.4674	13.5582	10196.7	-0.306681	0.059404
WBGene00000115	alh-9	III	10.9807	10.9809	11.0525	10.912	10.8849	10.7001	10.653	1902.21	0.351663	0.00760412
WBGene00000116	alh-10	X	7.13635	7.10997	7.26073	7.17079	6.97745	7.11198	7.06607	139.646	0.272959	0.317523
WBGene00000117	alh-11	III	9.14954	9.14756	9.07293	9.18593	9.18768	9.28644	9.35517	589.723	-0.22835	0.135433
WBGene00000118	alh-12	III	10.5133	10.52	10.5291	10.3435	10.7482	10.7566	10.7708	1566.53	-0.42572	0.000126247
WBGene00000120	aly-1	IV	7.26504	7.16661	7.13494	7.33464	7.32074	7.25629	7.35745	154.113	-0.182526	0.539151
WBGene00000121	aly-2	IV	10.719	10.8292	10.8696	10.9648	10.6899	10.3654	10.5945	1712.15	0.44368	0.00645434
WBGene00000122	aly-3	IV	10.9325	10.9087	10.9379	10.9603	10.9292	10.8611	10.8471	1926.77	0.0838698	0.499228
WBGene00000123	ama-1	IV	11.2935	11.2391	11.2945	11.3009	11.2512	11.2878	11.2886	2486.13	0.00960875	0.948875
WBGene00000133	amt-1	X	8.30867	8.40166	8.28041	8.3175	7.84509	8.077	7.80535	291.606	0.777963	1.88702093611257e-05
WBGene00000134	amt-2	IV	3.54127	3.46747	3.46296	3.55003	3.52087	3.39309	3.43476	11.2092	0.709558	NA
WBGene00000135	amt-3	II	4.21188	4.35921	4.2145	4.32137	4.18471	4.20091	4.21527	19.183	0.622439	0.394085
WBGene00000136	amt-4	X	7.7848	7.91989	7.94582	7.80756	8.18633	7.98453	8.17829	254.962	-0.486081	0.0139381
WBGene00000137	amx-1	III	6.6103	6.54095	6.74491	6.65343	6.60537	6.69861	6.60398	99.8321	0.00674565	0.988562
WBGene00000138	amx-2	I	7.84398	7.76301	8.03009	7.76158	8.12736	8.28861	8.17094	261.688	-0.650167	0.00104543
WBGene00000139	amx-3	V	6.98878	6.92139	7.035	6.85342	6.90503	6.89462	6.9959	123.308	0.0469806	0.905102
WBGene00000140	anc-1	I	12.0093	12.1108	12.0061	11.7924	12.2588	12.3682	12.468	4628.3	-0.56323	4.22358655423091e-05
WBGene00000142	aos-1	V	10.0069	10.0014	9.99963	10.081	9.978	10.0196	10.0632	1039.9	0.00315387	0.987167
WBGene00000143	apc-2	III	9.75792	9.72641	9.72393	9.74893	9.68987	9.73568	9.8011	855.874	-0.00533727	0.98001
WBGene00000144	apc-10	V	8.08131	8.18237	8.15836	8.15185	8.11795	8.18714	8.1727	284.368	-0.0320166	0.903183
WBGene00000145	apc-11	III	7.88276	7.98092	7.91608	8.03473	7.901	7.77634	7.88958	241.687	0.191013	0.407245
WBGene00000146	ape-1	V	10.3384	10.1969	10.1908	10.3175	10.2159	10.2572	10.3386	1232.67	-0.012519	0.953076
WBGene00000147	aph-1	I	8.16273	8.15135	8.2264	8.21349	8.13174	8.28769	8.28314	296.301	-0.0895854	0.720058
WBGene00000148	aph-2	I	9.1014	9.09341	9.15435	9.10401	9.10836	9.1259	9.07018	552.064	0.0190997	0.926566
WBGene00000149	apl-1	X	11.3669	11.3056	11.3319	11.316	11.4234	11.5778	11.521	2726.39	-0.266863	0.00952372
WBGene00000150	apm-1	I	9.25426	9.25051	9.31676	9.20519	9.28173	9.19161	9.18844	605.86	0.0592929	0.761645
WBGene00000151	apn-1	II	9.50896	9.53181	9.51264	9.45446	9.53474	9.38701	9.45801	716.965	0.0659612	0.727742
WBGene00000155	app-1	I	10.9328	10.8619	10.8826	10.9604	10.9058	10.9014	10.8044	1903.19	0.0589165	0.703107
WBGene00000156	2001-04-01	I	9.66928	9.60375	9.53108	9.69179	9.59664	9.67415	9.69148	797.33	-0.0455518	0.823701
WBGene00000157	aps-2	X	6.99641	7.07732	7.0186	6.89038	7.01269	7.06424	7.09423	130.431	-0.142994	0.663121
WBGene00000158	apg-1	I	10.3509	10.404	10.3314	10.4019	10.3292	10.4054	10.4144	1330.36	-0.0178753	0.918935
WBGene00000159	aps-1	V	8.56296	8.70098	8.80601	8.6166	8.49415	8.20044	8.24489	375.567	0.632565	0.00131837
WBGene00000160	apb-1	III	10.2086	10.1067	10.1751	10.149	10.1483	10.1292	10.0475	1127.77	0.0809281	0.599028
WBGene00000161	apa-2	X	8.98535	8.91752	8.83197	9.0828	8.94963	9.05661	9.00544	504.989	-0.0774502	0.747445
WBGene00000162	apd-3	II	9.72354	9.72996	9.65555	9.66923	9.66008	9.63524	9.74662	825.886	0.0218708	0.912063
WBGene00000163	apb-3	I	9.71117	9.71649	9.777	9.71165	9.69059	9.57556	9.69044	830.83	0.121377	0.420206
WBGene00000164	apm-3	X	7.29815	7.26902	7.23338	7.19271	7.31978	7.36244	7.24444	155.067	-0.134351	0.647101
WBGene00000165	aps-3	I	9.29415	9.35364	9.43325	9.35157	9.23947	9.26642	9.23931	636.778	0.179958	0.215965
WBGene00000166	apt-9	X	4.153	4.06849	4.13809	4.02622	4.16661	4.13154	4.20824	17.6078	-0.574631	0.459436
WBGene00000168	apx-1	V	10.1799	10.1575	10.1161	10.2798	10.1739	10.1426	9.96433	1136.31	0.136597	0.441283
WBGene00000169	aqp-1	II	10.465	10.5368	10.498	10.4426	10.3937	10.3502	10.1163	1361.95	0.296496	0.048004
WBGene00000170	aqp-2	II	9.48438	9.3982	9.45585	9.376	9.70479	9.72576	9.79785	766.57	-0.501682	5.57756390960682e-06
WBGene00000171	aqp-3	IV	2.92018	2.93594	2.98039	2.92513	3.02465	2.94971	2.98113	7.89126	-0.744729	NA
WBGene00000172	aqp-4	V	8.19287	8.2569	8.34843	8.11653	8.27791	8.19594	8.17606	299.897	0.0251811	0.933686
WBGene00000173	aqp-5	V	0.00405746	0.018874	0.00521691	0.0287138	0.0179349	0.0279034	0.0176318	1.02185	-0.822061	NA
WBGene00000174	aqp-6	V	3.70608	3.73023	3.77624	3.79449	3.74257	3.65524	3.79633	13.6187	0.204889	0.859059
WBGene00000175	aqp-7	X	11.8845	11.7814	11.7698	11.7681	11.8994	11.9572	12.0977	3791.01	-0.274663	0.0229055
WBGene00000176	aqp-8	X	9.15651	9.09686	9.24105	8.87439	9.18566	9.23824	9.10113	563.281	-0.126537	0.623124
WBGene00000177	aqp-9	I	6.49471	6.66883	6.69247	6.56295	6.56898	6.39755	6.325	93.7817	0.473403	0.170178
WBGene00000178	aqp-10	II	10.0986	10.1238	10.2323	10.0307	10.1031	10.1145	10.0918	1109.65	0.0311549	0.877017
WBGene00000179	aqp-11	III	9.87714	9.89198	9.883	9.81265	9.87691	9.89763	9.91223	941.9	-0.0461877	0.778753
WBGene00000180	arc-1	II	7.33159	7.44803	7.35356	7.41239	7.27701	7.45973	7.3769	167.024	0.0272565	0.939689
WBGene00000181	ard-1	IV	10.8236	10.9516	10.9043	10.9497	10.8938	10.6206	10.6145	1826.59	0.289767	0.068072
WBGene00000182	arf-1.2	III	12.1458	12.1671	12.1435	12.1657	12.1773	12.247	12.2605	4666.14	-0.108353	0.281387
WBGene00000183	arf-3	IV	12.0784	12.1134	12.0615	12.0943	12.0773	11.8472	11.9452	4200.75	0.18754	0.146355
WBGene00000184	arf-6	IV	9.08365	9.16319	9.15153	9.25002	9.08861	8.92041	9.15029	557.333	0.177444	0.361387
WBGene00000185	arg-1	X	-2.03174	-2.03085	-2.03098	-2.03121	-2.03092	-2.0312	-2.02649	0.149373	-1.05438	NA
WBGene00000186	ark-1	IV	8.88353	8.85676	8.8416	8.8671	8.77358	8.77193	8.80455	454.997	0.136186	0.401499
WBGene00000187	arl-1	II	9.07832	9.13926	9.16692	9.11381	9.15051	9.06063	8.99573	549.954	0.0888677	0.646148
WBGene00000188	arl-3	II	5.5121	5.56285	5.40218	5.37922	5.51579	5.71309	5.64896	47.0053	-0.639465	0.154701
WBGene00000189	arl-5	III	7.54578	7.74095	7.43836	7.57633	7.64099	7.44444	7.59375	191.19	0.037064	0.924685
WBGene00000190	arf-1.1	IV	5.43237	5.59614	5.65088	5.53556	5.66797	5.45609	5.34804	46.9372	0.231036	0.73728
WBGene00000192	arl-8	IV	10.6982	10.6801	10.6307	10.7552	10.62	10.4241	10.4943	1576.74	0.270428	0.0345588
WBGene00000193	arl-6	III	1.02112	0.994728	1.03071	1.05909	0.994488	1.02997	0.994143	2.0152	1.41639	NA
WBGene00000195	arr-1	X	7.51041	7.4613	7.38847	7.53239	7.42191	7.45041	7.37436	174.942	0.127148	0.653447
WBGene00000196	aars-1	II	8.90151	8.75393	8.88323	8.74971	8.8091	8.84382	8.83875	454.41	-0.00931518	0.972181
WBGene00000197	aars-2	I	11.6901	11.6331	11.6132	11.7489	11.6902	11.609	11.5606	3217.29	0.0767627	0.609198
WBGene00000198	art-1	II	11.4778	11.3844	11.3659	11.3901	11.4887	11.5153	11.6424	2840.47	-0.216226	0.0661368
WBGene00000199	arx-1	I	10.1429	10.1226	10.0688	10.1748	10.1608	10.2949	10.2696	1160.24	-0.178847	0.17147
WBGene00000200	arx-2	V	10.1575	10.1776	10.1392	10.183	10.1334	10.1904	10.0984	1140.03	0.0355386	0.831128
WBGene00000201	arx-3	III	10.0836	10.0976	10.0126	10.1126	10.0328	9.88888	9.81568	1033.93	0.253703	0.072851
WBGene00000202	exos-4.2	III	8.13163	8.3825	8.38788	8.21052	8.16155	7.79891	7.87934	288.683	0.613219	0.0120468
WBGene00000203	arx-5	III	9.04383	9.06076	9.08252	9.04405	9.01278	8.75007	8.88799	509.458	0.287453	0.0882789
WBGene00000204	arx-6	III	9.52981	9.46377	9.57632	9.55117	9.44827	9.62405	9.65219	751.057	-0.0775106	0.706879
WBGene00000205	arx-7	I	8.3866	8.47372	8.43039	8.38499	8.53749	8.2084	8.33286	338.287	0.0941761	0.745912
WBGene00000206	asb-1	III	11.3778	11.3934	11.3804	11.4848	11.3761	11.1492	11.1317	2588.3	0.277878	0.0474248
WBGene00000207	asb-2	X	12.3757	12.3359	12.3195	12.377	12.3425	12.2424	12.1663	5084.25	0.146939	0.222589
WBGene00000208	trip-4	II	8.68544	8.70671	8.60515	8.67148	8.68666	8.50473	8.63873	400.561	0.097595	0.659391
WBGene00000209	asg-1	I	10.6492	10.7952	10.8434	10.8342	10.5916	9.89028	9.90425	1548.95	0.925283	0.0392643
WBGene00000210	asg-2	X	10.7137	10.8362	10.8416	10.8476	10.7595	10.4993	10.4266	1687.53	0.365654	0.0238901
WBGene00000211	asm-1	II	7.1391	7.13339	7.19904	7.19055	7.11698	7.06403	6.88837	138.54	0.321657	0.241941
WBGene00000212	asm-2	X	8.37993	8.35238	8.41982	8.40393	8.43548	8.51136	8.42334	342.468	-0.12303	0.532931
WBGene00000213	asm-3	IV	8.25787	8.22662	8.20758	8.25122	8.6174	8.6181	8.79702	354.214	-0.789995	1.70436446660771e-08
WBGene00000214	asp-1	V	15.1049	15.0394	15.0982	15.0426	15.1508	15.3441	15.3105	36728.2	-0.290101	0.00618349
WBGene00000215	asp-2	V	12.7262	12.7199	12.7512	12.6815	12.7142	12.8834	12.809	6926.11	-0.123869	0.30651
WBGene00000216	asp-3	X	13.7497	13.7117	13.8596	13.6985	13.6986	13.7431	13.6087	13564.5	0.104976	0.455388
WBGene00000217	asp-4	X	11.7834	11.8708	11.8686	11.7563	11.654	11.6424	11.5856	3431.51	0.28691	0.0032185
WBGene00000218	asp-5	V	13.302	13.2987	13.4118	13.3551	13.2776	13.3646	13.3016	10308.3	0.040312	0.780305
WBGene00000219	asp-6	V	14.2804	14.164	14.2925	14.2238	14.2145	14.2626	14.3483	19581.2	-0.0512605	0.739586
WBGene00000220	atf-2	II	4.13328	3.98244	4.0589	4.03997	4.08585	4.12008	4.05933	16.7701	-0.278235	0.766346
WBGene00000221	atf-5	X	10.1694	10.1448	10.1597	10.1182	10.2259	10.3577	10.5556	1228.77	-0.37034	0.0138349
WBGene00000222	atf-6	X	6.99613	6.9672	6.88545	6.92425	7.00049	7.2266	7.17651	131.542	-0.45578	0.0752408
WBGene00000223	atf-7	III	11.1325	11.1372	11.2132	11.185	11.1569	11.1724	11.2491	2318.67	-0.0395078	0.795936
WBGene00000224	atgp-1	IV	9.28144	9.31546	9.28253	9.27763	9.4018	9.55691	9.31944	654.825	-0.230596	0.147888
WBGene00000225	atgp-2	II	8.52884	8.39771	8.57311	8.34136	8.59605	8.79355	8.87618	391.746	-0.518809	0.00731153
WBGene00000226	atl-1	V	10.2655	10.2253	10.2492	10.2605	10.232	10.1765	10.1739	1198.42	0.0871576	0.509238
WBGene00000227	atm-1	I	9.0149	9.00564	9.04258	8.97138	9.03847	9.11416	9.06262	525.341	-0.106936	0.527515
WBGene00000228	atn-1	V	11.4869	11.5577	11.4447	11.6562	11.6349	11.7123	11.5044	3054.61	-0.121171	0.48699
WBGene00000229	atp-2	III	15.0832	15.0221	14.9942	15.0829	15.06	15.1654	15.1825	34806.1	-0.132327	0.234061
WBGene00000230	atp-3	I	12.742	12.794	12.832	12.8319	12.7103	12.6571	12.6514	6883.26	0.187086	0.0417387
WBGene00000231	atx-2	III	11.4658	11.3553	11.3441	11.4937	11.4844	11.4628	11.5733	2813.05	-0.135491	0.326872
WBGene00000232	avr-14	I	6.21341	6.26096	6.27786	6.23009	6.17132	6.24469	6.39905	76.9884	-0.0872981	0.858146
WBGene00000233	avr-15	V	7.79002	7.89184	7.81688	7.788	7.80252	7.98764	8.0211	235.531	-0.231683	0.319566
WBGene00000235	baf-1	III	10.0375	10.0962	10.0281	10.0722	10.0016	10.0992	10.0193	1061.21	0.0271689	0.879358
WBGene00000236	bag-1	I	8.82316	8.81144	8.99815	8.97961	8.80143	8.65488	8.71413	457.311	0.311279	0.0766158
WBGene00000237	bam-2	I	8.45374	8.08564	8.19559	8.21838	8.18207	8.28731	8.13669	300.702	0.0821122	0.806821
WBGene00000238	bar-1	X	7.28684	7.29896	7.25039	7.4047	6.99473	7.17846	7.14941	150.92	0.454374	0.0610075
WBGene00000239	bas-1	III	8.9882	9.0403	9.04285	9.08961	8.9761	8.82019	8.70726	499.427	0.34038	0.044483
WBGene00000240	pah-1	II	9.22782	9.18199	9.25255	9.01325	9.4802	9.29666	9.52414	631.38	-0.432412	0.0105959
WBGene00000241	bbs-1	I	2.05027	2.04256	2.05306	2.13712	2.04184	2.06003	2.06314	4.20435	0.503127	NA
WBGene00000242	bbs-2	IV	1.92137	1.8803	1.90252	1.8855	1.8888	1.8636	1.84046	3.68013	1.26203	NA
WBGene00000244	bbs-8	V	3.77277	3.74629	3.8168	3.7685	3.6967	3.77187	3.82651	13.7192	0.101823	0.92817
WBGene00000245	bca-1	X	8.62176	8.36142	8.49455	8.25123	8.7242	8.85154	8.81325	394.255	-0.619439	0.0015808
WBGene00000246	bcc-1	IV	5.36423	5.21714	5.30044	5.21833	5.24082	5.33376	5.26123	38.8057	-0.0079615	0.991625
WBGene00000247	bec-1	IV	8.6021	8.47103	8.51055	8.49865	8.5153	8.58483	8.91655	389.297	-0.283888	0.245991
WBGene00000248	ben-1	III	9.65121	9.66808	9.66612	9.6592	9.61407	9.51558	9.51105	784.324	0.182503	0.159008
WBGene00000249	bir-1	V	8.59886	8.53735	8.49397	8.51269	8.64795	8.44432	8.63732	376.736	-0.0750032	0.766916
WBGene00000250	bir-2	V	8.57442	8.5591	8.57863	8.6052	8.49493	8.4806	8.48477	372.615	0.164943	0.326166
WBGene00000251	bli-1	II	5.29648	4.90146	5.26531	4.89766	5.2056	5.4689	5.05116	37.6302	-0.673225	0.673238
WBGene00000252	bli-2	II	4.76308	4.42199	4.68162	4.34793	4.63705	5.10172	4.43416	27.5264	-1.07867	0.720634
WBGene00000253	bli-3	I	8.50591	8.48613	8.46923	8.5317	8.59236	8.56653	8.56402	370.248	-0.133615	0.458714
WBGene00000254	bli-4	I	11.2347	11.2502	11.2286	11.2294	11.3017	11.3676	11.303	2478.55	-0.133196	0.180969
WBGene00000255	bli-5	III	2.73778	2.73122	2.78929	2.80835	2.74105	2.76778	2.71648	6.79138	0.493645	NA
WBGene00000256	bli-6	IV	9.01541	9.26939	9.20591	8.69835	9.39561	9.43451	9.45365	611.444	-0.588665	0.0146171
WBGene00000257	bmk-1	V	9.78337	9.76556	9.83787	9.79477	9.77807	9.7836	9.91808	898.045	-0.0515025	0.780881
WBGene00000259	bpl-1	II	8.9877	9.00122	8.94647	9.08805	8.96301	8.95869	9.04664	512.214	0.0286786	0.899687
WBGene00000262	bra-1	X	5.70348	5.64163	5.54454	5.63211	5.55172	5.67626	5.85752	51.0581	-0.262952	0.645408
WBGene00000263	F23H11.5	III	11.6623	11.8332	11.8227	11.7778	11.774	11.6861	11.7956	3485.28	0.0339074	0.854361
WBGene00000264	brc-1	III	8.522	8.55655	8.48329	8.68683	8.49098	8.47632	8.61227	375.133	0.0650692	0.803362
WBGene00000265	brd-1	III	8.65856	8.64263	8.65823	8.71829	8.54118	8.70007	8.67695	404.108	0.0486201	0.840294
WBGene00000266	bre-1	IV	8.42051	8.39394	8.50636	8.44694	8.40891	8.56404	8.51425	354.117	-0.098902	0.659339
WBGene00000267	bre-2	III	5.83012	5.80536	5.98549	5.93305	5.75193	5.71046	5.70164	57.1295	0.613621	0.0972825
WBGene00000268	bre-3	III	10.2999	10.1889	10.2607	10.2389	10.1986	10.4212	10.3864	1251.76	-0.141933	0.388778
WBGene00000269	bre-4	I	8.07704	8.13611	8.13088	8.11284	8.11974	8.12852	7.96535	274.119	0.0754881	0.772444
WBGene00000270	bre-5	IV	7.68631	7.60064	7.75464	7.61226	7.62882	7.4682	7.65421	198.862	0.163043	0.561092
WBGene00000271	brf-1	II	9.60002	9.55001	9.55915	9.67031	9.55389	9.67148	9.68978	784.631	-0.0702229	0.713363
WBGene00000272	bro-1	I	-0.0745435	-0.0764305	-0.10246	-0.091125	-0.102374	-0.0911839	-0.102534	0.928872	1.91286	NA
WBGene00000273	brp-1	III	12.0869	11.9588	12.0699	11.9099	12.1353	12.2103	12.2616	4388.58	-0.287076	0.0154332
WBGene00000274	btf-1	II	9.80957	9.74491	9.8612	9.90174	9.81904	9.71142	9.78893	896.29	0.0908558	0.600339
WBGene00000275	bub-1	I	10.8853	10.8619	10.8157	10.9186	10.8049	10.8285	10.7795	1837.37	0.101195	0.409747
WBGene00000276	byn-1	III	10.4094	10.382	10.374	10.3214	10.4472	10.5208	10.5291	1379.45	-0.195837	0.0783564
WBGene00000277	cab-1	X	10.7406	10.6679	10.6534	10.6619	10.7022	10.7842	10.7895	1682.23	-0.117953	0.346976
WBGene00000279	cah-1	III	5.13016	5.14328	5.09075	5.01515	4.98294	5.06444	4.96165	33.4544	0.471505	0.386098
WBGene00000280	cah-2	II	3.92569	3.81696	3.82389	3.89841	3.81721	3.85197	3.78203	14.3641	0.501227	0.576643
WBGene00000281	cah-3	X	10.1514	10.114	10.1717	10.0207	10.265	10.2666	10.283	1166	-0.241199	0.0412583
WBGene00000282	cah-4	X	10.5999	10.5149	10.593	10.4341	10.9374	10.7501	10.823	1644.92	-0.457748	0.000155464
WBGene00000283	cah-5	X	9.16793	9.11537	9.10986	9.08422	9.2623	9.36541	9.4023	598.948	-0.369947	0.00402911
WBGene00000284	cah-6	I	5.09932	5.11557	5.16176	4.98066	4.98243	5.03703	4.98521	33.4358	0.45697	0.409227
WBGene00000285	cal-1	V	7.21556	7.07572	6.98148	7.15179	7.08848	7.11556	7.1978	139.446	-0.0543413	0.890088
WBGene00000286	cal-2	II	6.65643	6.79177	6.81219	6.82319	6.82599	6.88063	6.7164	110.928	-0.0977499	0.807891
WBGene00000287	cal-3	IV	4.58708	4.67316	4.53273	4.61133	4.58048	4.65469	4.65186	24.6346	-0.166644	0.833829
WBGene00000288	cal-4	IV	5.57629	5.45409	5.52247	5.41653	5.54981	5.68498	5.64099	47.3762	-0.519121	0.231887
WBGene00000289	cam-1	II	9.18584	9.19137	9.21626	9.27686	9.28138	9.29471	9.21912	604.38	-0.078502	0.660349
WBGene00000292	cap-1	IV	10.1085	10.1571	10.1499	10.1534	10.1052	10.0643	9.97451	1100.88	0.144659	0.270966
WBGene00000293	cap-2	II	10.7178	10.7045	10.6918	10.7211	10.7256	10.5789	10.6595	1648.81	0.0807809	0.571674
WBGene00000294	cas-1	X	10.3782	10.3807	10.253	10.5038	10.363	10.3889	10.3736	1333.03	0.0114135	0.958691
WBGene00000295	cat-1	X	4.79089	4.73652	4.62033	4.79376	4.73166	4.73332	4.6964	26.5581	0.10577	0.897678
WBGene00000296	cat-2	II	4.18496	4.03534	4.08018	4.06235	3.9988	4.07734	4.03887	16.7834	0.471425	0.578649
WBGene00000298	cat-4	V	8.95279	9.02305	9.2041	8.93944	9.36186	9.11126	9.04329	551.253	-0.243342	0.3004
WBGene00000301	cav-1	IV	4.70971	4.56566	4.52729	4.6124	4.54342	4.44164	4.54333	23.8002	0.645431	0.329569
WBGene00000302	cav-2	V	5.7707	5.89377	5.78782	5.71547	5.87095	6.10401	5.9192	59.6472	-0.60228	0.125384
WBGene00000366	cbp-1	III	11.2502	11.1429	11.124	11.1551	11.2984	11.2787	11.2411	2378.45	-0.154933	0.173597
WBGene00000367	cca-1	X	7.95123	7.81116	7.6275	7.72068	8.06578	7.94591	7.98566	237.378	-0.416105	0.0739223
WBGene00000368	ccb-1	I	7.37685	7.34391	7.14835	7.27709	7.32317	7.35155	7.3689	159.523	-0.125049	0.699784
WBGene00000369	ccf-1	III	10.116	10.0555	10.0614	10.0923	10.1979	10.1606	10.2087	1120.42	-0.166302	0.144745
WBGene00000370	ccg-1	IV	10.688	10.6566	10.6006	10.6371	10.5626	10.4698	10.5593	1551.41	0.176068	0.124933
WBGene00000371	cox-5B	I	12.0113	12.0338	12.0503	11.9921	12.0007	11.7918	11.8647	4008.37	0.197116	0.108773
WBGene00000372	cyp-13A7	II	-1.22152	-1.22918	-1.2192	-1.21973	-1.22935	-1.22997	-1.2296	0.400576	1.88701	NA
WBGene00000373	cyp-14A5	V	6.43208	6.23817	6.5274	6.21784	6.57317	6.61892	6.59941	89.7656	-0.645983	0.0608298
WBGene00000375	cyp-44A1	II	8.63059	8.68768	8.76357	8.69961	8.75088	8.59082	8.48787	405.994	0.141016	0.538736
WBGene00000376	ccr-4	IV	11.3076	11.3376	11.3175	11.3711	11.3154	11.2282	11.2146	2522.67	0.120268	0.295939
WBGene00000377	cct-1	II	11.8084	11.7792	11.7557	11.7713	11.8166	11.7927	11.8154	3545.18	-0.0434253	0.724105
WBGene00000378	cct-2	II	11.8998	11.8452	11.8088	11.8973	11.8895	11.9035	11.9861	3800	-0.0940971	0.447955
WBGene00000379	cct-4	II	11.6514	11.6487	11.6627	11.6641	11.6375	11.6029	11.5435	3171.99	0.0914016	0.408921
WBGene00000380	cct-5	III	12.5237	12.5233	12.5737	12.6024	12.4833	12.5176	12.5357	5947.15	0.0645705	0.584364
WBGene00000381	cct-6	III	11.813	11.7961	11.8399	11.8739	11.8052	11.7056	11.8093	3584.74	0.0843669	0.502464
WBGene00000382	cdc-6	I	9.5969	9.50511	9.54962	9.60577	9.51423	9.54342	9.49205	746.996	0.0788982	0.633464
WBGene00000383	cdc-14	II	10.457	10.4076	10.4106	10.5041	10.4242	10.5207	10.5342	1415.59	-0.0742744	0.628788
WBGene00000386	cdc-25.1	I	10.7557	10.792	10.7164	10.8705	10.7359	10.6664	10.7684	1734.56	0.0925944	0.538721
WBGene00000387	cdc-25.2	V	7.46168	7.34636	7.38718	7.3212	7.33489	7.326	7.39659	165.364	0.0620134	0.851841
WBGene00000388	cdc-25.3	III	6.78404	6.86541	6.93872	6.83757	6.87681	6.53331	6.65737	111.931	0.405665	0.242014
WBGene00000389	cdc-25.4	II	5.55414	5.58808	5.57127	5.46628	5.56326	5.60282	5.49129	46.9389	-0.0323386	0.958118
WBGene00000390	cdc-42	II	11.1006	11.1272	11.1553	11.2438	11.1282	11.1666	11.2186	2295.37	-0.0208924	0.905619
WBGene00000391	cdd-1	X	7.05495	6.98768	7.08918	7.01348	7.17732	7.19499	7.37874	141.634	-0.49345	0.038844
WBGene00000392	cdd-2	IV	8.15075	8.18664	8.26501	8.17502	8.04189	8.17935	8.27726	291.378	0.0442518	0.880995
WBGene00000393	cdf-1	X	8.3095	8.37707	8.37905	8.32626	8.37744	8.34842	8.33728	326.648	-0.0126597	0.960458
WBGene00000395	cdh-3	III	5.31609	5.28746	5.48597	5.29239	5.35306	5.24197	5.36482	40.7297	0.119952	0.860343
WBGene00000396	cdh-4	III	7.30134	7.29839	7.27607	7.30752	7.3259	7.36945	7.39304	160.478	-0.146965	0.581662
WBGene00000397	cdh-5	IV	4.45713	4.43155	4.41714	4.42211	4.43254	4.56419	4.42089	21.9457	-0.287556	0.709976
WBGene00000399	cdh-7	II	3.02242	2.99741	3.04095	2.98803	3.0321	3.09986	3.08839	8.30212	-0.965398	NA
WBGene00000401	cdh-9	X	4.43515	4.32261	4.45573	4.41403	4.40451	4.56005	4.53058	22.0077	-0.628091	0.36227
WBGene00000402	cdh-10	IV	4.02334	3.93205	3.98109	3.91323	4.09001	3.99742	3.91281	15.9197	-0.342702	0.731594
WBGene00000403	casy-1	II	9.3469	9.51886	9.38989	9.30586	9.36498	9.75224	9.73371	729.765	-0.38211	0.064854
WBGene00000405	cdk-1	III	10.3188	10.3608	10.3866	10.4231	10.3056	10.1372	10.0819	1258.45	0.300155	0.0271673
WBGene00000406	cdk-4	X	5.61123	5.67206	5.70384	5.88199	5.64417	5.65619	5.5315	51.66	0.419328	0.390681
WBGene00000407	cdk-5	III	9.17532	9.14463	9.14862	9.18289	9.24381	9.25726	9.35748	596.142	-0.204483	0.145611
WBGene00000408	cdk-7	I	9.32957	9.34579	9.36905	9.29572	9.25488	9.10872	9.12452	616.598	0.281695	0.0412583
WBGene00000409	cdk-8	I	8.96573	8.92043	8.77468	8.88433	8.90365	9.05401	9.0744	493.331	-0.209954	0.257126
WBGene00000410	cdk-9	I	9.02438	9.05166	8.90948	8.95396	9.09725	9.01716	9.10261	521.194	-0.144672	0.406134
WBGene00000411	cdl-1	II	10.8437	10.7745	10.7342	10.8493	10.7482	10.9155	10.9108	1818.3	-0.0898147	0.587562
WBGene00000412	cdr-1	V	3.79059	3.73354	3.84001	3.76814	3.83244	3.70068	3.69956	13.7521	0.393578	0.709551
WBGene00000413	cdt-1	I	9.00008	8.80957	8.86544	9.0284	8.86891	8.85086	8.89279	479.796	0.102368	0.64426
WBGene00000414	cec-1	III	8.43165	8.42481	8.5129	8.27199	8.47875	8.23457	8.5249	342.726	-0.0107151	0.977362
WBGene00000415	ced-1	I	9.9562	9.94229	10.0385	10.0022	9.88213	9.71184	9.66549	953.997	0.361365	0.00753599
WBGene00000416	ced-2	IV	9.46955	9.47948	9.54039	9.54864	9.50096	9.36873	9.46722	716.353	0.102602	0.544487
WBGene00000417	ced-3	IV	10.4992	10.4527	10.4659	10.5133	10.3904	10.4472	10.4873	1414.5	0.0624628	0.669548
WBGene00000418	ced-4	III	8.4112	8.45809	8.43295	8.49132	8.49979	8.33969	8.43537	347.439	0.0395454	0.877192
WBGene00000419	ced-5	IV	9.97029	9.94107	10.0351	10.198	9.89647	9.99296	10.0439	1036.13	0.0959231	0.649929
WBGene00000420	ced-6	III	9.20646	9.25968	9.30358	9.23507	9.2529	9.20466	9.23632	606.174	0.0325028	0.870807
WBGene00000421	ced-7	III	10.9293	10.8377	10.8851	10.8842	10.7955	10.9666	10.9586	1905.7	-0.0376748	0.839677
WBGene00000422	ced-8	X	3.77414	3.90149	3.79246	3.86417	3.98014	3.81271	3.84878	14.7575	-0.460148	0.646126
WBGene00000423	ced-9	III	8.89816	8.86942	8.90637	8.99066	8.8998	8.84058	8.83921	475.637	0.0975506	0.60648
WBGene00000424	ced-10	IV	9.45964	9.64146	9.64082	9.69189	9.50748	8.93192	9.06645	711.578	0.675473	0.00479846
WBGene00000425	ced-11	III	5.29053	5.25769	5.27947	5.2205	5.43046	5.33298	5.36776	39.9891	-0.50432	0.253305
WBGene00000426	ced-12	I	9.14188	9.27039	9.32197	9.26434	9.23775	9.1534	9.18057	599.445	0.0981532	0.60966
WBGene00000427	ced-13	X	-1.62173	-1.61194	-1.62036	-1.61257	-1.62025	-1.62075	-1.62045	0.299959	1.42113	NA
WBGene00000428	ceh-1	X	2.22419	2.23698	2.27482	2.19338	2.24507	2.24231	2.23577	4.76445	-0.224886	NA
WBGene00000429	ceh-2	I	1.65964	1.61066	1.61024	1.64127	1.59779	1.65372	1.65924	3.08207	-0.257989	NA
WBGene00000430	ceh-5	I	-0.240758	-0.232787	-0.234892	-0.25982	-0.259436	-0.259799	-0.259584	0.848513	2.95015	NA
WBGene00000431	ceh-6	I	3.70004	3.69419	3.63109	3.61921	3.68444	3.70558	3.66916	12.7652	-0.262625	0.79987
WBGene00000432	ceh-7	II	0	0	0	0	0	0	0	0	NA	NA
WBGene00000433	ceh-8	I	0.302547	0.298996	0.298719	0.316928	0.316978	0.340323	0.32058	1.28215	-2.33849	NA
WBGene00000434	ceh-9	I	1.50203	1.57349	1.49969	1.51907	1.48614	1.508	1.5476	2.92296	0.42827	NA
WBGene00000435	ceh-10	III	1.75252	1.69352	1.68008	1.79985	1.69313	1.67899	1.73071	3.30291	1.31386	NA
WBGene00000436	ceh-12	I	-0.475561	-0.448617	-0.474727	-0.451757	-0.474658	-0.462827	-0.474786	0.735066	1.44395	NA
WBGene00000437	ceh-13	III	6.30974	6.31151	6.28786	6.25908	6.25537	6.245	6.14316	76.8109	0.2329	0.531528
WBGene00000438	ceh-14	X	5.70342	5.7235	5.84481	5.72157	5.81644	5.64056	5.79292	54.1712	-0.0108353	0.986536
WBGene00000439	ceh-16	III	2.06856	2.15161	2.08167	2.05355	2.06879	2.05584	2.09681	4.34623	0.466955	NA
WBGene00000440	ceh-17	I	1.20215	1.22232	1.20822	1.21832	1.25809	1.20547	1.24292	2.37784	-1.20125	NA
WBGene00000441	ceh-18	X	7.82779	7.79693	7.87696	7.73243	7.92834	7.89823	8.02969	235.151	-0.280203	0.170633
WBGene00000442	ceh-19	IV	3.82718	3.77174	3.92168	3.80793	3.82342	3.90989	3.88053	14.4936	-0.372086	0.709412
WBGene00000443	ceh-20	III	7.44261	7.41322	7.43496	7.42205	7.48375	7.39851	7.501	174.08	-0.0704468	0.815412
WBGene00000444	ceh-21	X	6.6501	6.53617	6.48554	6.86151	6.64361	6.5599	6.66489	99.9909	0.0537879	0.919178
WBGene00000445	ceh-22	V	3.64291	3.53845	3.50038	3.58134	3.66526	3.58421	3.52589	12.1668	-0.2909	0.812536
WBGene00000446	ceh-23	III	2.2595	2.28779	2.16214	2.17245	2.22355	2.22825	2.17471	4.70914	0.349985	NA
WBGene00000447	ceh-24	V	2.54059	2.49068	2.51327	2.46125	2.56269	2.55225	2.49989	5.76418	-0.798272	NA
WBGene00000448	pros-1	III	4.735	4.64908	4.62816	4.69923	4.59487	4.74323	4.6593	25.5296	0.0699774	0.933686
WBGene00000449	ceh-27	V	3.3768	3.48477	3.33423	3.32385	3.45619	3.32043	3.33926	10.6648	0.101706	NA
WBGene00000450	ceh-28	X	-1.62172	-1.62011	-1.62035	-1.62077	-1.62025	-1.62074	-1.60411	0.298747	-1.96041	NA
WBGene00000451	ceh-30	X	1.92863	1.9675	1.99764	1.93662	2.00856	1.96981	1.97856	3.98803	-0.881972	NA
WBGene00000452	ceh-31	X	2.08372	2.10083	2.03547	2.0445	2.09491	2.07409	2.05646	4.21732	-0.25617	NA
WBGene00000453	ceh-32	V	6.24773	6.4636	6.31086	6.38071	6.31233	6.39858	6.36856	82.2765	-0.0246805	0.960458
WBGene00000454	ceh-33	V	2.2327	2.22032	2.2915	2.20225	2.25375	2.17886	2.26453	4.79362	0.11136	NA
WBGene00000455	ceh-34	V	5.32443	5.19956	5.11846	5.13014	5.26719	5.3825	5.445	39.0748	-0.752497	0.130662
WBGene00000457	ceh-36	X	0.498077	0.500019	0.499708	0.522588	0.512858	0.5226	0.560134	1.45435	-2.47384	NA
WBGene00000458	ceh-37	X	7.02479	6.69673	6.9537	7.10604	6.93631	7.09225	7.14293	129.144	-0.246529	0.554273
WBGene00000459	ceh-38	II	10.4015	10.3114	10.4046	10.395	10.3443	10.4763	10.5006	1358.14	-0.0980704	0.529669
WBGene00000460	ceh-39	X	7.21267	7.09187	7.12234	7.30334	7.14935	7.11692	7.23414	145.029	0.0432147	0.911032
WBGene00000461	ceh-40	X	2.57121	2.6382	2.59919	2.67955	2.61121	2.63718	2.59826	6.21788	0.146097	NA
WBGene00000462	ceh-41	X	6.01636	6.11814	6.02755	6.16826	5.96583	5.99946	6.09425	66.8862	0.20303	0.650807
WBGene00000463	ceh-43	III	3.94894	4.14411	3.95873	3.95327	3.99192	4.00562	4.00029	16.2913	0.0429041	0.971253
WBGene00000464	ceh-44	III	9.92766	9.938	10.012	9.94213	9.89048	9.91584	9.8248	971.116	0.121626	0.381816
WBGene00000465	cpg-1	III	12.6309	12.4618	12.5062	12.8058	12.6802	12.6754	12.7311	6427.04	-0.126686	0.517868
WBGene00000466	cel-1	I	9.52565	9.38109	9.40581	9.59666	9.4581	9.46177	9.56181	718.208	-0.0211348	0.931983
WBGene00000467	cep-1	I	9.09728	9.2324	9.18357	9.31654	9.18298	9.35396	9.24103	602.5	-0.0869043	0.703397
WBGene00000468	ces-1	I	-1.21864	-1.22654	-1.22685	-1.22737	-1.21629	-1.21714	-1.22696	0.405203	-1.22057	NA
WBGene00000469	ces-2	I	2.04728	2.03813	2.02407	2.01899	2.05777	2.00467	2.03098	4.1024	0.0329576	NA
WBGene00000472	cey-1	II	12.4749	12.505	12.4157	12.5491	12.5514	12.5468	12.4577	5799.31	-0.0473388	0.753269
WBGene00000473	cey-2	I	13.3577	13.3258	13.3487	13.3647	13.4312	13.3968	13.3059	10532.5	-0.0436257	0.746167
WBGene00000474	cey-3	I	12.1962	12.2041	12.1622	12.2205	12.1772	12.0889	12.013	4560.04	0.149047	0.195699
WBGene00000475	cey-4	III	13.0487	13.0579	13.0212	13.0988	12.9581	12.9304	12.9453	8254.64	0.164853	0.0495302
WBGene00000476	cfi-1	I	5.16508	5.17691	5.09523	5.06997	5.26424	5.20837	5.31363	36.7826	-0.629253	0.167892
WBGene00000477	cft-1	V	4.85118	4.67213	4.84843	4.76737	4.75733	4.81067	4.71817	27.4597	0.144653	0.859059
WBGene00000478	cfz-2	V	3.94336	3.95998	4.0139	3.97414	3.88822	3.88435	3.94741	15.4917	0.632362	0.415044
WBGene00000479	cgh-1	III	14.4164	14.3759	14.3587	14.403	14.3548	14.444	14.4715	21687.5	-0.0521616	0.683129
WBGene00000480	cgp-1	V	10.7603	10.6504	10.681	10.694	10.669	10.72	10.7933	1676.55	-0.0468125	0.777914
WBGene00000481	cha-1	IV	5.29858	5.37505	5.36465	5.43347	5.47412	5.4191	5.40385	42.3467	-0.273351	0.596092
WBGene00000482	chd-3	X	9.23822	9.16229	9.04114	9.08934	9.29242	9.32984	9.33454	596.923	-0.300888	0.0400821
WBGene00000483	che-1	I	-1.19058	-1.18904	-1.18935	-1.18989	-1.18922	-1.15819	-1.18947	0.417025	-2.45296	NA
WBGene00000484	che-2	X	2.63452	2.57968	2.60245	2.69376	2.68153	2.64633	2.61756	6.24212	-0.409178	NA
WBGene00000485	che-3	I	5.39715	5.18448	5.29242	5.2033	5.28871	5.22572	5.18566	38.3115	0.181537	0.78385
WBGene00000487	che-6	IV	0.842845	0.823117	0.821902	0.808035	0.809623	0.819309	0.796747	1.74773	1.19818	NA
WBGene00000488	che-7	V	3.4325	3.47804	3.4377	3.42855	3.50505	3.46087	3.50787	11.1362	-0.570928	NA
WBGene00000490	che-11	V	3.73903	3.70134	3.73812	3.75728	3.81421	3.72929	3.74291	13.465	-0.290659	0.76761
WBGene00000491	che-12	V	4.5079	4.44576	4.56373	4.42448	4.46223	4.52534	4.44836	22.6623	0.0457106	0.959565
WBGene00000492	che-13	I	5.70513	5.70518	5.58923	5.56847	5.5445	5.4153	5.4953	48.1801	0.640749	0.12391
WBGene00000493	che-14	I	4.58121	4.5556	4.50403	4.55704	4.54204	4.46299	4.53543	23.2099	0.243501	0.745871
WBGene00000496	chs-1	I	11.3137	11.2773	11.2532	11.4598	11.3043	11.2858	11.2922	2547.83	0.0524087	0.768731
WBGene00000497	chs-2	II	6.26836	6.27966	6.19683	6.35829	6.40411	6.50749	6.47001	82.7435	-0.5277	0.0761051
WBGene00000498	chk-1	V	9.14758	9.02548	9.12356	9.1594	9.08471	8.97615	8.96834	538.664	0.176653	0.291158
WBGene00000499	chk-2	V	7.66894	7.7168	7.65519	7.81159	7.58326	7.46667	7.50461	199.711	0.405377	0.0492277
WBGene00000500	chn-1	I	9.49841	9.45018	9.46385	9.48529	9.45361	9.33361	9.4243	697.476	0.114526	0.465182
WBGene00000501	cho-1	IV	5.45831	5.4912	5.51125	5.40505	5.5264	5.47076	5.40605	44.3796	-0.00900338	0.98922
WBGene00000502	chp-1	I	9.63905	9.75184	9.75461	9.77205	9.66888	9.5841	9.52594	818.332	0.216647	0.132726
WBGene00000503	cht-1	X	3.19372	3.19154	3.16339	3.23893	3.17844	3.15801	3.23283	9.18065	0.104675	NA
WBGene00000506	cic-1	III	7.47513	7.47414	7.48643	7.44827	7.41701	7.41591	7.20009	171.863	0.263174	0.31037
WBGene00000507	cit-1.1	III	9.0073	8.99001	9.05371	8.98815	8.95498	8.95941	8.97681	508.756	0.0779066	0.666273
WBGene00000508	cit-1.2	III	9.25434	9.32272	9.26144	9.39927	9.35936	9.34962	9.29423	640.057	-0.0394278	0.853773
WBGene00000509	cka-1	IV	9.58846	9.50371	9.61039	9.58169	9.56516	9.56193	9.48008	753.361	0.05731	0.754096
WBGene00000510	cka-2	X	6.26751	6.19347	6.10863	6.06761	6.35816	6.26634	6.13283	74.1907	-0.283287	0.510947
WBGene00000511	ckb-1	III	6.00728	6.02167	6.02815	6.00322	6.11446	6.04173	6.03447	65.7322	-0.160066	0.712036
WBGene00000512	ckb-2	III	6.90669	6.97286	7.06001	7.08905	6.95729	6.96069	6.86493	126.166	0.19237	0.553154
WBGene00000513	ckb-3	III	1.87679	1.8601	1.82124	1.82921	1.83241	1.81668	1.81917	3.5657	0.92067	NA
WBGene00000514	ckb-4	V	6.37868	6.37502	6.36812	6.43574	6.40365	6.43077	6.28912	83.5923	0.0388106	0.933384
WBGene00000515	ckc-1	X	8.9803	8.99171	9.08213	8.85165	9.0734	9.04502	9.12974	521.87	-0.174627	0.339921
WBGene00000516	cki-1	II	5.50748	5.64708	5.68969	5.72581	5.50599	5.44205	5.41875	48.2159	0.779931	0.0580935
WBGene00000517	cki-2	II	9.01532	9.07006	9.00218	9.10378	9.07477	9.10257	9.16414	540.486	-0.110911	0.525517
WBGene00000518	ckk-1	III	7.45108	7.28366	7.13887	7.15198	7.26752	7.52476	7.4476	162.271	-0.333488	0.304575
WBGene00000519	cku-70	III	9.19044	9.17957	9.1705	9.32929	9.18616	9.14809	9.22251	590.623	0.0559706	0.793007
WBGene00000520	cku-80	III	9.19901	9.22271	9.29801	9.43595	9.05031	9.08376	9.06937	591.302	0.371248	0.0149173
WBGene00000521	cky-1	V	-0.442799	-0.428005	-0.430149	-0.44221	-0.441864	-0.430063	-0.41656	0.757045	-1.06248	NA
WBGene00000522	clc-1	X	8.47029	8.59572	8.80839	8.89229	8.55097	8.67134	8.43704	402.396	0.256593	0.359729
WBGene00000523	clc-2	X	4.81435	4.86191	4.83132	4.83985	4.83754	4.90303	4.92989	29.1353	-0.29996	0.620679
WBGene00000524	clc-3	X	5.50902	5.70438	5.561	5.55901	5.69904	5.70194	5.66858	49.9985	-0.401799	0.36094
WBGene00000525	clc-4	X	2.1235	2.05715	2.02821	2.08313	2.05502	2.01388	2.00378	4.15503	1.78355	NA
WBGene00000526	clc-5	X	5.18458	5.19454	5.15368	5.12064	5.1942	5.28338	5.16049	36.4583	-0.236785	0.681456
WBGene00000527	cle-1	I	10.0216	10.0867	9.92694	10.0816	10.0234	10.243	10.1429	1083.34	-0.170615	0.308477
WBGene00000528	clh-1	II	9.65779	9.57213	9.65756	9.56087	9.72606	9.8134	9.83718	829.833	-0.286966	0.0221606
WBGene00000529	clh-2	II	5.388	5.31121	5.27908	5.36311	5.27203	5.3421	5.36108	40.2569	0.0494011	0.939689
WBGene00000530	clh-3	II	8.74547	8.75889	8.81047	8.75638	8.74851	8.73842	8.69203	430.814	0.0709203	0.72621
WBGene00000531	clh-4	X	5.23438	5.23218	5.2839	5.23711	5.25925	5.16495	5.30809	38.0832	0.00706916	0.992683
WBGene00000532	clh-5	II	10.0181	10.0378	9.97565	10.1081	10.0052	10.0326	10.0332	1046.31	0.0191927	0.918394
WBGene00000533	clh-6	V	8.89375	8.8112	8.92769	8.89569	8.80154	8.84756	8.74813	461.093	0.14251	0.417215
WBGene00000534	cpi-2	V	10.4497	10.5286	10.5109	10.6147	10.3662	10.4494	10.4756	1436.8	0.147261	0.29712
WBGene00000535	cpi-1	IV	10.3307	10.3917	10.3119	10.3264	10.0791	9.9274	9.77045	1172.74	0.636734	1.59109232616029e-06
WBGene00000536	clk-1	III	7.95482	8.12834	8.14551	7.94711	8.05176	7.93935	8.05919	263.006	0.0546152	0.862819
WBGene00000537	clk-2	III	8.91421	8.88023	8.81704	8.80932	8.73932	8.85989	8.89357	460.491	0.0402484	0.866281
WBGene00000539	cln-3.1	V	6.21896	6.34048	6.15678	6.29941	6.41601	6.26317	6.3858	79.2684	-0.29597	0.438193
WBGene00000540	cln-3.2	I	7.00559	7.11866	6.96197	7.11821	7.09333	6.92918	6.88775	130.267	0.188733	0.580743
WBGene00000541	cln-3.3	V	6.23454	6.48844	6.65211	6.38291	6.49716	6.33954	6.40997	87.743	0.0895998	0.877017
WBGene00000542	clp-1	III	11.7157	11.6403	11.5299	11.6616	11.7025	11.8196	11.7626	3316.08	-0.183279	0.14883
WBGene00000543	clp-2	III	9.05537	9.0381	9.12464	9.10303	9.03666	9.10807	9.2066	548.176	-0.0645379	0.759874
WBGene00000544	clp-3	I	6.78647	6.8065	6.72449	6.67229	6.84164	6.86872	6.77173	110.407	-0.200547	0.533753
WBGene00000545	clp-4	III	9.24369	9.24321	9.15187	9.23878	9.12014	9.08093	9.05099	574.234	0.226555	0.102562
WBGene00000546	clp-6	IV	8.08622	8.05339	8.02892	7.96887	8.06915	7.97081	8.00557	260.956	0.0382141	0.89118
WBGene00000547	clp-7	IV	9.95626	10.0981	10.0101	9.96613	9.99701	9.8339	9.88277	1001.62	0.160141	0.304488
WBGene00000548	clr-1	II	10.1381	10.1539	10.2397	10.2104	10.157	10.0759	10.0664	1137.21	0.133356	0.326487
WBGene00000549	cls-2	III	9.53636	9.59196	9.73578	9.70042	9.70994	9.70037	9.71652	816.798	-0.104575	0.565611
WBGene00000550	clu-1	III	11.566	11.5162	11.5627	11.5626	11.5092	11.5935	11.6113	3021.35	-0.0298937	0.841516
WBGene00000551	clx-1	IV	-0.213629	-0.186614	-0.212627	-0.178552	-0.199107	-0.212923	-0.212698	0.885677	1.72861	NA
WBGene00000552	cmd-1	V	12.2756	12.2593	12.2789	12.2987	12.2869	12.4245	12.5064	5177.76	-0.193485	0.111875
WBGene00000553	cmk-1	IV	5.44224	5.44705	5.4864	5.32962	5.49599	5.42022	5.38727	43.3392	-0.0304281	0.962647
WBGene00000554	cnb-1	V	8.93908	8.9179	9.06935	8.9767	8.99505	8.98296	8.96211	504.706	-0.00576638	0.981703
WBGene00000555	cnc-1	V	0	0	0	0	0	0	0	0	NA	NA
WBGene00000556	cnc-2	V	0.571613	0.637489	0.614129	0.584395	0.586177	0.572862	0.573261	1.5729	2.71943	NA
WBGene00000557	cnc-3	V	2.10528	2.07565	2.02563	2.08746	1.99855	2.00762	2.02145	4.13667	2.71576	NA
WBGene00000558	cnc-4	V	3.84016	3.84463	4.05232	3.82461	3.89693	3.85012	3.84029	15.0998	0.301774	0.786584
WBGene00000559	cnc-5	V	0	0	0	0	0	0	0	0	NA	NA
WBGene00000560	cnc-6	III	-1.22575	-1.23344	-1.21196	-1.2343	-1.23362	-1.23426	-1.23388	0.427099	1.95796	NA
WBGene00000561	cnd-1	III	-1.62185	-1.6114	-1.62043	-1.62086	-1.62032	-1.62083	-1.61235	0.313085	-0.273015	NA
WBGene00000562	cng-1	V	4.17828	4.2563	4.2258	4.18396	4.22358	4.14103	4.12738	18.418	0.379919	0.63663
WBGene00000563	cng-3	IV	1.51765	1.50888	1.49472	1.50454	1.50647	1.59225	1.48148	2.87623	-0.888401	NA
WBGene00000564	cnk-1	III	9.49515	9.45816	9.45897	9.53117	9.40519	9.21201	9.28128	682.403	0.301342	0.0322929
WBGene00000565	cnt-1	II	9.14455	9.10374	9.23133	9.21134	8.94237	9.29521	9.19023	575.359	0.0361971	0.902705
WBGene00000566	cnt-2	III	9.57511	9.49436	9.53378	9.63659	9.46222	9.62799	9.62855	759.343	-0.0222729	0.923501
WBGene00000567	cnx-1	III	11.3115	11.2256	11.2971	11.3055	11.3095	11.4917	11.5052	2621.41	-0.229124	0.0683685
WBGene00000583	cof-2	I	4.75833	4.82267	4.79067	4.80184	4.83262	4.80627	4.76823	27.8871	-0.0544319	0.941629
WBGene00000584	cog-1	II	4.19081	4.20538	4.15373	4.07671	4.13439	4.24045	4.19005	18.1988	-0.250279	0.783853
WBGene00000585	cogc-2	IV	9.7115	9.678	9.72523	9.68842	9.74273	9.72513	9.6734	835.656	-0.0208978	0.909381
WBGene00000591	coh-1	X	7.55819	7.38237	7.50909	7.41734	7.29781	7.36846	7.49008	173.599	0.175544	0.553376
WBGene00000592	coh-3	V	8.67547	8.58047	8.61524	8.5949	8.62372	8.69379	8.62203	396.25	-0.0511463	0.820756
WBGene00000593	col-2	IV	-0.200661	-0.199447	-0.199641	-0.199965	-0.148668	-0.176231	-0.199714	0.905004	-3.55698	NA
WBGene00000594	col-3	IV	11.3479	11.1912	11.5994	10.9035	11.5275	11.7253	11.2954	2727.16	-0.357961	0.483375
WBGene00000596	col-7	I	10.6494	10.5635	11.1136	10.2369	11.3097	11.5171	11.1723	2128.73	-0.979491	0.0569778
WBGene00000597	col-8	III	14.0457	14.0532	13.974	14.0112	13.9557	13.7809	14.0177	16177	0.144164	0.304488
WBGene00000598	col-9	X	-1.19119	-1.18961	-1.18993	-1.1692	-1.1788	-1.19043	-1.19005	0.427958	0.374744	NA
WBGene00000599	col-10	V	9.29213	9.55445	9.54885	9.12583	9.75923	9.49557	9.63809	732.29	-0.387938	0.101973
WBGene00000601	col-12	V	11.7798	11.8071	12.1051	11.3036	12.2113	12.4882	12.1953	4285.93	-0.766317	0.0729587
WBGene00000602	col-13	V	10.6941	10.6722	11.1576	10.0921	11.4124	11.7404	11.4153	2351.62	-1.21386	0.030731
WBGene00000603	col-14	IV	6.96946	7.62584	7.56852	6.47165	8.18983	8.02151	7.95396	223.475	-1.56648	0.270249
WBGene00000606	col-17	II	5.76065	5.94018	5.87881	5.37593	6.36124	6.32761	6.03763	68.6509	-1.55629	0.465122
WBGene00000608	col-19	X	14.7894	14.8875	14.901	14.8771	14.8764	14.4194	14.6465	28292.3	0.293089	0.106258
WBGene00000609	col-20	II	15.2787	15.3525	15.3779	15.3702	15.2846	15.1394	15.2442	40244.1	0.176081	0.102028
WBGene00000610	col-33	IV	1.15371	1.20861	1.16905	1.16719	1.23841	1.15563	1.19415	2.37974	-1.13621	NA
WBGene00000611	col-34	IV	7.40647	7.53106	7.4328	7.33597	7.63877	7.65007	7.47552	182.165	-0.342143	0.155331
WBGene00000612	col-35	I	-2.0318	-2.03087	-2.031	-2.03125	-2.0262	-2.03123	-2.03106	0.156742	-1.05438	NA
WBGene00000613	col-36	II	0	0	0	0	0	0	0	0	NA	NA
WBGene00000614	col-37	V	0	0	0	0	0	0	0	0	NA	NA
WBGene00000615	col-38	II	7.43025	7.98954	7.99547	6.79179	8.47823	8.18888	8.22086	270.709	-1.20076	0.349689
WBGene00000616	col-39	II	11.6058	11.5043	11.9931	11.0832	12.2024	12.1968	11.9291	3763.75	-0.769338	0.129068
WBGene00000617	col-40	II	1.64152	1.61308	1.65795	1.60884	1.64111	1.59817	1.59789	3.09969	0.782759	NA
WBGene00000618	col-41	X	2.96237	3.00347	3.03525	2.95906	3.08156	3.20623	3.0808	8.64658	-2.18186	NA
WBGene00000620	col-43	V	5.42868	5.54552	5.61145	5.44889	5.33729	5.43037	5.30725	44.1564	0.648649	0.150099
WBGene00000621	col-44	X	-1.19099	-1.1786	-1.18971	-1.17946	-1.18957	-1.17897	-1.18983	0.438739	0.394147	NA
WBGene00000622	col-45	I	3.97075	3.90256	3.73374	3.82583	3.78033	3.80873	3.80369	14.3635	0.652659	0.515092
WBGene00000623	col-46	I	1.82761	1.80909	1.78247	1.7446	1.83471	1.75661	1.74555	3.49807	0.42428	NA
WBGene00000624	col-47	I	-1.62197	-1.61279	-1.61045	-1.62094	-1.62039	-1.62091	-1.6206	0.325918	1.39657	NA
WBGene00000625	col-48	I	6.30333	6.58815	6.53994	6.06646	6.90564	6.71829	6.75947	100.075	-1.05401	0.0154088
WBGene00000626	col-49	I	6.23017	6.79666	6.86421	5.86606	7.14138	6.8926	7.06738	118.476	-1.24774	0.638094
WBGene00000627	col-50	I	1.25132	1.24751	1.23458	1.28898	1.27525	1.27039	1.27018	2.41185	-0.80428	NA
WBGene00000628	col-51	I	0	0	0	0	0	0	0	0	NA	NA
WBGene00000629	col-52	I	0.924624	0.859448	0.9199	0.858395	0.872579	0.85844	0.870728	1.83473	1.94711	NA
WBGene00000630	col-53	I	4.62064	4.65997	4.71132	4.59764	4.60789	4.60526	4.61699	24.8716	0.240199	0.741753
WBGene00000631	col-54	I	0.225367	0.229734	0.241225	0.216407	0.230213	0.216437	0.256223	1.19974	-0.625136	NA
WBGene00000632	col-55	I	0	0	0	0	0	0	0	0	NA	NA
WBGene00000633	col-56	I	-1.62179	-1.62015	-1.62039	-1.62082	-1.61185	-1.62079	-1.61226	0.306383	-1.99049	NA
WBGene00000634	col-58	I	3.96796	4.11825	4.10788	4.01001	4.22876	4.19015	4.11664	17.7626	-1.03172	0.161022
WBGene00000636	col-60	I	6.73734	7.49354	7.49701	6.50542	8.12792	8.16798	8.28364	236.743	-2.03697	0.0937079
WBGene00000637	col-61	I	3.92918	3.99624	3.96852	3.93331	4.0586	4.13429	4.0324	16.4347	-1.03336	0.113942
WBGene00000638	col-62	I	10.364	10.2178	10.7841	9.96624	11.0039	11.1505	10.8535	1697.88	-0.958039	0.0490981
WBGene00000639	col-63	I	6.15214	6.73044	6.5265	5.76793	7.22369	6.68671	6.64169	107.567	-1.3088	0.499228
WBGene00000640	col-64	I	2.65768	2.67638	2.57985	2.64277	2.67904	2.70895	2.61916	6.34338	-0.593646	NA
WBGene00000641	col-65	I	5.88933	6.53934	6.6454	5.70198	6.75085	6.69775	6.89175	100.298	-1.30962	0.625735
WBGene00000644	col-68	II	5.85664	5.83584	5.79788	5.83757	5.76193	5.90021	5.85911	57.1816	-0.0349253	0.949054
WBGene00000645	col-69	II	4.11999	4.10252	4.04022	4.14358	4.16296	4.0822	4.04215	17.218	0.0481908	0.962647
WBGene00000646	H17B01.2	II	2.5371	2.62818	2.5639	2.53537	2.58072	2.56679	2.66215	6.11258	-0.784378	NA
WBGene00000647	col-71	II	7.71448	8.37557	8.33799	7.10197	8.76123	8.27413	8.44899	323.014	-0.916835	0.47002
WBGene00000648	col-72	II	0	0	0	0	0	0	0	0	NA	NA
WBGene00000649	col-73	II	7.72209	8.61408	8.50699	6.86869	9.10395	8.80598	8.92568	414.477	-1.39869	0.513718
WBGene00000650	col-74	II	1.35421	1.35042	1.38592	1.37011	1.4135	1.34964	1.35062	2.6196	-0.301913	NA
WBGene00000651	col-75	II	-1.62163	-1.62006	-1.6203	-1.6207	-1.62019	-1.61269	-1.61249	0.288286	-1.91649	NA
WBGene00000652	col-76	II	7.75017	7.71224	7.56738	7.55515	7.69532	7.8977	7.72787	209.606	-0.256369	0.32827
WBGene00000653	col-77	II	8.00413	8.78914	8.69373	7.41465	9.33854	9.46935	9.46384	540.092	-1.76023	0.105452
WBGene00000654	col-78	II	-2.028	-2.03076	-2.03086	-2.03103	-2.03081	-2.03102	-2.0309	0.109233	0.628734	NA
WBGene00000655	col-79	II	3.26462	3.19756	3.2922	3.14318	3.22627	3.36257	3.21205	9.67543	-0.5915	NA
WBGene00000656	col-80	II	15.1168	15.0553	15.0811	15.0353	15.0658	14.9794	15.0512	34064.4	0.0579152	0.628686
WBGene00000657	col-81	II	14.8485	14.8401	14.9249	14.7916	14.995	14.887	15.0203	30682.1	-0.169663	0.130013
WBGene00000658	col-83	II	0.955972	0.948518	1.00833	0.970102	0.948281	1.01807	0.94794	1.98956	-0.0553636	NA
WBGene00000659	col-84	II	0.280005	0.255485	0.242869	0.264591	0.256011	0.24248	0.255663	1.17688	1.08541	NA
WBGene00000660	col-85	II	0.376763	0.38097	0.368353	0.389979	0.42169	0.380887	0.368246	1.33486	-1.03564	NA
WBGene00000661	col-86	II	0.751416	0.722109	0.770893	0.73406	0.737074	0.721216	0.750822	1.64853	0.675898	NA
WBGene00000662	col-87	II	-0.0383813	-0.0444475	-0.0451516	-0.0462415	-0.0570997	-0.0322565	-0.0572676	0.964254	0.699879	NA
WBGene00000663	col-88	III	6.6513	7.57843	7.64874	6.36463	8.29538	8.29	8.17575	249.848	-2.00524	0.344616
WBGene00000664	col-89	III	4.77335	4.83044	4.82878	4.82044	4.8003	4.9683	4.96171	29.2792	-0.546953	0.329261
WBGene00000665	col-90	III	4.63704	4.7842	4.76049	4.49655	4.81852	5.02989	4.97068	29.2857	-1.47429	0.0576217
WBGene00000666	col-91	III	6.96606	7.5248	7.44961	6.48565	8.06512	8.16967	8.08692	225.122	-1.81852	0.135184
WBGene00000667	col-92	III	13.1979	13.234	13.436	13.0738	13.2978	13.1428	13.0781	9530.53	0.0972136	0.667283
WBGene00000668	col-93	III	14.971	15.0238	15.0936	14.9648	15.0109	14.8811	14.8635	32235.6	0.136971	0.280385
WBGene00000669	col-94	III	12.6004	12.7427	12.7941	12.5125	12.7094	12.7226	12.6478	6566.19	-0.0378393	0.862316
WBGene00000670	col-95	III	8.29372	8.53399	8.30981	8.29971	7.99922	7.83309	7.91013	297.286	0.845817	1.89917891153717e-06
WBGene00000671	col-96	III	9.4228	9.46095	9.565	9.33	9.44705	9.30896	9.21015	676.075	0.198778	0.309927
WBGene00000672	col-97	III	6.99187	7.72059	7.6793	6.49122	8.2906	8.22231	8.02873	242.343	-1.62465	0.3004
WBGene00000673	col-98	III	13.4553	13.535	13.3984	13.4725	13.0994	12.9729	13.0375	10172	0.628946	8.00369698779382e-14
WBGene00000674	col-99	IV	6.06146	6.16263	6.01455	6.00116	6.30843	6.08398	5.98485	69.031	-0.228069	0.65375
WBGene00000675	col-101	IV	13.1449	13.2136	13.0044	13.1262	12.6901	12.6573	12.7777	8052.11	0.610588	4.83657974476798e-10
WBGene00000676	col-102	IV	-1.61467	-1.61989	-1.6201	-1.61275	-1.62001	-1.62044	-1.62018	0.254422	1.27327	NA
WBGene00000677	col-103	IV	13.3932	13.5483	13.3974	13.5167	13.1884	12.7769	12.9198	10064.2	0.720369	1.29754720521581e-06
WBGene00000678	col-104	IV	6.74288	7.34801	7.27837	6.40984	7.86592	7.60013	7.56788	176.481	-1.40674	0.215434
WBGene00000679	col-105	IV	-0.802988	-0.802199	-0.765621	-0.790433	-0.80227	-0.802521	-0.802372	0.587058	2.41715	NA
WBGene00000680	col-106	IV	14.2814	14.3166	14.3202	14.2786	14.2519	14.1729	14.2152	19673.8	0.124697	0.165868
WBGene00000681	col-107	IV	7.34698	8.01344	8.06705	7.15163	8.62236	8.1742	8.33473	283.759	-1.24065	0.171669
WBGene00000682	col-108	IV	1.49711	1.55279	1.55077	1.53404	1.50461	1.50206	1.52452	2.91166	1.10083	NA
WBGene00000683	col-109	IV	6.30703	6.53743	6.53264	5.75314	6.86018	6.75212	6.4797	96.4509	-1.00083	0.572943
WBGene00000684	col-110	IV	5.79745	5.78513	5.60223	5.81465	5.72987	5.95368	5.73424	55.3047	-0.207178	0.725827
WBGene00000685	col-111	IV	5.53444	5.54845	5.59929	5.39556	5.6132	5.70011	5.61591	48.1761	-0.475685	0.291437
WBGene00000687	col-113	IV	5.5854	5.9003	5.84508	5.47043	6.15648	6.13312	6.24314	65.2523	-1.51929	0.00245014
WBGene00000688	col-114	IV	-1.6217	-1.6201	-1.62034	-1.61282	-1.61196	-1.62072	-1.62043	0.295834	-0.369013	NA
WBGene00000689	col-115	IV	2.9905	3.02499	3.03189	2.95734	3.16826	3.1527	3.07048	8.66438	-2.09068	NA
WBGene00000690	col-116	IV	2.8063	2.74348	2.75123	2.75553	2.83117	2.74408	2.68177	6.83575	0.196581	NA
WBGene00000691	col-117	IV	9.88836	10.5046	10.0136	9.93829	10.547	9.89096	10.4137	1198.91	-0.31168	0.647101
WBGene00000692	col-118	IV	9.39746	9.45785	9.61521	9.3556	9.70799	9.29952	9.3357	708.42	-0.00437273	0.990622
WBGene00000693	col-119	IV	15.0663	15.0442	15.0155	15.0557	14.9763	14.7502	15.0031	32626.3	0.189225	0.16595
WBGene00000694	col-120	IV	6.13958	7.02148	6.7679	5.98464	7.2838	7.12308	7.09096	128.037	-1.3981	0.383644
WBGene00000695	col-121	IV	-0.563879	-0.582222	-0.582364	-0.571295	-0.569502	-0.582585	-0.569868	0.662328	-0.148702	NA
WBGene00000696	col-122	IV	15.5839	15.4993	15.5186	15.4723	15.5694	15.2817	15.3379	45495.5	0.168278	0.287004
WBGene00000697	col-123	IV	2.18545	2.16303	2.18369	2.13405	2.15346	2.16306	2.17627	4.48871	0.0706529	NA
WBGene00000698	col-124	IV	15.8083	15.7634	15.8199	15.7767	15.8139	15.5978	15.8013	55958.7	0.0730344	0.649929
WBGene00000699	col-125	IV	8.98149	9.33996	9.47577	8.48393	9.92489	9.86656	9.74055	751.975	-1.13541	0.0725922
WBGene00000700	col-126	IV	7.09649	7.02788	7.38734	6.55369	7.6299	7.94213	7.53578	178.362	-1.38413	0.095817
WBGene00000702	col-128	IV	1.56178	1.53627	1.52244	1.51975	1.53631	1.52122	1.52289	2.8764	0.377156	NA
WBGene00000703	col-129	IV	15.2573	15.2285	15.303	15.1551	15.3424	15.2685	15.2983	39424	-0.0961504	0.423578
WBGene00000704	col-130	IV	6.57629	7.11933	7.11206	6.17739	7.60317	7.74402	7.68068	170.608	-1.83835	0.211872
WBGene00000705	col-131	IV	0.806125	0.858017	0.808185	0.807531	0.847251	0.820166	0.857667	1.83119	-1.48219	NA
WBGene00000706	col-132	IV	1.28276	1.33725	1.31072	1.33098	1.28586	1.28477	1.37243	2.56936	0.0277559	NA
WBGene00000707	col-133	IV	11.4943	11.5089	11.819	11.1841	11.8005	11.994	11.7019	3289.53	-0.465305	0.234198
WBGene00000708	col-135	IV	9.16544	9.52097	9.35105	9.521	9.16328	8.52353	9.03325	609.482	0.764061	0.103289
WBGene00000710	col-137	IV	5.68809	5.97951	5.90178	5.43299	6.21464	6.49769	6.20242	71.2151	-1.6876	0.172642
WBGene00000711	col-138	IV	7.20636	8.09516	7.99472	6.62898	8.59142	8.2285	8.34155	286.921	-1.38518	0.425718
WBGene00000712	col-139	V	15.0779	15.0286	15.1384	14.9148	15.1578	15.1481	15.1377	34889.7	-0.152394	0.232514
WBGene00000713	col-140	V	15.3523	15.345	15.3674	15.3397	15.3282	15.3281	15.3388	41559.4	0.0282418	0.791001
WBGene00000714	col-141	V	6.79651	6.72066	6.8517	6.77491	6.76271	6.70765	6.68722	108.396	0.174905	0.599119
WBGene00000715	col-142	V	13.1618	13.2052	13.2085	13.1281	12.9344	12.8613	12.8803	8586.28	0.416689	3.9609275194153e-08
WBGene00000716	col-143	V	13.1531	13.1755	13.0644	13.1223	12.8395	12.771	12.9658	8347.35	0.393036	0.000159231
WBGene00000717	col-144	V	9.15561	9.4678	9.48523	8.82479	9.88719	9.58885	9.65362	729.332	-0.724147	0.129076
WBGene00000718	col-145	V	6.83931	7.39735	7.37574	6.32882	7.99253	7.82431	7.7486	195.081	-1.60622	0.296168
WBGene00000719	col-146	V	9.88107	9.79868	10.4134	8.97903	10.6004	10.8636	10.4879	1311.92	-1.18903	0.159266
WBGene00000720	col-147	V	12.8127	12.8144	13.068	12.5997	13.1257	13.1709	13.0113	8006.57	-0.392083	0.0287091
WBGene00000721	col-148	V	-0.432167	-0.391903	-0.43129	-0.419613	-0.431218	-0.431549	-0.418708	0.770907	1.50862	NA
WBGene00000722	col-149	V	11.0645	11.0846	11.1906	10.9559	10.909	11.1312	10.9395	2114.31	0.119374	0.532798
WBGene00000723	col-150	V	8.55986	8.47528	8.57059	8.14081	8.80345	8.96658	8.76513	404.445	-0.691379	0.00213338
WBGene00000724	col-151	V	0.191577	0.195593	0.194883	0.205168	0.209352	0.195277	0.182747	1.15394	0.107028	NA
WBGene00000725	col-152	V	2.80909	2.90488	2.87618	2.76731	2.81285	2.8287	2.88743	7.31203	-0.0482027	NA
WBGene00000726	col-153	V	7.76317	7.79313	7.78836	7.6832	7.66673	7.4862	7.54511	205.938	0.388281	0.0622537
WBGene00000727	col-154	V	6.65626	7.37884	7.23223	6.42542	7.50159	7.59788	7.57939	165.313	-1.19986	0.290459
WBGene00000728	col-155	V	10.1126	10.1335	10.2591	9.93779	10.3119	10.2348	10.3063	1172.97	-0.260875	0.113182
WBGene00000729	col-156	V	4.7717	5.1015	5.15254	4.70348	5.13793	5.22747	5.29289	35.8521	-1.25097	0.597318
WBGene00000730	col-157	V	5.40321	5.97637	5.81029	5.28291	5.91588	5.78873	6.03748	58.4141	-0.873117	0.607774
WBGene00000731	col-158	V	4.36374	4.46166	4.49167	4.57036	4.19246	4.21112	4.32219	21.4411	1.96946	0.00343029
WBGene00000732	col-159	V	13.5179	13.4005	13.6325	13.2241	13.4961	13.5495	13.2698	11222.6	0.0131278	0.965484
WBGene00000733	col-160	V	14.5931	14.5613	14.6293	14.4405	14.6437	14.6582	14.6392	24802.9	-0.129085	0.293166
WBGene00000734	col-161	V	7.82581	8.583	8.61757	7.12318	9.18127	9.03595	9.30289	466.101	-1.64848	0.226807
WBGene00000735	col-162	V	6.94058	7.74588	7.61147	6.51056	8.365	8.49264	8.39505	274.423	-2.06952	0.167341
WBGene00000736	col-163	V	-0.300936	-0.319068	-0.319238	-0.308303	-0.306392	-0.295642	-0.319302	0.795831	-0.687642	NA
WBGene00000737	col-164	X	0.0442545	0.0457063	0.045474	0.0561848	0.0970274	0.0451135	0.0716829	1.07863	-2.92303	NA
WBGene00000738	col-165	X	0	0	0	0	0	0	0	0	NA	NA
WBGene00000739	col-166	X	10.2737	10.2797	10.421	10.2437	10.439	10.4419	10.4113	1317.31	-0.191459	0.145611
WBGene00000740	col-167	X	9.56395	9.8395	10.0959	9.27534	10.1662	10.2084	9.9887	985.765	-0.606586	0.24925
WBGene00000741	col-168	X	8.1915	8.57899	8.47602	8.08782	8.5436	8.74881	8.56146	360.405	-0.479348	0.0844154
WBGene00000742	col-169	X	5.32148	5.60657	5.40115	5.25074	5.65728	5.75493	5.55415	47.5192	-1.0005	0.0493863
WBGene00000743	col-170	X	5.77925	6.28037	6.08427	5.54205	6.35766	6.47539	6.2616	75.9643	-1.20303	0.411126
WBGene00000744	col-171	X	0	0	0	0	0	0	0	0	NA	NA
WBGene00000745	col-172	X	0.92788	0.913304	0.928713	0.912256	0.943009	0.9679	0.950487	1.86543	-2.55393	NA
WBGene00000746	col-173	X	3.43741	3.46929	3.49775	3.47692	3.55382	3.57226	3.55787	11.5812	-1.06759	0.168973
WBGene00000747	col-174	X	2.42362	2.42842	2.43772	2.38898	2.53613	2.49719	2.46706	5.63493	-1.92039	NA
WBGene00000748	col-175	X	6.95783	7.43545	7.46536	6.29549	7.95239	7.89196	7.8316	200.918	-1.52898	0.552561
WBGene00000749	col-176	X	4.80706	5.18001	4.76027	4.86011	5.04893	4.92508	4.96405	31.8158	-0.332632	0.72385
WBGene00000750	col-177	X	4.37358	4.42969	4.41877	4.43962	4.492	4.54514	4.52138	22.256	-0.708914	0.215685
WBGene00000751	col-178	X	14.8778	14.9306	14.9442	14.9145	14.8551	14.8676	14.8338	30363.2	0.0941603	0.300445
WBGene00000752	col-179	X	12.279	12.2843	12.3192	12.3226	12.4365	12.4528	12.483	5302.75	-0.230004	0.00342916
WBGene00000753	col-180	X	9.09891	9.22104	9.34292	8.92638	9.28437	9.43905	9.06122	595.147	-0.188666	0.526254
WBGene00000754	col-181	X	15.2955	15.3097	15.343	15.2796	15.2688	15.2638	15.284	40132.6	0.0508065	0.623591
WBGene00000755	col-182	X	1.1871	1.21036	1.19643	1.1603	1.1874	1.17367	1.19946	2.29726	0.0963284	NA
WBGene00000756	col-183	X	0.887114	0.916708	0.870012	0.869341	0.895899	0.908606	0.895136	1.87638	-0.894694	NA
WBGene00000757	col-184	X	14.4233	14.4247	14.4535	14.3847	14.4262	14.3188	14.3527	21603.4	0.0801717	0.476722
WBGene00000758	col-185	X	0	0	0	0	0	0	0	0	NA	NA
WBGene00000759	col-186	X	6.36786	6.33231	6.56856	6.25188	6.71268	6.75232	6.56547	93.8375	-0.791306	0.0143805
WBGene00000760	col-187	X	1.36959	1.30905	1.296	1.31797	1.30992	1.35368	1.31891	2.47532	-0.195153	NA
WBGene00000761	coq-1	I	9.41259	9.35293	9.47025	9.497	9.49454	9.45798	9.37775	694.385	-0.0160115	0.942246
WBGene00000762	coq-2	III	8.4886	8.46943	8.63167	8.62835	8.48435	8.38644	8.37328	362.484	0.252011	0.18159
WBGene00000763	coq-3	IV	7.97316	7.8684	8.23513	7.87846	8.00254	7.86499	7.76348	249.345	0.22345	0.481651
WBGene00000764	coq-4	I	7.65496	7.53984	7.5591	7.60782	7.42952	7.54661	7.46093	186.95	0.235817	0.316854
WBGene00000765	coq-5	III	9.05129	9.22643	9.19611	9.10001	9.04489	9.0045	8.9933	546.417	0.217306	0.176464
WBGene00000766	coq-6	V	8.68857	8.60373	8.56875	8.63444	8.56873	8.5808	8.61106	390.444	0.0688136	0.752461
WBGene00000767	coq-8	III	10.0153	10.0175	9.96636	9.98083	10.0049	10.0291	10.0447	1030.28	-0.0484748	0.756794
WBGene00000768	cor-1	III	8.22915	8.2707	8.05576	8.17709	8.3575	8.37048	8.28252	306.052	-0.277035	0.154325
WBGene00000770	cpb-1	III	9.48038	9.3864	9.42742	9.55433	9.40951	9.61732	9.5979	724.859	-0.131729	0.502151
WBGene00000771	cpb-2	II	7.02857	7.24425	7.0323	6.95203	7.03512	7.02907	6.84067	131.364	0.229212	0.527515
WBGene00000772	cpb-3	I	10.8612	10.864	10.8256	10.9181	10.8265	10.9186	10.9499	1887.1	-0.048251	0.761645
WBGene00000773	cpf-1	II	9.42626	9.44837	9.44311	9.44404	9.40784	9.44007	9.3936	689.453	0.0423576	0.812195
WBGene00000774	cpf-2	III	8.93966	8.88323	8.88608	9.03981	8.95075	8.89269	8.92336	488.667	0.0294259	0.900041
WBGene00000775	cpin-1	IV	6.19095	6.08813	6.14404	6.04287	6.2418	6.21362	6.21073	71.8689	-0.317962	0.378028
WBGene00000776	cpl-1	V	14.2285	14.2133	14.1401	14.2129	14.0006	14.0588	14.0414	17965.4	0.241221	0.00307893
WBGene00000777	cpn-1	I	10.7485	10.7731	10.8273	10.9368	10.6915	10.7937	10.8169	1785.05	0.083493	0.631796
WBGene00000778	cpn-2	II	5.31824	5.27052	5.28793	5.28362	5.33498	5.16509	5.25392	38.8269	0.17264	0.777914
WBGene00000779	cpn-3	I	12.0561	12.1906	12.1032	12.2057	12.1121	12.1874	12.2887	4598.55	-0.0857971	0.596381
WBGene00000780	cpn-4	I	9.58535	9.58084	9.45403	9.42177	9.85307	9.75748	9.96946	824.32	-0.556023	4.69173435174383e-05
WBGene00000781	cpr-1	V	10.2648	10.247	10.3297	10.1268	10.7802	10.6302	10.6823	1424.88	-0.695135	3.07542488294542e-10
WBGene00000782	cpr-2	V	-2.0318	-2.03087	-2.031	-2.03125	-2.0262	-2.03123	-2.03106	0.156742	-1.05438	NA
WBGene00000783	cpr-3	V	9.39579	9.35341	9.59758	9.88892	9.02682	9.11683	8.97616	678.983	0.885442	2.47638581076449e-05
WBGene00000784	cpr-4	V	12.3271	12.2866	12.5907	12.2453	12.1941	12.3632	12.1519	5116.08	0.192529	0.329261
WBGene00000785	cpr-5	V	12.9818	12.8765	13.047	12.8887	12.9634	12.8689	12.7512	7730.18	0.126376	0.426193
WBGene00000786	cpr-6	X	13.2248	13.2421	13.1375	13.25	12.9221	12.9834	13.0238	8916.18	0.347915	8.19862341879144e-05
WBGene00000787	cps-6	I	9.46616	9.44905	9.46503	9.50409	9.47084	9.54954	9.41981	712.119	-0.0167378	0.934982
WBGene00000788	cpz-1	I	12.2815	12.3039	12.1348	12.2986	12.0915	11.9927	12.0611	4626.1	0.307323	0.0047872
WBGene00000789	cpz-2	V	10.6333	10.6069	10.5972	10.4604	10.5743	10.5809	10.4163	1506.03	0.0763254	0.686079
WBGene00000792	crb-1	X	6.51565	6.54297	6.46482	6.58366	6.65711	6.50696	6.40325	92.5782	0.00115033	0.998001
WBGene00000793	crh-1	III	8.52101	8.57854	8.47054	8.53201	8.65461	8.40186	8.45586	367.514	0.0306895	0.916231
WBGene00000794	crn-1	I	10.1117	10.0322	10.069	10.1421	10.0722	10.0699	10.3147	1114.1	-0.10616	0.592075
WBGene00000795	crn-2	V	7.42857	7.46464	7.34286	7.33246	7.4418	7.45568	7.38695	170.073	-0.0752272	0.811721
WBGene00000796	crn-3	II	10.3283	10.3023	10.3103	10.3718	10.4088	10.504	10.5158	1347.85	-0.228355	0.0386723
WBGene00000797	crn-4	X	6.58164	6.51769	6.51474	6.55132	6.35919	6.45106	6.42684	89.9389	0.362827	0.2284
WBGene00000798	crn-5	II	7.74084	7.68369	7.62598	7.66591	7.55841	7.59445	7.51456	198.097	0.257163	0.236062
WBGene00000799	crn-6	III	7.39536	7.38394	7.42208	7.2237	7.47089	7.55875	7.44449	171.615	-0.286111	0.253825
WBGene00000800	cars-1	I	11.0391	11.0923	11.0191	11.0186	11.0312	10.9755	10.9516	2075.75	0.0846894	0.502464
WBGene00000802	crt-1	V	13.8705	13.8395	13.8567	13.7803	13.983	14.0724	14.0341	15569.8	-0.281734	0.000719032
WBGene00000803	csb-1	X	7.31052	7.33034	7.34207	7.23642	7.19507	7.21295	7.19147	153.663	0.236195	0.340443
WBGene00000804	csc-1	II	9.20326	9.31337	9.20314	9.26895	9.18216	9.01116	8.96001	577.585	0.321061	0.0437457
WBGene00000812	csk-1	I	9.59656	9.53145	9.62033	9.58787	9.59823	9.48879	9.5678	760.829	0.0525968	0.774708
WBGene00000813	csn-1	V	9.32394	9.39646	9.32287	9.46869	9.36937	9.29205	9.37298	659.882	0.0557362	0.784891
WBGene00000814	csn-2	I	9.92392	10.0138	9.97932	10.0205	9.95556	9.9498	9.92548	1001.5	0.0637986	0.685105
WBGene00000815	csn-3	IV	9.61407	9.60722	9.60835	9.71284	9.59883	9.50915	9.57535	779.271	0.120813	0.437342
WBGene00000816	csn-4	IV	9.51968	9.50112	9.55514	9.55486	9.50236	9.46507	9.49896	731.446	0.0714386	0.656791
WBGene00000817	csn-5	IV	9.21873	9.24543	9.24495	9.32326	9.19095	9.06401	9.12511	590.759	0.217283	0.140571
WBGene00000818	csn-6	IV	9.24734	9.22133	9.22867	9.28797	9.3013	9.21897	9.24076	608.939	-0.0116203	0.95584
WBGene00000819	csp-1	II	4.23678	4.21462	4.27117	4.3324	4.34002	4.33792	4.29052	19.7112	-0.439686	0.547879
WBGene00000820	csp-2	IV	6.07423	6.13904	6.12548	6.22869	5.89951	6.17146	6.16028	70.0286	0.183866	0.728695
WBGene00000821	csp-3	I	1.34383	1.35032	1.31771	1.37448	1.34669	1.32818	1.31591	2.62396	0.907501	NA
WBGene00000822	csq-1	X	11.7349	11.7414	11.5629	11.6957	11.7652	11.9469	11.8697	3488.33	-0.262333	0.0428777
WBGene00000829	ctb-1	MtDNA	14.6817	14.7552	14.706	14.7843	14.5732	14.4022	14.4995	25531.7	0.347788	0.000373181
WBGene00000830	ctl-1	II	9.8858	9.75042	9.54833	9.87992	9.4693	9.53204	9.44878	813.011	0.466974	0.00558621
WBGene00000831	ctl-2	II	10.1182	9.8763	9.7308	10.0985	9.73404	9.7896	9.7499	948.057	0.331879	0.0914626
WBGene00000832	ctn-1	I	8.01856	8.03548	7.93324	7.94403	8.04347	7.97165	7.87564	252.025	0.0358601	0.903183
WBGene00000833	cts-1	III	13.7591	13.7061	13.6713	13.7599	13.6969	13.6179	13.5848	13194.3	0.132484	0.220709
WBGene00000834	cua-1	III	10.3387	10.2937	10.3008	10.2636	10.3033	10.2961	10.2813	1258.11	0.00963893	0.954374
WBGene00000835	cuc-1	III	9.01608	9.13983	9.19592	9.05725	9.0231	8.81965	8.74201	518.071	0.398906	0.0276615
WBGene00000836	cul-1	III	10.5136	10.5751	10.563	10.6071	10.5667	10.4693	10.4921	1491.46	0.0841322	0.552341
WBGene00000837	cul-2	III	11.0019	10.9797	10.9521	10.9646	10.9997	10.9682	11.0249	2026.56	-0.0344308	0.807884
WBGene00000838	cul-3	V	11.2842	11.2928	11.2209	11.2815	11.3205	10.9991	11.1504	2399.69	0.15958	0.355015
WBGene00000839	cul-4	II	9.65262	9.79234	9.75743	9.8178	9.77487	9.54873	9.66533	844.233	0.142908	0.446043
WBGene00000840	cul-5	V	9.88112	9.89578	9.80982	9.90985	9.79904	9.75671	9.71882	908.716	0.184254	0.147727
WBGene00000841	cul-6	IV	6.14857	6.2575	6.23604	6.4223	6.10429	6.35939	6.2816	77.3836	0.0500165	0.931616
WBGene00000843	cup-2	I	9.92261	9.85754	9.87346	9.86183	9.89851	9.76646	9.70622	919.295	0.13628	0.389531
WBGene00000845	cup-4	III	6.80063	6.94761	6.82952	6.67397	6.91282	6.97465	6.90566	117.381	-0.283445	0.37297
WBGene00000846	cup-5	III	9.64654	9.53233	9.62031	9.59875	9.57965	9.68799	9.70886	790.771	-0.0953721	0.576406
WBGene00000851	cut-1	II	0.352747	0.354503	0.379804	0.353753	0.367483	0.399625	0.37836	1.30964	-2.20896	NA
WBGene00000853	cut-6	III	1.97231	1.98995	1.95053	1.97128	1.98924	2.03886	1.97436	3.98685	-0.937324	NA
WBGene00000854	cux-7	III	9.07738	9.0244	9.03598	9.10826	9.06013	9.01698	9.10965	534.755	7.14171722663684e-05	0.999653
WBGene00000857	cwn-1	II	6.35576	6.51401	6.51837	6.38586	6.43257	6.41097	6.41006	86.7504	0.0752125	0.868222
WBGene00000858	cwn-2	IV	4.45299	4.41471	4.43581	4.56144	4.4555	4.52447	4.39933	22.1533	0.0459145	0.960487
WBGene00000859	cwp-1	V	-0.735943	-0.735092	-0.735228	-0.735455	-0.695604	-0.735439	-0.722952	0.629268	-3.0242	NA
WBGene00000860	cwp-2	V	0.502548	0.48856	0.489688	0.474247	0.513771	0.484914	0.485397	1.41536	-0.490302	NA
WBGene00000861	cwp-3	V	0	0	0	0	0	0	0	0	NA	NA
WBGene00000862	cwp-4	V	3.16133	3.14978	3.09664	3.10248	3.13399	3.23057	3.23243	8.98387	-1.04077	NA
WBGene00000863	cya-1	III	9.77112	9.73367	9.69285	9.87334	9.68225	9.82238	9.83961	877.281	-0.0217485	0.925013
WBGene00000864	cya-2	II	4.34006	4.39532	4.34813	4.26488	4.24412	4.22654	4.27128	19.8566	0.707542	0.286816
WBGene00000865	cyb-1	IV	11.868	11.7986	11.7758	11.7741	11.7961	11.7987	11.7198	3544.22	0.0488322	0.73329
WBGene00000866	cyb-2.1	IV	10.3146	10.2389	10.2076	10.4097	10.2289	10.2762	10.3605	1255.62	0.00947567	0.966978
WBGene00000867	cyb-2.2	I	11.0736	10.9302	10.934	11.1082	10.982	10.9183	10.8746	2018.02	0.134616	0.380166
WBGene00000868	cyb-3	V	12.0993	11.9827	11.9155	12.0622	12.0478	12.0957	12.162	4257.86	-0.126041	0.369467
WBGene00000869	cyc-1	I	12.8594	12.9218	12.8753	12.9016	12.8264	12.7682	12.7424	7356	0.16172	0.0755345
WBGene00000870	cyd-1	II	4.45325	4.48492	4.52647	4.56459	4.46519	4.53026	4.53623	22.8456	-0.0242993	0.979571
WBGene00000871	cye-1	I	10.6036	10.6101	10.5682	10.6898	10.4662	10.5341	10.5009	1521.17	0.180639	0.11809
WBGene00000872	cyk-1	III	9.80163	9.68067	9.65559	9.76128	9.53701	9.58406	9.54852	808.461	0.273304	0.0337757
WBGene00000874	cyk-3	III	9.90926	9.96384	9.9815	9.94177	9.9177	10.0209	10.0244	1000.87	-0.0626933	0.706831
WBGene00000875	cyk-4	III	11.0839	11.0074	10.9439	11.0684	11.0438	10.9592	10.987	2069.45	0.0461472	0.77999
WBGene00000876	cyl-1	V	10.0419	9.89881	9.88691	9.9301	9.94712	9.77003	10.0113	976.395	0.0440285	0.853773
WBGene00000877	cyn-1	V	10.5173	10.4994	10.6193	10.5097	10.5525	10.4395	10.4664	1465.33	0.0771523	0.623706
WBGene00000878	cyn-2	III	9.39214	9.53217	9.43666	9.3738	9.16427	8.83063	8.96291	623.277	0.731157	5.59724829253351e-06
WBGene00000879	cyn-3	V	11.5251	11.4569	11.4982	11.5026	11.2541	11.3445	11.4437	2773.75	0.218163	0.0614649
WBGene00000880	cyn-4	II	9.2856	9.04911	9.17255	9.21844	9.18012	9.09182	9.32343	585.962	-0.027261	0.922392
WBGene00000881	cyn-5	I	12.4745	12.4803	12.4686	12.4401	12.4523	12.437	12.4315	5615.22	0.0377817	0.745294
WBGene00000882	cyn-6	III	7.55958	7.40862	7.41466	7.38426	7.43787	7.32188	7.24717	169.24	0.231588	0.406981
WBGene00000883	cyn-7	V	13.719	13.7015	13.6928	13.6897	13.4712	13.5094	13.5728	12662.1	0.266407	0.000744544
WBGene00000884	cyn-8	X	6.54335	6.51344	6.5119	6.5258	6.61099	6.53116	6.59273	93.6396	-0.148113	0.679
WBGene00000885	cyn-9	III	9.02081	8.96568	8.94122	8.96073	8.94525	8.87165	9.00812	498.184	0.0517347	0.809307
WBGene00000886	cyn-10	II	8.60413	8.68302	8.72943	8.72542	8.54026	8.48976	8.50682	393.128	0.305101	0.0474248
WBGene00000887	cyn-11	II	7.98681	7.9504	8.08665	7.96338	7.8904	7.67285	7.67629	240.116	0.485401	0.0175492
WBGene00000888	cyn-12	IV	8.39224	8.32635	8.50553	8.40122	8.2501	8.10079	8.35701	325.21	0.305824	0.141167
WBGene00000889	cyn-13	IV	9.54735	9.54459	9.54757	9.52889	9.56795	9.61268	9.39152	743.096	0.0240092	0.91757
WBGene00000890	sig-7	I	8.93926	8.91457	8.87603	8.97709	8.91582	8.75662	8.798	473.26	0.175129	0.315629
WBGene00000891	cyn-15	I	9.1495	9.1623	9.0426	9.182	9.11222	9.00728	8.93807	544.979	0.191176	0.268364
WBGene00000892	cyn-16	II	8.94708	9.01392	8.94245	8.95539	8.88876	8.86274	8.96417	491.465	0.0998033	0.585505
WBGene00000893	cyn-17	V	2.98081	3.03971	3.01159	2.97002	3.14795	3.15456	3.07378	8.56439	-2.09346	NA
WBGene00000894	dab-1	II	11.1799	11.1601	11.1261	11.3189	11.1401	11.3393	11.3179	2404.07	-0.106041	0.558076
WBGene00000895	dac-1	III	4.86493	4.71106	4.89701	4.81902	4.77831	4.74086	4.75361	27.8993	0.396412	0.539234
WBGene00000896	dad-1	I	9.86009	9.78386	9.92714	9.83261	9.82404	9.68813	9.54595	885.242	0.255109	0.125412
WBGene00000897	daf-1	IV	8.47348	8.3208	8.20883	8.29852	8.44445	8.37043	8.31885	327.044	-0.0867658	0.754481
WBGene00000898	daf-2	III	10.2337	10.2295	9.94123	10.1049	10.0822	10.2805	10.1175	1135.87	-0.0465159	0.86279
WBGene00000899	daf-3	X	8.45187	8.43843	8.50655	8.32064	8.58784	8.67117	8.62643	368.634	-0.351529	0.0311223
WBGene00000900	daf-4	III	8.88874	8.83131	8.65877	8.69136	8.73043	8.79161	8.77523	436.807	0.0110427	0.969945
WBGene00000901	daf-5	II	9.50343	9.53993	9.33673	9.33238	9.64386	9.69823	9.58632	740.677	-0.339788	0.0272853
WBGene00000902	daf-6	X	3.35504	3.30754	3.29063	3.30188	3.32373	3.2786	3.26418	9.86453	0.350807	NA
WBGene00000903	daf-7	III	5.92288	5.83725	6.12068	6.04386	6.13803	5.98891	6.13853	66.0943	-0.335576	0.473581
WBGene00000904	daf-8	I	7.15133	7.10999	7.06196	7.22557	7.14891	7.17658	7.03769	140.398	0.0381461	0.919178
WBGene00000905	daf-9	X	3.84611	3.87371	3.86769	3.86482	3.95783	3.98608	3.9798	15.2307	-1.03868	0.107488
WBGene00000906	daf-10	IV	3.89342	3.89021	3.90356	3.75812	3.93132	3.88609	3.96524	15.0241	-0.601324	0.519667
WBGene00000907	daf-11	V	3.4917	3.4587	3.40054	3.43029	3.51301	3.43672	3.54768	11.158	-0.646056	NA
WBGene00000908	daf-12	X	8.27983	8.19851	8.1482	8.28598	8.12155	8.22897	8.2886	299.086	0.0276605	0.924042
WBGene00000910	daf-14	IV	7.54599	7.30072	7.50125	7.3179	7.23908	7.35593	7.36895	167.136	0.217746	0.481516
WBGene00000911	daf-15	IV	10.7964	10.76	10.7744	10.7352	10.7712	10.9336	10.9599	1812.16	-0.188626	0.145536
WBGene00000912	daf-16	I	10.6125	10.5487	10.6391	10.5742	10.6976	10.8884	10.9414	1680.74	-0.384326	0.00229855
WBGene00000913	daf-18	IV	11.5607	11.4483	11.4562	11.6328	11.4744	11.4857	11.5924	2946.11	0.0129454	0.94952
WBGene00000914	daf-19	II	7.18215	6.93808	7.02383	7.15104	7.09525	7.07479	7.21933	137.645	-0.118939	0.754041
WBGene00000915	hsp-90	V	14.5597	14.5622	14.5696	14.6028	14.5333	14.384	14.3547	23409.7	0.213941	0.046361
WBGene00000917	daf-25	I	8.19885	8.35688	8.24497	8.28207	8.23291	8.09092	8.05032	297.476	0.267796	0.184459
WBGene00000920	daf-28	V	5.38714	5.39725	5.52212	5.43831	5.59392	5.52305	5.52552	45.1326	-0.449719	0.304488
WBGene00000923	daf-31	IV	10.0998	10.121	10.0549	10.1188	10.0372	9.97966	10.0633	1074.43	0.112602	0.399364
WBGene00000928	dao-2	II	4.41014	4.30155	4.45343	4.20972	4.56945	4.64686	4.41143	22.2742	-1.34137	0.120392
WBGene00000929	dao-3	X	6.93232	7.0038	6.81019	6.94977	6.93417	6.70638	6.84489	118.862	0.233369	0.49833
WBGene00000930	dao-4	X	3.72693	3.61405	3.63582	3.56627	3.81811	3.88818	3.59704	13.4341	-1.39914	0.192589
WBGene00000931	dao-5	I	11.5926	11.4957	11.5281	11.6709	11.6369	11.7706	11.7385	3190.11	-0.212204	0.091896
WBGene00000932	dao-6	III	1.4352	1.44279	1.45725	1.42743	1.56746	1.46096	1.44036	2.89177	-2.36766	NA
WBGene00000933	dap-3	II	9.26242	9.44372	9.42444	9.34661	9.31503	9.1859	9.29435	643.639	0.170705	0.329261
WBGene00000934	dat-1	III	4.42631	4.46457	4.31782	4.45767	4.4337	4.34062	4.42332	21.3817	0.130202	0.887023
WBGene00000935	daz-1	II	11.2925	11.1751	11.2429	11.2991	11.2446	11.3272	11.4678	2517.34	-0.144662	0.341557
WBGene00000936	dbl-1	V	6.80419	6.78143	6.82176	6.66489	6.73347	6.80253	6.78623	109.398	-0.0127036	0.977737
WBGene00000937	dbr-1	I	8.61876	8.57662	8.5913	8.72626	8.56553	8.65119	8.62358	394.467	0.0280439	0.911351
WBGene00000938	dcp-66	I	10.5537	10.4921	10.4573	10.4848	10.4425	10.6091	10.7443	1496.54	-0.164763	0.340452
WBGene00000939	dcr-1	III	10.5013	10.4156	10.4679	10.4856	10.4205	10.4978	10.4403	1410.48	0.0229809	0.891726
WBGene00000940	dcs-1	V	8.52822	8.53954	8.65439	8.59844	8.6257	8.39989	8.4241	373.666	0.166237	0.45565
WBGene00000941	ddp-1	III	9.10846	9.31919	9.58821	9.25074	9.37024	8.56499	8.90447	599.853	0.551196	0.387803
WBGene00000942	deb-1	IV	10.6972	10.6598	10.5983	10.7352	10.7852	11.0847	11.0633	1815.83	-0.471271	0.000879809
WBGene00000950	deg-1	X	5.32254	5.36158	5.43379	5.33241	5.45933	5.57662	5.57828	44.0025	-0.730121	0.064854
WBGene00000951	deg-3	V	4.64707	4.57073	4.60187	4.58062	4.71323	4.70557	4.58103	24.849	-0.414773	0.527036
WBGene00000952	del-1	X	3.70387	3.75752	3.73826	3.67224	3.75338	3.76915	3.7396	13.3962	-0.371812	0.693507
WBGene00000953	del-2	IV	2.98374	3.02183	3.07713	2.9538	2.96987	2.99281	2.99457	8.10502	0.401391	NA
WBGene00000955	des-2	V	5.21254	5.22599	5.24737	5.1806	5.26734	5.40067	5.33334	38.7591	-0.532524	0.235801
WBGene00000958	dgk-1	X	6.69706	6.72516	6.55285	6.47641	6.64323	6.79801	6.69838	101.705	-0.254339	0.501216
WBGene00000959	dgk-2	X	8.35668	8.35366	8.37133	8.29097	8.39569	8.4464	8.36258	330.81	-0.106928	0.6075
WBGene00000960	dgk-3	III	2.8627	2.87804	2.80245	2.77454	2.90911	2.85754	2.8534	7.29914	-0.758032	NA
WBGene00000961	dgn-1	X	8.58797	8.60214	8.54124	8.47133	8.59251	8.88829	8.86382	406.677	-0.413658	0.0286677
WBGene00000962	dhc-1	I	12.0088	11.9214	11.9146	11.9724	11.9763	12.0669	12.0358	4059.26	-0.106162	0.360808
WBGene00000963	dhp-1	I	7.63747	7.64576	7.7503	7.81755	7.80828	7.77857	7.96029	220.025	-0.271399	0.255884
WBGene00000964	dhp-2	IV	6.89276	7.0533	6.9295	6.90575	7.1897	7.2275	7.27303	136.685	-0.657416	0.00252595
WBGene00000965	dhs-1	I	9.23353	9.12277	9.2222	9.22327	9.19672	8.88549	9.00331	563.474	0.277548	0.140833
WBGene00000966	dhs-2	I	7.91953	7.70677	7.65904	7.71103	7.65803	7.63679	7.62417	209.284	0.235827	0.356086
WBGene00000967	dhs-3	I	10.5864	10.6069	10.576	10.6363	10.4808	10.5749	10.5872	1530.4	0.080771	0.564071
WBGene00000968	dhs-4	I	5.77411	5.83863	5.68131	5.86835	5.6365	5.8566	5.72302	54.9081	0.181129	0.75004
WBGene00000969	dhs-5	II	5.99929	5.96548	6.01439	5.83281	6.20783	6.14995	6.14747	67.1345	-0.681393	0.0378547
WBGene00000970	dhs-6	II	9.44944	9.46402	9.44601	9.52676	9.41353	9.4158	9.43462	699.873	0.0823631	0.609573
WBGene00000971	dhs-7	II	6.59942	6.66085	6.72949	6.69867	6.53463	6.43853	6.43736	97.1253	0.55024	0.0436683
WBGene00000972	dhs-8	II	2.7805	2.81191	2.81445	2.79399	2.85354	2.83037	2.84896	7.12605	-0.801684	NA
WBGene00000973	dhs-9	III	7.83268	7.7466	7.78603	7.73367	7.53104	7.54193	7.4977	205.247	0.519798	0.00368922
WBGene00000974	dhs-11	III	8.05868	8.18061	8.23829	8.16115	7.97278	7.80069	8.0238	270.322	0.429033	0.0333332
WBGene00000975	dhs-12	IV	8.782	8.7849	8.83643	8.8259	8.73878	8.73864	8.7199	438.52	0.129155	0.447827
WBGene00000976	dhs-13	V	9.82573	9.89973	9.75211	9.76581	9.82683	9.82973	9.86918	907.576	-0.0472806	0.799772
WBGene00000977	dhs-14	V	8.61861	8.36253	8.55181	8.79652	8.18267	8.28514	8.09182	351.311	0.733514	0.000488926
WBGene00000978	dhs-15	V	4.70202	4.68279	4.62267	4.62884	4.64343	4.72744	4.82292	26.0763	-0.439677	0.498296
WBGene00000979	dhs-16	V	1.22941	1.17878	1.20296	1.17626	1.17804	1.1878	1.18962	2.26271	0.683093	NA
WBGene00000980	dhs-17	V	6.71754	6.69349	6.55894	6.8151	6.60157	6.51977	6.56555	100.414	0.368945	0.247432
WBGene00000981	dhs-18	V	7.89925	7.87461	7.9456	7.88857	7.77745	7.80281	7.67551	229.724	0.294519	0.134264
WBGene00000982	dhs-19	V	8.66673	8.60018	8.7723	8.64241	8.73845	8.91965	8.81466	428.995	-0.267276	0.130386
WBGene00000983	dhs-20	V	6.83926	6.93169	7.10719	6.92095	7.06033	7.19408	7.21969	133.519	-0.483027	0.0768827
WBGene00000984	dhs-21	V	8.49245	8.54722	8.70716	8.50815	8.81069	8.73733	8.69709	402.871	-0.319356	0.069858
WBGene00000985	dhs-22	V	10.3628	10.2105	10.2628	10.2794	10.2863	10.329	10.4058	1267.47	-0.0934083	0.561418
WBGene00000986	dhs-23	V	2.21661	2.24842	2.20894	2.25041	2.28068	2.23888	2.22084	4.75939	-0.419222	NA
WBGene00000987	dhs-24	V	9.58471	9.62955	9.66946	9.49709	9.61501	9.38104	9.397	748.517	0.206752	0.259277
WBGene00000988	dhs-25	X	10.1277	9.95664	10.0076	10.02	10.243	10.1574	10.2529	1111.04	-0.291621	0.0199681
WBGene00000989	dhs-26	X	4.53604	4.31217	4.32551	4.54422	4.20743	4.20907	4.13527	20.8064	2.24705	0.00127167
WBGene00000990	dhs-27	X	5.63771	5.66884	5.58952	5.52274	5.64297	5.57017	5.54267	48.5465	0.0785462	0.894569
WBGene00000991	dhs-28	X	10.6106	10.5573	10.6169	10.5747	10.4994	10.532	10.4592	1501.2	0.142383	0.209079
WBGene00000992	dhs-29	X	6.92385	7.05621	6.90363	6.79405	6.89132	6.67896	6.72264	117.023	0.390661	0.225669
WBGene00000993	dhs-30	X	8.85891	8.68015	8.7261	8.81021	8.72858	8.82105	8.77766	437.758	-0.00707539	0.980355
WBGene00000994	dic-1	IV	8.90961	8.70261	8.88496	8.94849	8.78378	8.71444	8.74158	451.527	0.205683	0.284415
WBGene00000995	die-1	II	7.78749	7.70151	7.61549	7.70516	7.63978	7.72149	7.73948	208.432	0.00852265	0.981325
WBGene00000996	dif-1	IV	9.85987	9.81416	9.89136	9.9358	9.73943	9.63449	9.53609	882.509	0.376398	0.00447306
WBGene00000998	dig-1	III	9.9978	9.91045	9.63733	9.73063	10.1398	10.2765	10.2122	1039.4	-0.595676	0.000281398
WBGene00001000	dim-1	X	12.2956	12.3166	12.1256	12.2777	12.448	12.4995	12.47	5247.97	-0.317997	0.00300847
WBGene00001001	dis-3	IV	10.1595	10.1409	10.1483	10.193	10.1345	10.1737	10.1803	1145.47	-0.00354218	0.984299
WBGene00001002	div-1	III	9.62439	9.52435	9.58716	9.61826	9.53634	9.69511	9.59844	775.851	-0.0362168	0.862461
WBGene00001005	dlc-1	III	11.6525	11.746	11.6809	11.7692	11.6585	11.8502	11.8261	3430.44	-0.101903	0.515299
WBGene00001006	dlg-1	X	9.26159	9.16157	9.22188	9.3029	9.1028	9.2662	9.05913	588.796	0.152012	0.425856
WBGene00001007	dli-1	IV	9.66095	9.6347	9.67506	9.69616	9.72538	9.78254	9.69021	829.711	-0.106029	0.467807
WBGene00001008	dlk-1	I	8.74571	8.66353	8.82164	8.78796	8.77795	8.73016	8.67642	429.21	0.0479633	0.840325
WBGene00001016	dna-2	II	9.67223	9.66797	9.56672	9.71667	9.70733	9.63474	9.66449	810.665	-0.0183057	0.928958
WBGene00001017	dnc-1	IV	10.7075	10.68	10.7155	10.6646	10.6717	10.7891	10.8403	1694.68	-0.116998	0.396974
WBGene00001018	dnc-2	III	9.20729	9.23726	9.35924	9.30107	9.22175	9.17791	9.14021	604.092	0.159354	0.327939
WBGene00001019	dnj-1	IV	9.88965	9.9459	9.85838	9.88229	9.91667	10.2051	10.2257	1027.72	-0.35876	0.0250594
WBGene00001020	dnj-2	IV	9.18238	9.17431	9.094	9.02888	9.18718	9.16151	9.19286	567.397	-0.0967643	0.605381
WBGene00001021	dnj-3	V	7.09986	7.13746	7.12961	7.08151	7.07432	6.98651	7.09483	136.151	0.138836	0.649062
WBGene00001022	dnj-4	I	8.00598	7.98492	7.90657	7.87065	8.03963	7.98198	7.93446	249.533	-0.0817005	0.759904
WBGene00001023	dnj-5	II	11.8317	11.8265	11.8105	11.9159	11.7998	11.8315	11.8179	3651.44	0.0452422	0.742748
WBGene00001025	dnj-7	X	9.35865	9.33542	9.41357	9.25405	9.42325	9.48438	9.50077	675.839	-0.208438	0.149336
WBGene00001026	dnj-8	II	9.91402	9.80259	9.75835	9.7654	9.68524	9.88321	9.84494	898.486	0.00745663	0.977362
WBGene00001027	dnj-9	II	9.22182	9.19461	9.27289	9.13276	9.56792	9.45407	9.3314	641.989	-0.405515	0.00621969
WBGene00001028	dnj-10	III	9.61356	9.69586	9.75015	9.68163	9.64314	9.66776	9.74713	824.498	-0.00195218	0.993588
WBGene00001029	dnj-11	IV	11.1591	11.1646	11.1059	11.1701	11.1397	11.1366	11.2745	2297.86	-0.0526355	0.741753
WBGene00001030	dnj-12	I	11.6228	11.6122	11.5675	11.6044	11.6943	11.5493	11.6777	3147.46	-0.0598059	0.6851
WBGene00001031	dnj-13	II	10.5893	10.5481	10.557	10.6056	10.7476	10.6587	10.8298	1612.13	-0.261657	0.0220652
WBGene00001032	dnj-14	X	7.66261	7.75764	7.88423	7.78631	7.76186	7.77011	7.77412	219.049	0.0103798	0.976806
WBGene00001033	dnj-15	IV	8.40328	8.28339	8.34037	8.3335	8.35787	8.12921	8.32963	318.753	0.120355	0.631119
WBGene00001034	dnj-16	III	9.43319	9.48641	9.48269	9.56923	9.49752	9.44127	9.36747	709.566	0.092292	0.609178
WBGene00001035	dnj-17	III	9.12163	9.14956	9.1801	9.13044	9.15551	8.89575	9.13141	554.537	0.131772	0.532798
WBGene00001036	dnj-18	III	8.30538	8.30745	8.17695	8.35964	8.2745	8.23819	8.34163	312.751	0.00797625	0.979638
WBGene00001037	dnj-19	V	11.678	11.737	11.6592	11.7306	11.6333	11.6276	11.7412	3299.68	0.0491149	0.744344
WBGene00001038	dnj-20	II	12.2446	12.3459	12.3595	12.2068	12.3745	12.3395	12.4089	5144.03	-0.123349	0.333522
WBGene00001039	dnj-21	I	7.84926	8.14354	8.09158	8.06941	7.86921	7.6488	7.73973	246.399	0.561931	0.0120487
WBGene00001040	dnj-22	V	9.90944	9.94393	9.90454	10.03	9.77485	9.83338	9.99709	967.515	0.119258	0.518116
WBGene00001041	dnj-23	II	9.61283	9.48379	9.6004	9.58319	9.5566	9.59829	9.6394	767.25	-0.0427578	0.827289
WBGene00001042	dnj-24	III	8.15828	8.20142	8.28726	8.20899	8.3204	8.43719	8.38499	313.503	-0.309189	0.068717
WBGene00001043	dnj-25	V	9.61238	9.53008	9.48511	9.51714	9.56626	9.63618	9.80533	776.423	-0.218152	0.187739
WBGene00001044	dnj-26	IV	7.75029	7.7955	7.69889	7.88417	7.63794	7.60484	7.66334	211.889	0.301583	0.155833
WBGene00001045	dnj-27	I	7.48254	7.57819	7.46398	7.5766	7.43693	7.28209	7.37866	176.961	0.338799	0.140471
WBGene00001046	dnj-28	I	8.52849	8.46516	8.52519	8.46037	8.52736	8.62126	8.59462	370.74	-0.152917	0.401739
WBGene00001047	dnj-29	I	11.3456	11.3198	11.2769	11.2826	11.3536	11.3183	11.4263	2580.44	-0.0899947	0.474335
WBGene00001048	dnj-30	I	8.85301	8.95684	8.89888	8.97829	8.82161	8.78275	8.89575	473.554	0.150181	0.400018
WBGene00001049	dog-1	I	9.26537	9.18925	9.30819	9.0929	9.10941	9.15196	9.20863	585.437	0.0987756	0.634902
WBGene00001050	dom-3	I	8.1545	8.13525	8.17864	8.19504	8.00968	8.14998	8.209	284.146	0.0753306	0.774708
WBGene00001051	cks-1	IV	10.3764	10.4017	10.3254	10.4052	10.4134	10.4422	10.5556	1370.13	-0.145227	0.277279
WBGene00001052	dop-1	X	4.81752	4.78633	4.82942	4.79219	4.73073	4.94679	4.79245	28.2551	-0.120758	0.879358
WBGene00001053	dop-2	V	5.33193	5.52236	5.45639	5.42227	5.55308	5.40562	5.48582	44.29	-0.200028	0.735789
WBGene00001054	dpf-1	V	6.73201	6.59625	6.70868	6.57493	6.7095	6.79512	6.66001	103.092	-0.17472	0.634523
WBGene00001055	dpf-2	X	8.28079	8.38441	8.37319	8.27172	8.40847	8.59206	8.48342	339.859	-0.305349	0.0884526
WBGene00001056	dpf-3	I	11.2912	11.2393	11.2293	11.2588	11.2764	11.3142	11.3811	2496.84	-0.104096	0.377333
WBGene00001057	dpf-4	III	9.77271	9.82026	9.76856	9.77685	9.86822	9.73032	9.63232	873.32	0.0581716	0.778628
WBGene00001058	dpf-5	IV	10.6342	10.5512	10.604	10.6431	10.6155	10.6245	10.5543	1557.03	0.0160157	0.925251
WBGene00001059	dpf-6	III	7.05486	7.14531	6.77609	6.73088	6.87329	6.81905	6.96541	122.089	0.1305	0.797122
WBGene00001060	dpf-7	IV	9.13512	9.08955	9.13918	9.12971	9.07446	8.9788	9.00464	541.711	0.174352	0.240528
WBGene00001061	dpl-1	II	9.87857	9.85672	9.76016	9.91567	9.72687	9.77724	9.8262	905.763	0.122114	0.438468
WBGene00001062	dpr-1	V	0	0	0	0	0	0	0	0	NA	NA
WBGene00001063	dpy-1	III	3.41653	3.4189	3.33515	3.38236	3.29307	3.3309	3.32725	10.2987	1.01578	NA
WBGene00001064	dpy-2	II	4.9584	4.82786	4.81575	4.75479	4.98128	4.9063	4.72538	29.2923	-0.18864	0.830462
WBGene00001065	dpy-3	X	2.696	2.66154	2.70668	2.6437	2.78685	2.78071	2.692	6.70347	-1.50408	NA
WBGene00001066	dpy-4	IV	7.18016	7.73257	7.76665	6.49165	8.08019	7.81603	7.80877	215.028	-0.983283	0.557527
WBGene00001067	dpy-5	I	6.77533	7.26781	7.3327	6.1995	7.83199	7.66391	7.48571	175.599	-1.43054	0.460495
WBGene00001068	dpy-6	X	4.97739	5.13559	4.98193	4.97422	4.91528	4.86732	4.98334	31.9144	0.510462	0.369785
WBGene00001069	dpy-7	X	3.55956	3.48016	3.61836	3.46814	3.56536	3.65151	3.47563	11.8839	-0.380276	0.770562
WBGene00001070	dpy-8	X	4.18321	4.22817	4.36549	4.07377	4.30606	4.35433	4.1649	19.4716	-0.44546	0.685105
WBGene00001071	dpy-9	IV	4.8223	4.68298	4.7566	4.68849	4.70293	4.89245	4.62919	26.9902	-0.0480604	0.959977
WBGene00001072	dpy-10	II	4.74283	4.70095	4.78709	4.73807	4.87954	4.74463	4.77296	27.4096	-0.332509	0.606487
WBGene00001073	dpy-11	V	10.68	10.6341	10.6523	10.6474	10.6393	10.7566	10.761	1644.3	-0.101868	0.444735
WBGene00001074	dpy-13	IV	7.11393	7.70112	7.73821	6.41091	8.17746	7.88927	7.93951	223.86	-1.24975	0.532648
WBGene00001075	dpy-14	I	1.67075	1.61448	1.58952	1.64318	1.64101	1.58851	1.62793	3.07572	0.435358	NA
WBGene00001076	dpy-17	III	4.11758	3.95934	3.98585	4.08689	4.00988	4.07289	4.0386	16.4566	-0.00655075	0.995179
WBGene00001077	dpy-18	III	8.19659	8.24578	8.22953	7.91205	8.42327	8.38807	8.39967	310.605	-0.456312	0.0323783
WBGene00001078	dpy-19	III	5.51625	5.43873	5.44915	5.44358	5.49774	5.38051	5.45424	43.9039	0.0768318	0.898928
WBGene00001079	dpy-20	IV	2.39298	2.36066	2.39621	2.38998	2.38157	2.44549	2.37773	5.23637	-0.405493	NA
WBGene00001080	dpy-21	V	9.67629	9.59515	9.58324	9.59025	9.69776	9.96565	9.86883	846.824	-0.376187	0.0100168
WBGene00001081	dpy-22	X	9.40264	9.21801	9.39484	9.27415	9.47556	9.40182	9.63746	681.51	-0.297148	0.0850591
WBGene00001082	dpy-23	X	9.00661	8.95613	9.01892	9.09028	8.99506	9.07516	9.01964	520.721	-0.0194872	0.931231
WBGene00001085	dpy-26	IV	10.2116	10.1439	10.2203	10.259	10.2235	10.363	10.3928	1229.57	-0.184254	0.18215
WBGene00001086	dpy-27	III	8.719	8.58284	8.55488	8.60778	8.71581	8.78656	8.86205	415.465	-0.295181	0.0787211
WBGene00001087	dpy-28	III	9.6965	9.65139	9.72434	9.7091	9.77418	9.76235	9.59578	834.278	-0.0278398	0.896841
WBGene00001088	dpy-30	V	10.1434	10.1655	10.1159	10.2297	10.1533	10.1362	10.1475	1141.54	0.0291872	0.866046
WBGene00001089	dre-1	V	8.58881	8.54022	8.60221	8.54993	8.54117	8.82689	8.51851	388.957	-0.119012	0.65304
WBGene00001090	drh-1	IV	9.08315	9.14448	9.13092	9.1732	9.17482	9.1291	9.15735	565.234	-0.0349651	0.863656
WBGene00001092	dro-1	III	9.23216	9.22135	9.16688	9.29988	9.19241	9.16736	9.36991	604.383	-0.0256282	0.918394
WBGene00001093	drp-1	IV	10.5982	10.5225	10.5566	10.5817	10.5587	10.5566	10.5787	1514.89	0.00146797	0.993977
WBGene00001094	dars-1	III	11.5352	11.5502	11.5309	11.5835	11.5991	11.5514	11.4705	2991.84	0.0127027	0.938392
WBGene00001095	dars-2	V	8.27433	8.31897	8.31174	8.22054	8.22758	8.3359	8.20274	309.193	0.044126	0.867219
WBGene00001096	dsc-1	X	-1.62195	-1.60282	-1.62049	-1.62093	-1.62038	-1.6209	-1.62059	0.324032	1.48171	NA
WBGene00001099	dsc-4	IV	10.3631	10.2861	10.3313	10.1621	10.3659	10.5411	10.3792	1309.52	-0.221529	0.153595
WBGene00001101	dsh-1	II	7.97642	7.79714	7.80556	7.82201	7.9019	8.02156	7.96242	239.501	-0.213433	0.355273
WBGene00001102	dsh-2	II	9.58471	9.56	9.46162	9.55888	9.55541	9.47593	9.52042	740.453	0.0408504	0.83561
WBGene00001103	dsl-1	IV	0.500336	0.502287	0.501975	0.501454	0.514807	0.548096	0.563283	1.46719	-4.25998	NA
WBGene00001104	dsl-2	IV	1.90718	1.85883	1.90611	1.90035	1.84566	1.89093	1.90638	3.68764	0.41683	NA
WBGene00001105	dsl-3	IV	3.44811	3.46421	3.42359	3.4014	3.46309	3.36003	3.42375	10.8358	0.235072	NA
WBGene00001106	dsl-4	X	-2.03184	-2.02599	-2.03102	-2.03127	-2.03096	-2.03125	-2.03107	0.162016	0.628734	NA
WBGene00001107	dsl-5	IV	0.316697	0.289158	0.288893	0.288451	0.301462	0.288481	0.350385	1.24726	-1.77034	NA
WBGene00001108	dsl-6	IV	-0.217368	-0.216183	-0.179418	-0.205048	-0.21629	-0.204788	-0.203632	0.878998	0.547221	NA
WBGene00001109	dsl-7	V	3.39486	3.50402	3.41576	3.45079	3.44591	3.56805	3.45232	11.1758	-0.579874	NA
WBGene00001110	duo-1	V	9.04244	9.04861	8.96198	9.04067	8.97748	9.07286	9.0288	521.177	-0.00526148	0.98243
WBGene00001112	duo-3	I	10.0086	9.93104	10.0333	10.0222	9.86978	9.86629	9.81886	982.506	0.233037	0.0437389
WBGene00001113	dur-1	IV	7.88726	7.98705	7.85648	8.10742	8.1256	8.0537	7.89971	255.641	-0.128703	0.669606
WBGene00001115	dyb-1	I	5.87539	5.85806	5.79012	5.78855	5.81072	5.83196	5.94507	57.5561	-0.123128	0.81038
WBGene00001116	dyc-1	X	7.33752	7.24359	7.09057	7.12841	7.21327	7.39086	7.46312	155.619	-0.345043	0.245991
WBGene00001117	dyf-1	I	3.71325	3.66184	3.65606	3.76359	3.63248	3.71248	3.69946	12.943	0.19294	0.864408
WBGene00001118	dyf-2	III	5.09116	5.06559	5.01756	5.05167	4.85468	5.08561	5.06877	33.2162	0.250026	0.730815
WBGene00001119	dyf-3	IV	5.9289	5.89831	5.91347	5.90538	5.76739	5.87645	5.90875	59.2059	0.209072	0.645408
WBGene00001121	dyf-5	I	3.49371	3.45958	3.48927	3.47706	3.49687	3.56654	3.48034	11.2828	-0.419148	NA
WBGene00001122	dyf-6	X	4.23798	4.31574	4.23408	4.29371	4.22073	4.20946	4.14608	19.0303	0.632987	0.358647
WBGene00001123	dyf-7	X	5.02256	4.99033	5.03712	4.98039	5.09162	5.11095	5.0762	33.1001	-0.426488	0.396974
WBGene00001127	dyf-11	X	3.0898	3.06713	3.12988	3.04343	3.01617	3.06733	3.09838	8.45974	0.348383	NA
WBGene00001129	dyf-13	II	2.06806	2.10612	2.09101	2.12096	2.06554	2.11857	2.14876	4.34972	-0.428488	NA
WBGene00001130	dyn-1	X	9.74894	9.79589	9.82967	9.91918	9.78048	9.79615	9.68254	889.371	0.112477	0.510399
WBGene00001131	dys-1	I	9.68062	9.44616	9.64378	9.36345	9.58447	9.62528	9.65187	765.15	-0.127881	0.581909
WBGene00001132	alp-1	IV	10.5569	10.565	10.4434	10.5872	10.7611	10.677	10.6583	1566.38	-0.243606	0.039451
WBGene00001133	eat-2	II	2.63179	2.62608	2.70777	2.64263	2.65029	2.74002	2.70427	6.46126	-0.919716	NA
WBGene00001134	eat-3	II	10.4473	10.5023	10.4753	10.4268	10.5007	10.4967	10.5919	1441.49	-0.10348	0.436844
WBGene00001135	eat-4	III	4.98526	5.05424	5.09378	5.06077	5.10297	5.03807	4.90979	33.0516	0.146949	0.840758
WBGene00001136	eat-5	I	4.08498	4.10811	4.02247	4.10435	4.15699	4.08494	4.19267	17.3841	-0.535734	0.482429
WBGene00001137	eat-6	V	13.5852	13.5529	13.58	13.5537	13.6313	13.7452	13.7109	12644	-0.187817	0.036042
WBGene00001145	eat-16	I	8.18739	8.10648	8.1971	8.29993	8.30429	8.47716	8.45615	315.978	-0.391195	0.0329636
WBGene00001147	eat-18	I	3.41891	3.38484	3.33296	3.4281	3.55568	3.51561	3.44025	11.0721	-1.39462	NA
WBGene00001148	eat-20	X	7.15511	6.99272	7.11788	7.02425	7.2003	7.19274	7.2847	141.71	-0.34346	0.173597
WBGene00001149	bcat-1	X	10.8274	10.9206	10.8543	10.7413	11.2107	11.2022	11.2669	2092.43	-0.585479	7.11547994502923e-10
WBGene00001150	ech-1.1	V	6.00293	6.10846	6.03437	6.09558	6.05496	6.11196	6.15301	67.9037	-0.150711	0.736865
WBGene00001151	ech-2	IV	8.21124	8.38874	8.39599	8.26138	8.31947	8.10552	8.14936	309.048	0.22309	0.336654
WBGene00001152	ech-3	V	6.82671	6.81451	6.82142	6.74999	6.74566	6.70651	6.82829	110.463	0.110569	0.760636
WBGene00001153	ech-4	II	10.1394	10.0924	10.1195	10.1362	9.99683	9.86882	9.93976	1059.14	0.292031	0.00839196
WBGene00001154	ech-5	IV	9.57198	9.75513	9.57716	9.69593	9.50761	9.31617	9.44344	758.333	0.367222	0.0157571
WBGene00001155	ech-6	III	11.5207	11.4278	11.0466	11.4407	11.2863	11.5926	11.5912	2770.4	-0.186984	0.48197
WBGene00001156	ech-7	I	9.24751	9.3153	9.4971	9.21185	9.51024	9.5808	9.63594	697.819	-0.410727	0.0119216
WBGene00001157	ech-8	IV	6.99574	6.91947	7.12932	7.03554	7.01571	7.2051	6.90174	131.56	-0.0617947	0.889354
WBGene00001158	ech-9	IV	7.67878	7.58458	8.09712	9.03994	6.90553	7.01274	6.95079	273.277	2.70788	0.00107465
WBGene00001159	eff-1	II	5.51975	5.49926	5.38761	5.41038	5.38576	5.51551	5.39801	43.7138	0.0898452	0.887795
WBGene00001160	efk-1	III	10.8411	10.686	10.7174	10.7224	10.6343	10.7379	10.6977	1688.85	0.0807204	0.612087
WBGene00001161	efl-1	V	9.08452	9.07702	8.99211	9.1253	8.89164	9.01712	8.96677	521.315	0.186928	0.252711
WBGene00001162	efl-2	II	7.72259	7.64679	7.62902	7.72002	7.7467	7.75369	7.74	209.423	-0.131644	0.592032
WBGene00001163	efn-2	IV	6.14947	5.95113	6.01825	6.11076	6.07712	6.07944	6.14871	67.6112	-0.128437	0.793208
WBGene00001164	efn-3	X	6.22421	6.23869	6.1882	6.22427	6.3182	6.38164	6.28694	77.2086	-0.329598	0.315798
WBGene00001165	efn-4	IV	5.89248	6.04063	5.96686	5.93866	5.92659	5.90117	5.99047	62.1198	0.0670061	0.897755
WBGene00001166	eftu-2	III	10.7452	10.7726	10.7645	10.7878	10.7149	10.6306	10.651	1693.74	0.154585	0.150099
WBGene00001167	eef-2	I	15.7281	15.676	15.6802	15.7077	15.6871	15.6758	15.5829	52425.3	0.0706984	0.537258
WBGene00001168	eef-1A.1	III	16.6506	16.6004	16.6124	16.7557	16.5623	16.6497	16.4421	100411	0.147906	0.297256
WBGene00001169	eef-1A.2	X	12.758	12.7078	12.7355	12.5837	13.0466	13.2316	13.1429	7763.25	-0.64978	1.55346352755929e-10
WBGene00001170	egl-1	V	3.45319	3.39126	3.42485	3.33168	3.39957	3.40191	3.45275	10.6569	-0.211365	NA
WBGene00001171	egl-2	V	5.07786	5.14458	5.10958	5.11153	5.20447	5.09637	5.09441	34.9297	-0.107524	0.870807
WBGene00001172	egl-3	V	10.1544	10.0729	10.082	10.1465	10.2081	10.259	10.1708	1143.16	-0.152546	0.22793
WBGene00001173	egl-4	IV	11.9402	11.9797	11.9215	11.9239	11.9436	11.8282	11.8095	3845.43	0.118049	0.322698
WBGene00001174	egl-5	III	4.54239	4.50486	4.62311	4.37854	4.48688	4.48815	4.57245	23.2387	-0.00604947	0.995154
WBGene00001175	egl-6	X	5.37219	5.50535	5.33411	5.45338	5.40731	5.36669	5.37481	42.5152	0.149163	0.802985
WBGene00001177	egl-8	V	10.2345	10.2917	10.3231	10.1605	10.4325	10.4586	10.4828	1304.75	-0.314683	0.00537164
WBGene00001178	egl-9	V	9.40733	9.37156	9.35093	9.0504	9.6421	9.73703	9.69213	724.356	-0.623127	0.000197814
WBGene00001179	egl-10	V	8.11111	8.22507	8.07002	8.15164	8.09302	8.24931	8.15738	284.938	-0.053798	0.848596
WBGene00001182	egl-13	X	6.86449	7.0291	7.04029	6.73919	7.04938	7.07418	7.1326	128.866	-0.384294	0.218729
WBGene00001184	egl-15	X	7.72389	7.73711	7.74199	7.63006	7.83046	7.92928	7.88384	221.498	-0.344416	0.0715548
WBGene00001185	egl-17	X	2.81243	2.8536	2.85125	2.78266	2.79974	2.77859	2.76024	7.08455	0.900558	NA
WBGene00001186	egl-18	IV	7.21459	7.23205	7.12897	7.25625	7.074	7.14847	7.18568	145.07	0.162731	0.578592
WBGene00001187	egl-19	IV	8.56304	8.41784	8.33737	8.44103	8.6887	8.80869	8.62563	381.162	-0.470932	0.00680276
WBGene00001188	egl-20	IV	6.33214	6.28896	6.23682	6.24998	6.44263	6.38364	6.25495	79.8447	-0.24697	0.515945
WBGene00001189	egl-21	IV	9.91827	9.88802	9.89476	9.81678	9.85753	9.94249	9.91271	949.559	-0.038998	0.829477
WBGene00001190	egl-23	IV	6.15037	6.1909	6.17848	6.11254	6.32309	6.25666	6.25517	74.4362	-0.367399	0.262251
WBGene00001193	egl-26	II	6.18637	6.33189	6.14652	6.31581	6.2152	6.23694	6.15702	75.2774	0.133548	0.772643
WBGene00001194	egl-27	II	10.623	10.5825	10.551	10.6576	10.5934	10.7259	10.8166	1612.68	-0.169499	0.251063
WBGene00001196	egl-30	I	11.1071	11.1579	11.108	11.2203	11.1576	11.1818	11.149	2281.06	-0.020707	0.898558
WBGene00001202	egl-36	X	5.66706	5.74928	5.69044	5.67324	5.64703	5.71055	5.98453	54.0188	-0.346658	0.506775
WBGene00001204	egl-38	IV	3.90443	3.89446	3.91053	3.99176	3.85514	3.95044	3.93453	15.182	0.109306	0.918468
WBGene00001207	egl-43	II	5.32767	5.22979	5.18604	5.19871	5.15843	5.26908	5.25515	37.667	0.0431974	0.950108
WBGene00001208	egl-44	II	9.15894	9.272	9.19847	9.13459	9.05659	9.21615	9.18775	579.238	0.0582927	0.790837
WBGene00001209	egl-45	III	11.9308	11.868	11.886	11.8797	11.9109	12.029	12.0679	3935.97	-0.167311	0.139698
WBGene00001210	egl-46	V	3.23174	3.30833	3.23357	3.20147	3.24471	3.29202	3.26001	9.61812	-0.298519	NA
WBGene00001211	egl-47	V	4.0025	3.87617	3.90907	3.88131	3.8719	3.93182	3.92071	15.0398	0.100854	0.925013
WBGene00001214	ego-1	I	10.0718	10.1001	10.1196	10.205	10.0452	10.0002	9.97167	1080.22	0.185918	0.145611
WBGene00001215	ego-2	I	10.3269	10.2143	10.1943	10.3165	10.492	10.1567	10.1665	1239.86	-0.0265474	0.925251
WBGene00001223	ehn-3	IV	-1.62178	-1.62015	-1.60377	-1.62081	-1.62028	-1.62078	-1.62048	0.30548	1.48171	NA
WBGene00001224	ehs-1	II	9.62343	9.54993	9.57294	9.58684	9.50864	9.55002	9.70391	769.38	-0.0108281	0.962081
WBGene00001225	eif-3.B	II	11.3707	11.3356	11.3419	11.3495	11.4737	11.438	11.3173	2660.05	-0.092725	0.488904
WBGene00001226	eif-3.C	I	11.6953	11.7234	11.7163	11.7165	11.9595	11.8217	11.8139	3525.04	-0.228534	0.0273107
WBGene00001227	eif-3.D	III	11.0101	11.0882	11.1145	11.0632	11.0844	11.0403	11.0302	2138.5	0.0261541	0.869238
WBGene00001228	eif-3.E	I	10.7107	10.7644	10.7207	10.767	10.7396	10.5089	10.5041	1642.19	0.230665	0.114525
WBGene00001229	eif-3.F	II	10.7147	10.7446	10.8189	10.8237	10.6772	10.5167	10.43	1649.8	0.351503	0.00862487
WBGene00001230	eif-3.G	II	10.3342	10.4597	10.4655	10.4522	10.5071	10.3193	10.4445	1378.8	0.00401155	0.985577
WBGene00001231	eif-3.H	I	10.1706	10.1516	10.2562	10.2617	10.2085	10.0387	9.94598	1140.7	0.22018	0.172632
WBGene00001232	eif-3.I	I	10.4518	10.4989	10.5	10.5126	10.568	10.4109	10.3641	1423.46	0.0613796	0.739188
WBGene00001233	eif-3.K	V	10.2403	10.2415	10.3467	10.2326	10.3009	10.5369	10.5253	1311.59	-0.298194	0.0386362
WBGene00001234	eif-6	I	10.2354	10.2595	10.2529	10.3492	10.2515	10.1559	10.1127	1204.78	0.155508	0.263123
WBGene00001235	elb-1	III	8.16658	8.28104	8.2857	8.32154	8.20839	7.4983	7.94434	285.692	0.646438	0.240258
WBGene00001236	elc-1	III	8.53924	8.66237	8.50285	8.61184	8.51711	8.2962	8.45068	367.582	0.279072	0.150607
WBGene00001237	elc-2	X	0.343499	0.348403	0.335023	0.358152	0.348356	0.357616	0.358985	1.27626	-0.815221	NA
WBGene00001239	elo-1	IV	12.5617	12.4973	12.5361	12.4303	12.6378	12.6748	12.7395	6161.72	-0.260687	0.00859212
WBGene00001240	elo-2	IV	10.9705	11.0704	11.299	10.7674	11.4584	11.5178	11.6304	2524.78	-0.737108	4.71389852116599e-05
WBGene00001241	elo-3	IV	9.72529	9.89455	9.88179	9.84574	9.91684	10.0065	10.0675	964.171	-0.253115	0.0739661
WBGene00001242	elo-4	III	5.37967	5.41212	5.40253	5.28182	5.30619	5.31546	5.48418	41.6435	-0.00659186	0.993369
WBGene00001243	elo-5	IV	11.2491	11.3323	11.4929	11.1029	11.5727	11.5926	11.8211	2868	-0.542328	0.00124188
WBGene00001244	elo-6	IV	11.3092	11.6904	11.7227	11.4476	11.6088	11.2231	11.3744	2905.32	0.211432	0.412813
WBGene00001245	elo-7	IV	5.99698	6.10554	6.01725	5.89811	6.12498	6.13273	6.0224	66.4034	-0.285572	0.496301
WBGene00001246	elo-8	III	6.68477	6.74085	6.74244	6.70223	6.6369	6.7351	6.51243	102.957	0.22192	0.525255
WBGene00001247	elo-9	II	6.65022	6.71551	6.81717	6.57155	6.86822	6.76052	6.75409	107.334	-0.265584	0.438193
WBGene00001248	elp-1	V	7.66114	7.46225	7.49173	7.59074	7.49725	7.57462	7.3891	184.716	0.139017	0.654512
WBGene00001249	elt-1	IV	6.71578	6.653	6.81908	6.7439	6.69574	6.79988	6.88574	108.825	-0.159892	0.663635
WBGene00001250	elt-2	X	6.93655	7.04657	7.1499	7.00812	7.36256	7.21147	7.36582	145.27	-0.629065	0.00724427
WBGene00001251	elt-3	X	8.42427	8.32303	8.35088	8.18547	8.3478	8.56704	8.63167	342.512	-0.354435	0.101899
WBGene00001252	elt-4	X	2.02569	2.0224	2.03668	2.04985	2.03346	2.04654	1.99369	4.09447	0.275054	NA
WBGene00001253	elt-6	IV	4.1377	4.10321	4.08591	4.17287	4.09092	4.21134	4.09222	17.5244	-0.0626372	0.950018
WBGene00001258	emb-4	V	10.8251	10.8266	10.8585	10.9885	10.8146	10.6224	10.645	1791.36	0.272822	0.0509897
WBGene00001259	emb-5	III	11.4779	11.472	11.415	11.4641	11.5987	11.6161	11.6382	2958.52	-0.238655	0.00498419
WBGene00001262	emb-8	III	11.646	11.5151	11.586	11.5439	11.5182	11.7269	11.6845	3119.34	-0.108416	0.498296
WBGene00001263	emb-9	III	13.2252	13.1892	12.9027	13.1203	13.3154	13.483	13.431	9807.23	-0.431306	0.00279584
WBGene00001281	emb-27	II	9.28205	9.30787	9.25475	9.35548	9.26997	9.33794	9.32575	632.847	-0.0182571	0.929479
WBGene00001284	emb-30	III	9.76135	9.75422	9.67629	9.82001	9.71116	9.77407	9.74101	860.797	0.0190208	0.924042
WBGene00001303	emo-1	V	11.7469	11.8961	11.9121	11.8053	11.8177	11.2373	11.4543	3397.73	0.464706	0.175048
WBGene00001309	emr-1	I	9.42441	9.44487	9.33953	9.43798	9.38471	9.35366	9.51916	683.723	-0.0145382	0.949256
WBGene00001310	end-1	V	-0.869562	-0.878149	-0.865633	-0.855496	-0.878358	-0.87863	-0.878493	0.53966	2.31414	NA
WBGene00001311	end-3	V	1.86399	1.82923	1.81499	1.84812	1.86406	1.83191	1.84607	3.57136	-0.266111	NA
WBGene00001320	ent-1	IV	11.0643	10.9534	10.8385	10.9762	11.0987	11.1518	11.1445	2105.58	-0.256403	0.0402364
WBGene00001324	eor-1	IV	9.41662	9.43573	9.35249	9.35105	9.42526	9.36982	9.47829	678.348	-0.0569424	0.765351
WBGene00001325	eor-2	X	7.6077	7.62908	7.46665	7.44445	7.62154	7.58636	7.52109	188.61	-0.077269	0.812624
WBGene00001328	epi-1	IV	11.0365	11.0352	10.7461	10.9399	11.0812	11.2926	11.1997	2142.88	-0.37376	0.0184414
WBGene00001329	epn-1	X	10.2137	10.2367	10.2302	10.3244	10.3366	10.5736	10.481	1308.68	-0.332848	0.0126784
WBGene00001330	eps-8	IV	9.58127	9.71908	9.61575	9.59205	9.85283	9.76157	9.9049	848.62	-0.339188	0.0083566
WBGene00001331	erd-2.1	X	9.67976	9.71741	9.72237	9.62658	9.69413	9.7311	9.6243	823.918	0.00398322	0.984853
WBGene00001332	eri-1	IV	8.78132	8.83847	8.7721	8.75973	8.62971	8.75766	8.88917	439.567	0.0421005	0.873823
WBGene00001333	erm-1	I	12.2776	12.2387	12.2967	12.2576	12.3051	12.4686	12.4388	5152.06	-0.204069	0.0583813
WBGene00001334	ero-1	I	10.0045	10.0199	9.8653	9.98045	9.96641	10.3315	10.3026	1087.98	-0.377466	0.0365677
WBGene00001335	F35A5.8	X	7.06206	7.1178	7.04405	7.06044	7.0253	7.18546	7.17782	137.187	-0.142581	0.651738
WBGene00001336	qars-1	IV	10.9838	11.0402	11.0355	11.185	11.0241	10.8883	11.0667	2100.8	0.103275	0.561219
WBGene00001337	ears-1	I	11.824	11.7877	11.8441	11.8491	11.8021	11.7519	11.7093	3558.12	0.106181	0.332712
WBGene00001338	ears-2	IV	8.43439	8.47786	8.47648	8.41602	8.3631	8.27248	8.26571	335.986	0.271663	0.0991012
WBGene00001340	etr-1	II	9.9717	10.0102	10.1094	9.96386	10.032	9.87486	9.85513	1009.19	0.144316	0.389232
WBGene00001345	fos-1	V	8.65187	8.78963	8.7775	8.75307	8.68893	8.9212	8.98249	447.17	-0.220413	0.298449
WBGene00001352	evl-14	III	10.3951	10.319	10.3164	10.3976	10.3278	10.4575	10.4801	1339.45	-0.101198	0.513952
WBGene00001358	evl-20	II	7.16619	7.38404	7.34192	7.36013	7.23142	7.08592	7.08119	152.444	0.406717	0.121292
WBGene00001365	exc-4	I	8.64897	8.58948	8.66436	8.64624	8.5123	8.45765	8.50657	382.788	0.258314	0.0884711
WBGene00001366	exc-5	IV	7.66961	7.68783	7.71119	7.65847	7.72886	7.77736	7.82233	211.627	-0.191366	0.379678
WBGene00001368	exc-7	II	7.05787	7.02965	6.88661	6.9749	7.10393	7.14326	7.06493	131.825	-0.26699	0.333522
WBGene00001371	exl-1	II	8.51957	8.57744	8.61551	8.54545	8.59862	8.52464	8.55343	378.283	0.00892797	0.9728
WBGene00001372	exo-3	I	10.0493	9.97998	9.95773	10.0821	10.0316	9.68071	9.81606	992.32	0.262132	0.156463
WBGene00001373	exp-1	II	3.45582	3.3886	3.44493	3.52734	3.46632	3.55264	3.45225	11.1384	-0.431305	NA
WBGene00001374	exp-2	V	5.96509	5.92858	5.99599	6.14165	6.0059	6.00708	6.12778	65.4992	-0.122705	0.813577
WBGene00001377	eya-1	I	3.11472	3.11745	3.07871	3.0916	3.13941	3.13339	3.05922	8.62868	-0.16108	NA
WBGene00001385	far-1	III	12.9684	13.0015	12.8109	12.9953	12.9649	12.7309	12.8687	7706.74	0.128763	0.447994
WBGene00001386	far-2	III	14.958	14.9387	14.8578	14.9587	14.9915	14.9282	14.9415	31436.2	-0.0362976	0.786798
WBGene00001387	far-3	V	5.86315	5.74421	5.73624	5.81336	5.63888	5.61246	5.60565	52.9825	0.659796	0.0687391
WBGene00001388	far-4	V	2.24884	2.23699	2.19832	2.20523	2.17384	2.25002	2.18612	4.63093	0.523733	NA
WBGene00001389	far-5	V	6.69327	6.80713	6.68839	6.73159	6.55059	6.47913	6.54535	100.957	0.551332	0.0353653
WBGene00001390	far-6	IV	9.97849	10.0678	9.9624	10.1078	9.94347	9.74803	9.75361	988.918	0.335024	0.0200052
WBGene00001391	far-7	II	6.72295	6.83632	6.84427	6.70827	6.82744	6.72877	6.67587	109.117	0.0840776	0.836785
WBGene00001392	far-8	III	10.2795	10.2982	10.2362	10.2852	10.3514	10.317	10.2645	1252.95	-0.0564035	0.711409
WBGene00001393	fat-1	IV	12.7852	12.7348	12.7741	12.7952	12.7485	12.7618	12.7091	6931.16	0.0478272	0.682159
WBGene00001394	fat-2	IV	13.2632	13.2024	13.2451	13.2609	13.2416	13.3419	13.5055	10089.3	-0.182638	0.181874
WBGene00001395	fat-3	IV	11.1665	11.1351	11.241	11.1033	11.2703	11.2253	11.2384	2351.58	-0.12322	0.309613
WBGene00001396	fat-4	IV	12.0711	12.1484	12.0885	12.2013	11.9849	11.9027	11.7876	4205.78	0.346374	0.00239366
WBGene00001397	fat-5	V	5.73025	5.77605	5.69927	5.61759	5.64406	5.62409	5.73427	51.8135	0.146046	0.786798
WBGene00001398	fat-6	IV	13.2075	13.189	13.1789	12.8036	13.32	13.211	13.2336	9266.68	-0.217504	0.277823
WBGene00001399	fat-7	V	5.69336	5.92151	5.91206	5.97551	6.01459	6.04337	6.03425	62.4995	-0.503151	0.229676
WBGene00001400	fax-1	X	0.685125	0.730835	0.676083	0.693578	0.703716	0.675525	0.70278	1.67003	0.189738	NA
WBGene00001401	fbf-1	II	8.79085	8.79355	8.79497	8.80302	8.74923	8.64881	8.55295	427.415	0.247716	0.134445
WBGene00001402	fbf-2	II	8.80788	8.80093	8.87208	8.99692	8.80958	8.86816	8.73158	460.057	0.115457	0.598917
WBGene00001403	fbl-1	IV	8.3737	8.36755	8.42847	8.14116	8.53574	8.65719	8.72145	359.147	-0.546129	0.0037253
WBGene00001404	fbp-1	I	11.3397	11.2838	11.2732	11.2828	11.2692	11.1597	11.2178	2457.1	0.118765	0.307587
WBGene00001405	fce-1	I	10.2715	10.275	10.2351	10.2894	10.223	10.1348	10.0265	1187.03	0.212695	0.108002
WBGene00001406	fce-2	V	8.34349	8.3506	8.36808	8.37233	8.26935	8.33462	8.42723	327.15	0.0225153	0.931623
WBGene00001410	feh-1	III	6.46407	6.37125	6.40721	6.42876	6.65286	6.78966	6.65833	94.9032	-0.75979	0.00265719
WBGene00001411	fem-1	IV	9.92961	9.79513	9.87469	9.88526	9.91202	9.96832	9.91282	954.476	-0.0920272	0.555646
WBGene00001412	fem-2	III	9.86974	9.80449	9.85264	9.83353	9.80441	9.8451	9.83794	913.774	0.0181462	0.919178
WBGene00001413	fem-3	IV	9.14791	9.05405	9.15792	9.14046	9.06965	8.88244	8.87378	532.315	0.304162	0.0569778
WBGene00001414	fer-1	I	7.21451	7.2661	7.28302	7.00914	7.37689	7.4084	7.48438	159.156	-0.494451	0.0496766
WBGene00001423	fib-1	V	12.6026	12.6999	12.6898	12.7339	12.6043	12.4409	12.3063	6190.56	0.331471	0.015544
WBGene00001424	fis-1	II	6.81969	6.80811	6.68292	6.74929	6.92431	6.81601	6.6175	110.209	-0.0673694	0.884581
WBGene00001425	fis-2	X	7.34696	7.41008	7.498	7.38369	7.38998	7.42559	7.48742	171.699	-0.0543769	0.869456
WBGene00001426	fkb-1	IV	10.5891	10.6118	10.634	10.6098	10.7516	10.5569	10.5601	1572.54	-0.0233491	0.907829
WBGene00001427	fkb-2	I	12.3387	12.2662	12.3521	12.3163	12.3443	12.3234	12.4748	5211.57	-0.0942221	0.482429
WBGene00001428	fkb-3	V	7.11248	7.35191	7.08677	7.12966	7.05498	7.09419	7.22885	143.257	0.104837	0.789416
WBGene00001429	fkb-4	V	3.00942	3.0587	3.0873	2.99925	2.9972	2.96976	2.98682	8.18086	0.952442	NA
WBGene00001430	fkb-5	I	6.52562	6.52997	6.53276	6.61882	6.63336	6.57818	6.53804	94.8729	-0.0855927	0.833057
WBGene00001431	fkb-6	V	11.3276	11.3274	11.4004	11.3378	11.3643	11.3311	11.4145	2625.54	-0.0326386	0.827261
WBGene00001432	fkb-7	I	3.15468	3.0545	3.1488	3.17048	3.24425	3.1189	3.174	8.99075	-0.688043	NA
WBGene00001433	fkb-8	I	7.78646	7.69383	7.65402	7.7416	7.677	7.5948	7.45506	203.034	0.290248	0.222387
WBGene00001434	fkh-2	X	0.650821	0.700224	0.63163	0.642747	0.63178	0.662798	0.631502	1.61141	1.22278	NA
WBGene00001435	fkh-3	X	4.288	4.26139	4.33139	4.27843	4.29502	4.2206	4.40266	19.8269	-0.137314	0.88427
WBGene00001436	fkh-4	X	1.61521	1.58025	1.59287	1.614	1.62921	1.61219	1.66213	3.07371	-1.35756	NA
WBGene00001437	fkh-5	III	1.81934	1.84444	1.80376	1.81474	1.90157	1.8482	1.8877	3.67765	-2.15759	NA
WBGene00001438	fkh-6	II	5.42218	5.45131	5.23099	5.27026	5.51435	5.49842	5.50888	43.2589	-0.659265	0.161788
WBGene00001439	fkh-7	IV	7.96386	7.96705	8.19729	8.17729	7.97434	8.31663	8.12026	277.967	-0.123338	0.724105
WBGene00001440	fkh-8	II	3.0883	3.04271	3.00738	2.99592	3.07061	3.0643	3.04127	8.23301	-0.377103	NA
WBGene00001441	fkh-9	X	9.44486	9.09254	9.23208	9.14058	9.31183	9.69129	9.61392	673.317	-0.508533	0.0202518
WBGene00001442	fkh-10	I	2.06394	2.08857	2.09932	2.08242	2.11226	2.15755	2.08446	4.33396	-1.01875	NA
WBGene00001443	fli-1	III	10.1977	10.1794	10.2056	10.2645	10.2168	10.2769	10.2809	1203.24	-0.0718043	0.622658
WBGene00001444	flp-1	IV	8.03118	8.10845	8.00431	8.15414	8.08232	8.26398	8.26051	281.572	-0.242351	0.259124
WBGene00001445	flp-2	X	5.55496	5.65873	5.5925	5.55773	5.60259	5.58885	5.59767	48.4154	-0.0213765	0.972563
WBGene00001446	flp-3	X	6.7932	6.96822	6.83683	6.90629	6.91153	6.89519	7.0192	120.355	-0.162268	0.634902
WBGene00001447	flp-4	II	5.807	5.92498	6.00405	5.8453	5.91883	5.89212	6.11883	61.7926	-0.283187	0.561587
WBGene00001448	flp-5	X	6.47472	6.48635	6.65108	6.39123	6.4797	6.42123	6.45958	89.8878	0.14078	0.745836
WBGene00001449	flp-6	V	7.95551	7.78657	7.94207	7.98018	8.00884	7.93179	7.97728	246.232	-0.102344	0.704129
WBGene00001450	flp-7	X	6.16659	6.13148	6.33866	6.07616	6.17809	6.36395	6.19227	74.6196	-0.200668	0.677787
WBGene00001451	flp-8	X	6.22527	6.18431	6.18936	6.15111	6.18686	6.33704	6.30858	75.1741	-0.275842	0.454166
WBGene00001452	flp-9	IV	8.24177	8.24067	8.21483	8.22376	8.17963	7.89587	8.05683	286.547	0.340532	0.0936876
WBGene00001453	flp-10	IV	8.15003	8.18351	8.30604	8.18912	8.20369	8.57325	8.52396	320.662	-0.433353	0.0525899
WBGene00001454	flp-11	X	7.80113	7.87709	7.71069	7.86747	7.90091	8.12202	7.99684	240.498	-0.376579	0.0730106
WBGene00001455	flp-12	X	7.137	7.07556	7.07937	7.10322	7.09734	7.07657	6.99082	135.418	0.103172	0.752285
WBGene00001456	flp-13	IV	6.73354	6.65576	6.67318	6.66859	6.79531	6.93021	7.0575	112.274	-0.620674	0.0181403
WBGene00001457	flp-14	III	8.22319	8.29122	8.41262	8.29024	8.23486	8.17778	8.22143	308.555	0.172332	0.409747
WBGene00001458	flp-15	III	6.53166	6.3589	6.53316	6.5288	6.68616	6.40199	6.46113	91.3462	-0.086584	0.864408
WBGene00001459	flp-16	II	7.43004	7.42624	7.36328	7.4138	7.50275	7.38358	7.47694	172.46	-0.0978773	0.740923
WBGene00001460	flp-17	IV	7.30612	7.32328	7.36285	7.26787	7.37222	7.30485	7.34639	160.658	-0.0571173	0.859657
WBGene00001461	flp-18	X	7.94252	7.89854	7.86894	7.91322	7.90229	7.90428	7.86556	238.772	0.0310561	0.911277
WBGene00001462	flp-19	X	6.42835	6.54144	6.42627	6.35265	6.56521	6.53047	6.48571	89.4841	-0.247165	0.482033
WBGene00001463	flp-20	X	5.70027	5.60178	5.70368	5.66257	5.7725	5.80898	5.75585	52.7619	-0.408015	0.302016
WBGene00001464	flp-21	V	5.95228	5.93677	5.94918	6.04418	6.09438	6.23564	6.21098	67.653	-0.670858	0.0337757
WBGene00001465	flr-1	X	7.06424	6.99594	7.08272	6.92626	7.12849	7.05202	7.0459	132.189	-0.132254	0.689273
WBGene00001466	flr-2	V	4.20919	4.21762	4.25661	4.19042	4.2244	4.24096	4.22738	18.7223	-0.0982596	0.912063
WBGene00001468	flr-4	X	3.8144	3.86931	3.85059	3.7932	3.8821	3.94839	3.98421	14.9256	-1.00573	0.154701
WBGene00001470	baz-2	III	7.87209	7.69988	7.62368	7.84713	7.54089	7.55512	7.52937	205.38	0.462421	0.034024
WBGene00001475	fmi-1	V	5.37959	5.28773	5.37847	5.38087	5.35846	5.23467	5.24794	40.2315	0.344876	0.506733
WBGene00001476	fmo-1	IV	9.83631	9.73061	9.73669	9.94076	9.32764	9.4851	9.1938	805.047	0.762078	4.55824868098036e-07
WBGene00001477	fmo-2	IV	3.0268	3.00605	3.00258	2.96064	3.09466	2.9959	3.15099	8.40087	-1.29317	NA
WBGene00001478	fmo-3	III	5.21423	5.32394	5.41971	5.23017	5.48401	5.539	5.42807	42.5611	-0.779217	0.0789677
WBGene00001479	fmo-4	V	8.52328	8.44409	8.50269	8.46394	8.49388	8.42955	8.46074	355.742	0.0418216	0.859875
WBGene00001480	fmo-5	V	7.99204	8.049	7.67688	8.03575	7.7592	7.92545	7.78797	239.943	0.235684	0.450223
WBGene00001481	fog-1	I	7.56308	7.43779	7.35251	7.50128	7.46072	7.53711	7.39693	177.032	0.00279081	0.994593
WBGene00001482	fog-2	V	8.05467	8.09932	8.07153	8.07074	7.98644	7.91239	7.95298	260.491	0.236013	0.202624
WBGene00001483	fog-3	I	4.32518	4.35204	4.44582	4.31943	4.2848	4.2666	4.25168	20.2408	0.719973	0.267955
WBGene00001484	fox-1	X	6.63788	6.56063	6.36337	6.46141	6.63214	6.61262	6.69605	95.6668	-0.364122	0.294583
WBGene00001485	fre-1	V	8.74731	8.70026	8.83579	8.71509	8.6607	8.64088	8.65108	418.912	0.17384	0.31087
WBGene00001486	frh-1	II	6.9676	7.00921	7.26313	7.05382	6.9691	7.00013	7.03295	132.927	0.18143	0.609198
WBGene00001487	frk-1	IV	6.86157	6.93414	6.82401	6.80014	6.90471	7.05705	7.02997	121.686	-0.346492	0.204582
WBGene00001488	frm-1	I	11.6	11.5791	11.6211	11.5666	11.7667	11.742	11.8335	3279.65	-0.281163	0.00110061
WBGene00001489	frm-2	III	7.8707	7.71237	7.78147	7.77196	7.76599	7.98261	7.8237	226.105	-0.148316	0.58706
WBGene00001490	frm-3	X	6.53947	6.59227	6.51436	6.5442	6.68443	6.7617	6.83595	100.801	-0.562008	0.0288529
WBGene00001491	frm-4	I	10.2913	10.1013	10.123	10.1375	10.0644	10.2423	10.2158	1153.55	-0.0163438	0.944743
WBGene00001492	frm-5.1	IV	9.00998	8.95423	9.0179	9.00265	9.06438	8.94705	8.8465	505.184	0.0688888	0.759739
WBGene00001493	frm-7	V	9.66042	9.6336	9.61568	9.68868	9.72953	9.94267	9.88389	859.062	-0.326494	0.0150446
WBGene00001494	frm-8	III	6.54474	6.57515	6.41206	6.44358	6.4643	6.4139	6.59951	90.5106	0.00257485	0.995198
WBGene00001495	frm-9	X	5.8252	6.00028	6.00417	5.7132	5.99053	5.73536	5.86048	60.204	0.0872743	0.897927
WBGene00001496	frm-10	V	10.0152	10.0303	10.0683	10.0431	9.98606	10.0048	10.0067	1040.14	0.0622929	0.669051
WBGene00001497	fars-1	I	10.6735	10.7235	10.784	10.7469	10.6926	10.6021	10.5486	1646.96	0.177291	0.158306
WBGene00001498	fars-3	II	10.8528	10.8314	10.8605	10.8436	10.8546	10.7631	10.8248	1824.95	0.0493945	0.729678
WBGene00001499	fsn-1	III	9.82273	9.90458	9.88153	9.95829	9.81597	9.6251	9.69178	905.728	0.284213	0.0418633
WBGene00001500	ftn-1	V	7.47588	7.21883	7.40248	7.02922	7.41797	7.47382	7.30109	163.393	-0.225659	0.572943
WBGene00001501	ftn-2	I	12.1449	12.213	12.3122	12.1396	12.3036	12.2388	12.3053	4837.31	-0.115735	0.394255
WBGene00001502	ftt-2	X	12.0998	12.0199	12.0066	12.0072	12.1093	12.1077	12.1512	4310.55	-0.130867	0.20659
WBGene00001503	fum-1	III	11.7364	11.7217	11.6798	11.765	11.7189	11.8169	11.8057	3445.78	-0.0819569	0.512222
WBGene00001505	fut-1	II	7.6219	7.67364	7.67526	7.49032	7.59862	7.83453	7.75056	204.171	-0.234111	0.379453
WBGene00001506	fut-2	V	3.91804	4.00715	3.96541	4.04876	3.92377	3.91799	3.95027	15.7632	0.508181	0.540775
WBGene00001507	fut-4	II	4.9925	4.90624	5.13154	5.00694	5.03976	5.01764	5.00889	32.5501	-0.0502105	0.947949
WBGene00001508	fut-8	V	6.98977	6.92913	6.97163	6.92385	6.97255	7.10413	7.16813	129.465	-0.307292	0.25782
WBGene00001509	fzo-1	II	9.64223	9.71225	9.68843	9.69974	9.5879	9.5158	9.48948	789.306	0.246699	0.0434564
WBGene00001510	fzr-1	II	9.87623	9.78546	9.82766	9.96196	9.93499	9.91947	9.90759	948.766	-0.0870109	0.60648
WBGene00001511	fzy-1	II	10.5	10.4791	10.4257	10.4884	10.4577	10.4574	10.5407	1427.45	-0.0181793	0.916231
WBGene00001512	gab-1	III	3.86406	3.88352	3.89708	3.83997	3.89103	3.85106	3.90775	14.7503	-0.117368	0.907222
WBGene00001513	gad-1	V	9.51574	9.41118	9.48127	9.6577	9.52469	9.45254	9.37466	720.835	0.110576	0.596381
WBGene00001514	xnd-1	III	10.5732	10.4447	10.3932	10.573	10.4065	10.2801	10.3871	1392.49	0.216514	0.1371
WBGene00001515	gap-1	X	5.321	5.22965	5.34523	5.1127	5.10662	5.26463	5.11102	37.516	0.440211	0.469012
WBGene00001516	gap-2	X	8.41969	8.16417	8.26461	8.30772	8.29428	8.41958	8.49687	325.526	-0.203226	0.389022
WBGene00001517	gar-1	X	4.65219	4.64213	4.65962	4.67123	4.79173	4.69015	4.79007	26.2018	-0.601851	0.270819
WBGene00001518	gar-2	III	5.8367	5.99538	6.03285	5.76509	5.94173	5.74753	5.81482	60.1026	0.261477	0.628052
WBGene00001519	gar-3	V	5.46828	5.4693	5.49879	5.58737	5.57572	5.47198	5.58629	46.1925	-0.15546	0.781193
WBGene00001520	gas-1	X	11.0974	11.056	11.0036	11.1081	11.1048	11.1722	11.1753	2202.04	-0.126364	0.287387
WBGene00001522	gbh-1	II	7.38005	7.22995	7.36295	7.29118	7.1273	7.17018	7.0884	151.768	0.430279	0.058859
WBGene00001523	gbh-2	II	9.26237	9.25225	9.30175	8.99014	9.1585	9.27747	9.19803	593.414	-0.00744072	0.981703
WBGene00001526	gck-1	V	10.0256	10.0488	9.94379	10.061	9.94147	10.0925	10.1321	1051.39	-0.0591761	0.765351
WBGene00001527	gcs-1	II	10.3567	10.3661	10.3869	10.4921	10.4092	10.4517	10.4137	1362.75	-0.0359942	0.838891
WBGene00001528	gcy-1	II	0.651241	0.653413	0.665737	0.699005	0.690576	0.652526	0.690649	1.62297	-0.786544	NA
WBGene00001529	gcy-2	II	1.80781	1.78695	1.8463	1.82941	1.78563	1.8179	1.8222	3.52602	0.328641	NA
WBGene00001530	gcy-3	II	1.33877	1.32922	1.3154	1.31358	1.36402	1.34849	1.31547	2.52431	-0.883885	NA
WBGene00001531	gcy-4	II	0.528777	0.57561	0.510533	0.521968	0.536049	0.510041	0.510415	1.4809	1.51944	NA
WBGene00001532	gcy-5	II	2.31695	2.29541	2.29191	2.24047	2.24423	2.25298	2.28081	4.84781	0.75334	NA
WBGene00001533	gcy-6	V	1.07	1.06015	1.0335	1.04464	1.05835	1.06742	1.0703	2.07643	-0.752506	NA
WBGene00001534	gcy-7	V	0.978076	0.973965	0.973121	0.9595	1.03065	0.971936	0.996389	1.9992	-1.82274	NA
WBGene00001535	gcy-8	IV	1.59985	1.54195	1.57713	1.57312	1.55275	1.56253	1.52796	2.92709	1.19195	NA
WBGene00001536	gcy-9	X	4.58533	4.50252	4.4572	4.57462	4.40273	4.58196	4.55073	23.0662	0.110292	0.90623
WBGene00001537	gcy-11	X	5.73509	5.67069	5.78312	5.66261	5.74219	5.76215	5.81345	53.5883	-0.215444	0.64827
WBGene00001538	gcy-12	II	9.23638	9.24798	9.22473	9.16455	9.25129	9.1733	9.18403	593.313	0.0256594	0.901041
WBGene00001539	gcy-13	V	0	0	0	0	0	0	0	0	NA	NA
WBGene00001540	gcy-14	V	-1.22124	-1.22875	-1.22904	-1.22955	-1.22891	-1.20933	-1.22916	0.390496	-1.18468	NA
WBGene00001541	gcy-15	II	5.54138	5.42735	5.53836	5.39482	5.53067	5.41478	5.56283	45.112	-0.108046	0.864408
WBGene00001542	gcy-17	I	-0.535207	-0.544054	-0.531938	-0.533052	-0.544137	-0.520188	-0.544257	0.685352	0.0142728	NA
WBGene00001543	gcy-18	IV	2.82614	2.86057	2.7731	2.79152	2.82242	2.85139	2.88325	7.19554	-0.701905	NA
WBGene00001544	gcy-19	II	4.10512	4.13216	4.19725	4.1773	4.29619	4.12778	4.13871	18.2284	-0.292586	0.751265
WBGene00001545	gcy-20	V	0.121943	0.0945692	0.130904	0.105384	0.0944405	0.0939869	0.106986	1.06811	2.10104	NA
WBGene00001546	gcy-21	II	5.51408	5.41051	5.34857	5.34371	5.42705	5.42412	5.47494	42.9758	-0.146401	0.809111
WBGene00001547	gcy-22	V	2.94167	3.00925	2.99218	2.9266	2.90798	2.99199	3.03361	7.96819	-0.184312	NA
WBGene00001548	gcy-23	IV	3.56644	3.55509	3.54862	3.52675	3.56511	3.64809	3.53024	11.8757	-0.375278	0.719965
WBGene00001549	gcy-25	IV	1.0771	1.0507	1.08739	1.07252	1.08779	1.07316	1.07528	2.10582	-0.380828	NA
WBGene00001550	gcy-27	IV	-0.846865	-0.855829	-0.843434	-0.856247	-0.855997	-0.844657	-0.843767	0.550546	-0.513762	NA
WBGene00001551	gcy-31	X	2.56751	2.55105	2.5354	2.58687	2.60722	2.5423	2.57095	5.94306	-0.281524	NA
WBGene00001552	gcy-32	V	2.60624	2.56092	2.64313	2.68759	2.63118	2.60162	2.58347	6.17723	0.426503	NA
WBGene00001553	gcy-33	V	2.78307	2.71819	2.73469	2.87895	2.87801	2.97203	2.74385	8.50454	-1.49256	NA
WBGene00001554	gcy-34	V	1.8432	1.79019	1.82671	1.8781	1.86194	1.82365	1.78917	3.56341	0.342843	NA
WBGene00001555	gcy-35	I	4.33936	4.45397	4.40727	4.33075	4.30272	4.33903	4.25595	20.6857	0.628277	0.356599
WBGene00001556	gcy-36	X	2.4612	2.3603	2.43036	2.39	2.44325	2.38048	2.38396	5.30511	0.202353	NA
WBGene00001557	gcy-37	IV	2.9324	3.01558	3.02163	3.02125	2.98848	2.96891	2.99942	8.06273	0.205691	NA
WBGene00001558	gdi-1	IV	11.721	11.8087	11.7842	11.8147	11.7532	12.0537	12.0414	3730.24	-0.258842	0.0909997
WBGene00001559	gei-1	III	8.65532	8.5038	8.6384	8.70311	8.51578	8.41517	8.47447	378.892	0.284224	0.105103
WBGene00001560	gei-3	X	10.3355	10.2727	10.2887	10.3274	10.4125	10.5745	10.5856	1360.53	-0.338505	0.00354247
WBGene00001561	gei-4	III	10.8688	10.9638	10.9113	10.7081	10.8432	10.8409	10.8128	1850.61	0.0514332	0.797397
WBGene00001562	lin-66	IV	9.64204	9.54498	9.61628	9.76251	9.71052	9.84486	9.7718	834.955	-0.210934	0.181874
WBGene00001563	gei-6	V	10.1201	10.0875	10.0771	10.2227	10.0045	10.0375	10.0462	1088.52	0.154743	0.2556
WBGene00001564	icl-1	V	14.1578	13.7326	13.8128	13.9275	13.8591	13.9931	13.6868	15248.7	0.0964277	0.725912
WBGene00001565	gei-8	III	9.10314	9.02186	8.94751	9.03229	9.06471	9.23129	9.19295	545.393	-0.228372	0.165854
WBGene00001566	acdh-13	IV	9.11649	9.12665	9.10081	9.10635	9.03379	9.07289	9.00675	541.842	0.124218	0.427541
WBGene00001568	snpc-4	I	10.1133	10.0755	10.091	10.133	10.0778	10.0996	10.0918	1095.69	0.021814	0.895679
WBGene00001569	meg-3	X	8.46923	8.43583	8.35345	8.56752	8.37818	8.46971	8.44083	349.239	0.0527199	0.843106
WBGene00001570	gei-13	III	5.98939	5.91125	5.97812	6.2637	5.83779	6.02207	5.96146	64.7672	0.335174	0.516049
WBGene00001571	gei-14	II	9.38516	9.4389	9.32359	9.45418	9.28988	9.32618	9.40792	665.199	0.0963178	0.594614
WBGene00001572	gei-15	X	8.06096	8.11841	7.97156	8.04605	8.28779	8.41659	8.3017	292.387	-0.530697	0.000916873
WBGene00001574	gei-17	I	10.5284	10.3851	10.42	10.4513	10.3934	10.5556	10.5661	1423.18	-0.0920345	0.59745
WBGene00001575	gei-18	IV	2.47453	2.49	2.44968	2.44553	2.50707	2.50501	2.53443	5.63238	-1.14027	NA
WBGene00001577	gem-4	IV	5.9373	5.96771	6.02712	5.89275	5.77825	6.01587	5.78312	60.8946	0.313966	0.510399
WBGene00001578	ges-1	V	8.66097	8.60124	8.55589	8.57932	8.43731	8.4893	8.41095	371.888	0.274535	0.0831276
WBGene00001579	gex-2	IV	8.69168	8.617	8.50456	8.64246	8.63343	8.52646	8.60471	389.53	0.0499742	0.844275
WBGene00001580	gex-3	IV	9.92017	9.77705	9.80685	9.87514	9.88702	9.86727	9.80279	922.61	-0.00894823	0.966027
WBGene00001581	gfi-1	V	13.5566	13.4448	13.5948	13.4032	13.7431	14.1446	14.0716	13868	-0.72254	8.84938683103786e-07
WBGene00001582	gfi-2	I	10.5067	10.3764	10.4498	10.4548	10.5055	10.5773	10.6394	1454.09	-0.194704	0.121487
WBGene00001583	gfi-3	X	6.92424	6.79799	6.80913	7.01496	6.90997	6.92156	6.76386	118.099	0.0587892	0.892162
WBGene00001584	nrde-4	IV	9.84865	9.81329	9.81359	9.90075	9.75831	9.72164	9.75939	894.238	0.156526	0.22358
WBGene00001585	gfl-1	IV	8.57175	8.43448	8.41702	8.55065	8.40831	8.51592	8.6771	366.343	-0.0761054	0.788028
WBGene00001586	ggr-1	II	3.42624	3.34228	3.41995	3.42726	3.43159	3.41951	3.38588	10.6085	-0.0970033	NA
WBGene00001587	ggr-2	X	3.46247	3.53721	3.46208	3.54796	3.60791	3.47989	3.51675	11.6182	-0.387197	0.733619
WBGene00001588	ggr-3	II	4.45341	4.43432	4.34995	4.4661	4.37963	4.41133	4.34866	21.2432	0.337785	0.654186
WBGene00001589	gip-1	III	9.51646	9.41128	9.49069	9.4847	9.40337	9.49135	9.51669	711.5	0.00874497	0.968065
WBGene00001590	C45G3.3	I	7.88725	7.86637	7.73015	7.89626	7.94326	7.8781	7.92825	235.409	-0.133794	0.589734
WBGene00001591	glc-1	V	8.58553	8.5396	8.50457	8.51226	8.35725	8.41046	8.19349	350.983	0.381121	0.0274571
WBGene00001592	glc-2	I	7.33404	7.25751	7.31384	7.14789	7.39422	7.52768	7.47262	164.667	-0.433067	0.0583813
WBGene00001593	glc-3	V	2.61518	2.59319	2.59016	2.58337	2.64806	2.57032	2.57496	6.07466	-0.053838	NA
WBGene00001594	glc-4	II	5.8707	5.89636	5.98756	5.96847	5.9428	6.04223	5.94073	62.0392	-0.153487	0.747445
WBGene00001595	gld-1	I	13.4424	13.3912	13.3924	13.4681	13.4112	13.4927	13.5109	11155.4	-0.0707493	0.564134
WBGene00001596	gld-2	I	11.7595	11.6708	11.6134	11.6433	11.5828	11.6322	11.5927	3200.69	0.105105	0.406739
WBGene00001597	gld-3	II	11.1224	11.0861	11.0293	11.1966	11.0835	11.178	11.2788	2261.99	-0.108952	0.506775
WBGene00001598	glh-1	I	12.4405	12.4604	12.4329	12.5145	12.4127	12.3268	12.3461	5485.88	0.147498	0.141584
WBGene00001599	glh-2	I	10.8815	10.9157	10.8609	10.969	10.8717	10.8917	10.9249	1914.9	0.0170314	0.918468
WBGene00001600	glh-3	I	9.18184	9.11374	9.11177	9.26448	9.04325	9.12419	9.15997	566.39	0.0999011	0.609915
WBGene00001601	glh-4	I	10.9891	10.9383	10.9455	11.0978	10.751	10.775	10.7183	1910.26	0.37372	0.000353357
WBGene00001602	gln-1	X	7.36643	7.45703	7.47963	7.46595	7.56347	7.70086	7.80819	190.081	-0.52362	0.0132727
WBGene00001603	gln-2	III	9.49985	9.51158	9.45486	9.39252	9.43531	9.34718	9.30806	687.329	0.164259	0.291954
WBGene00001604	gln-3	IV	12.1049	12.0407	12.0927	12.0142	11.9015	12.0819	11.9974	4199.97	0.100117	0.479295
WBGene00001606	gln-5	IV	10.3333	10.1396	10.2655	10.3233	10.2039	10.264	10.1396	1211.09	0.100696	0.569534
WBGene00001607	gln-6	IV	11.5046	11.4674	11.4476	11.6021	11.4314	11.2732	11.4017	2802.78	0.203906	0.115935
WBGene00001608	R07B1.8	X	5.02711	5.0366	4.96382	4.89032	5.15351	5.12828	5.0954	33.366	-0.717979	0.137103
WBGene00001609	glp-1	III	10.7897	10.6476	10.7178	10.7896	10.7763	10.7647	10.8582	1741.27	-0.0942371	0.532295
WBGene00001612	glr-1	III	3.06899	3.08433	2.98518	3.0136	2.9977	3.08215	3.06018	8.28659	-0.133695	NA
WBGene00001613	glr-2	III	4.28072	4.20837	4.24867	4.254	4.35975	4.34149	4.46664	20.1349	-1.03224	0.0785214
WBGene00001614	glr-3	I	1.48426	1.53001	1.49042	1.55672	1.50257	1.53487	1.47738	2.89444	0.467474	NA
WBGene00001615	glr-4	II	6.02292	6.05604	6.04685	6.08792	6.06657	6.14426	6.12062	67.6919	-0.185489	0.652374
WBGene00001616	glr-5	V	5.54425	5.42514	5.45036	5.48284	5.37874	5.38892	5.36919	43.3281	0.422368	0.345391
WBGene00001617	glr-6	X	6.54473	6.53727	6.59197	6.62922	6.72178	6.6509	6.65734	98.7274	-0.268284	0.379678
WBGene00001618	glr-7	X	2.0971	2.1302	2.12692	2.08444	2.08043	2.09661	2.15153	4.39403	-0.00168811	NA
WBGene00001619	glr-8	X	2.32094	2.27748	2.2503	2.30626	2.33644	2.35866	2.29814	4.95735	-1.05768	NA
WBGene00001620	glt-1	X	10.6383	10.6111	10.5943	10.5672	10.548	10.6381	10.6645	1562.69	-0.0227975	0.894934
WBGene00001621	glt-3	IV	5.96106	6.03664	6.04503	6.05235	6.07223	6.17642	6.13332	67.4506	-0.337478	0.351406
WBGene00001622	glt-4	X	6.99209	6.92609	7.05713	6.99659	7.0418	6.95308	6.90863	126.684	0.060272	0.871635
WBGene00001623	glt-5	II	6.28548	6.19351	6.43199	6.38081	6.42057	6.32804	6.2922	81.1084	-0.0627475	0.900584
WBGene00001624	glt-6	IV	5.13986	5.13243	5.20369	5.21555	5.22128	5.12461	5.21559	36.3608	-0.0683125	0.919178
WBGene00001625	glt-7	IV	3.74557	3.82264	3.78265	3.86727	3.80559	3.75526	3.7533	13.9669	0.345508	0.729326
WBGene00001626	gly-1	II	3.08212	3.1033	3.21307	3.11371	3.0867	3.13253	3.1301	8.829	0.185981	NA
WBGene00001627	gly-2	I	7.30363	7.25813	7.35776	7.33276	7.22671	7.54632	7.38029	163.457	-0.172361	0.598588
WBGene00001628	gly-3	III	10.0739	10.0411	10.0061	10.1124	10.0458	10.0709	10.0364	1064.44	0.0129728	0.942888
WBGene00001629	gly-4	V	9.96798	10.0646	10.0472	9.97826	10.0111	9.77989	9.88474	1001.62	0.187895	0.235925
WBGene00001630	gly-5	III	10.0231	10.0463	9.98872	9.95007	10.0858	10.1244	10.192	1069.62	-0.206494	0.0879579
WBGene00001631	gly-6	III	9.90001	9.75855	9.90625	9.76047	9.75919	9.76923	9.74608	893.308	0.120455	0.460495
WBGene00001632	gly-7	V	10.2795	10.2961	10.2623	10.2572	10.3134	10.2099	10.3222	1241.75	-0.0134624	0.939935
WBGene00001633	gly-8	III	8.71346	8.82197	8.86761	8.79546	8.55939	8.49892	8.46234	413.682	0.513051	0.000286435
WBGene00001635	gly-10	IV	10.2056	10.2477	10.2563	10.3178	10.2274	10.1879	10.4288	1236.25	-0.0438227	0.842854
WBGene00001636	gly-11	III	6.19822	6.06327	6.15055	6.15888	6.19686	6.04326	6.12864	70.4089	0.0646828	0.897755
WBGene00001637	gly-12	X	6.0825	6.13452	6.07587	6.08731	6.18246	6.07724	6.10336	69.0351	-0.0844578	0.858784
WBGene00001638	gly-13	X	8.49344	8.52712	8.56397	8.59305	8.4558	8.31658	8.32656	356.121	0.317128	0.0558569
WBGene00001639	gly-14	III	4.90311	4.96279	4.90509	4.86611	4.95759	4.90234	4.96139	30.4503	-0.167025	0.802463
WBGene00001640	gly-15	I	-1.24329	-1.25936	-1.25964	-1.26013	-1.25952	-1.2601	-1.25011	0.367062	0.251424	NA
WBGene00001641	gly-16	I	0	0	0	0	0	0	0	0	NA	NA
WBGene00001642	gly-17	I	0	0	0	0	0	0	0	0	NA	NA
WBGene00001643	gly-18	I	3.06793	3.04838	3.06795	3.03496	3.02669	3.06587	3.02234	8.26688	0.262164	NA
WBGene00001644	gly-19	I	6.75911	6.56638	6.62218	6.67525	6.53833	6.52469	6.48982	97.29	0.384322	0.201619
WBGene00001645	gly-20	V	9.94791	9.86581	9.84085	9.83748	9.87515	9.92924	9.97931	954.339	-0.085118	0.601356
WBGene00001646	gna-1	V	5.3718	5.38941	5.46192	5.3139	5.46271	5.59711	5.67373	45.1548	-0.794927	0.0548116
WBGene00001647	gna-2	I	9.75464	9.77366	9.72124	9.85533	9.69156	9.61626	9.62105	845.48	0.214017	0.104593
WBGene00001648	goa-1	I	11.4427	11.3875	11.3109	11.4372	11.3836	11.402	11.4035	2695.58	-0.000328017	0.998159
WBGene00001649	gob-1	X	10.059	9.97816	9.96322	9.97714	9.98116	9.96991	9.95839	1013.06	0.0408985	0.809031
WBGene00001650	gon-1	IV	8.86424	8.97107	8.94434	8.68596	9.0994	9.13053	9.24544	517.277	-0.483864	0.00466696
WBGene00001651	gon-2	I	10.5648	10.3389	10.3118	10.46	10.4594	10.4092	10.3774	1371.67	0.0129634	0.956498
WBGene00001653	gon-4	IV	9.51027	9.47554	9.44438	9.48934	9.46738	9.50869	9.52738	718.801	-0.0335939	0.858146
WBGene00001660	gop-1	III	8.74954	8.64914	8.76009	8.83549	8.77885	8.90883	8.84072	443.669	-0.160085	0.401804
WBGene00001661	gop-2	III	9.18453	9.10847	9.19174	9.2462	9.13387	9.0531	9.12619	568.754	0.132531	0.431806
WBGene00001662	gop-3	III	9.77523	9.82113	9.75178	9.88412	9.83676	9.7132	9.78406	889.733	0.0479656	0.80379
WBGene00001663	gpa-1	V	3.77427	3.8426	3.91855	3.72452	3.82108	3.81377	3.74266	14.3322	0.239866	0.836785
WBGene00001664	gpa-2	V	3.63855	3.64704	3.65004	3.55974	3.63269	3.60605	3.50704	12.2865	0.470344	0.667938
WBGene00001665	gpa-3	V	4.02484	4.07687	4.05371	4.06534	4.11321	4.03348	4.14277	16.9732	-0.355033	0.669757
WBGene00001666	gpa-4	IV	3.65308	3.75156	3.68853	3.7472	3.68024	3.66013	3.75587	13.1983	0.116994	0.919178
WBGene00001667	gpa-5	X	0.906356	0.925055	0.911505	0.909584	0.923938	0.921496	0.948638	1.92125	-1.17825	NA
WBGene00001668	gpa-6	X	0.0760183	0.0489842	0.0487668	0.0936322	0.0488616	0.0484297	0.0610296	1.02657	2.06291	NA
WBGene00001669	gpa-7	IV	6.34303	6.5377	6.45419	6.48563	6.5538	6.5104	6.5689	90.644	-0.244685	0.488904
WBGene00001670	gpa-8	V	0.957848	0.935272	0.934091	0.920367	0.945899	0.953375	0.957145	1.91191	-0.935864	NA
WBGene00001671	gpa-9	V	3.24552	3.339	3.27053	3.26386	3.32838	3.21406	3.25663	9.90495	0.17752	NA
WBGene00001672	gpa-10	V	1.81525	1.80771	1.8182	1.82609	1.79332	1.81442	1.87748	3.56623	-0.419639	NA
WBGene00001673	gpa-11	II	3.11484	3.20684	3.20083	3.15882	3.26639	3.2219	3.1945	9.45689	-0.82219	NA
WBGene00001674	gpa-12	X	6.65131	6.52898	6.62902	6.49247	6.53662	6.72121	6.67193	97.7371	-0.181961	0.63878
WBGene00001675	gpa-13	V	2.47727	2.43311	2.53757	2.45412	2.46868	2.49325	2.48486	5.62668	-0.139983	NA
WBGene00001676	gpa-14	I	3.45578	3.39874	3.44401	3.43266	3.47249	3.41473	3.48903	10.8828	-0.3138	NA
WBGene00001677	gpa-15	I	3.57652	3.54087	3.54772	3.58655	3.51797	3.56845	3.54154	11.7294	0.23911	0.824452
WBGene00001678	gpa-16	I	9.08892	9.124	8.99764	9.12671	9.11172	9.10615	9.21683	553.683	-0.100764	0.595637
WBGene00001679	gpb-1	II	11.4268	11.4169	11.4902	11.498	11.5577	11.4577	11.3423	2814.1	0.00416768	0.98429
WBGene00001680	gpb-2	I	7.51331	7.52953	7.39386	7.41033	7.5291	7.46293	7.51963	178.849	-0.0848405	0.780144
WBGene00001681	gpc-1	X	3.99314	3.93327	4.04173	3.93264	3.91846	3.87269	4.03701	15.7915	0.283702	0.784891
WBGene00001682	gpc-2	I	9.2997	9.37798	9.47055	9.2668	9.46143	9.60312	9.76044	715.378	-0.418499	0.0139017
WBGene00001683	gpd-1	II	10.9206	10.8675	10.8614	11.0071	10.9102	10.6942	10.7192	1860.54	0.207968	0.167341
WBGene00001684	gpd-2	X	12.4294	12.3635	12.3595	12.3932	12.3723	12.3764	12.3277	5312.37	0.0411341	0.74643
WBGene00001685	gpd-3	X	12.5012	12.4363	12.3931	12.4639	12.4201	12.3968	12.3697	5506.95	0.0792724	0.496745
WBGene00001686	gpd-4	II	10.0763	10.0336	9.97087	10.0346	9.9115	9.977	9.85747	1012.37	0.177908	0.173597
WBGene00001687	gpn-1	X	4.53794	4.63291	4.68312	4.71146	4.66205	4.72806	4.72497	25.7231	-0.378441	0.587552
WBGene00001688	gpr-1	III	7.32228	7.3429	7.28675	7.43023	7.29371	7.23199	7.24901	158.857	0.19608	0.460495
WBGene00001689	gpr-2	III	8.31327	8.4043	8.30239	8.32443	8.32903	8.20878	8.18358	315	0.172575	0.397647
WBGene00001690	grd-1	X	4.91928	5.00906	4.7953	4.83103	4.86118	4.93186	4.93612	30.0923	-0.100891	0.899687
WBGene00001691	grd-2	V	1.15711	1.12441	1.14817	1.11031	1.14887	1.15683	1.11091	2.197	-0.213254	NA
WBGene00001692	grd-3	IV	10.7947	10.7994	10.6741	10.8004	10.7387	10.6224	10.7606	1715.32	0.0912151	0.565603
WBGene00001693	grd-4	X	5.40813	5.42549	5.41092	5.48786	5.41007	5.341	5.30633	42.3631	0.349868	0.469523
WBGene00001694	grd-5	V	10.3804	10.4943	10.4714	10.3811	10.3183	10.3976	10.5911	1387.83	-0.0141327	0.953636
WBGene00001695	grd-6	V	4.91843	5.2395	5.20975	4.86128	5.51267	5.58842	5.50627	42.5241	-2.01269	0.306106
WBGene00001696	grd-7	X	0.306631	0.298295	0.3109	0.309538	0.298146	0.342716	0.321534	1.23791	-1.4331	NA
WBGene00001697	grd-8	V	-0.83697	-0.836139	-0.836322	-0.801265	-0.836268	-0.836514	-0.824011	0.56619	0.98476	NA
WBGene00001698	grd-9	V	1.60353	1.55148	1.52466	1.51081	1.53734	1.55612	1.53589	2.90034	0.216972	NA
WBGene00001699	grd-10	IV	8.69371	8.91255	8.98253	8.92533	8.69927	8.23688	8.437	430.251	0.71561	0.00178917
WBGene00001700	grd-11	V	-0.312109	-0.330459	-0.31833	-0.307999	-0.330554	-0.319186	-0.33069	0.786001	1.625	NA
WBGene00001701	grd-12	V	1.27471	1.29799	1.30997	1.25651	1.27035	1.31177	1.28078	2.47333	-0.147121	NA
WBGene00001702	grd-13	IV	7.96623	7.90759	7.95479	7.89635	7.92747	7.71737	7.89905	239.016	0.159029	0.525636
WBGene00001703	grd-14	X	7.37706	7.76221	7.7148	7.35679	7.98846	8.00328	7.97316	223.027	-0.83073	0.00154271
WBGene00001704	grd-15	I	1.87652	1.89867	1.88521	1.83203	1.87119	1.90996	1.8579	3.70327	-0.221797	NA
WBGene00001705	grd-16	IV	0.18626	0.177967	0.215011	0.177305	0.190607	0.201047	0.19013	1.15189	-0.491851	NA
WBGene00001707	grh-1	I	5.67373	5.69748	5.70974	5.55864	5.71114	5.67605	5.65106	51.0947	-0.0723085	0.89937
WBGene00001708	grk-1	X	8.25754	8.16346	8.11238	8.26997	8.10208	8.3098	8.37583	301.187	-0.120999	0.664431
WBGene00001709	grk-2	III	6.81603	6.82216	6.64627	6.7227	6.79062	6.79859	6.85653	110.188	-0.153364	0.668073
WBGene00001710	grl-1	V	1.69225	1.71679	1.70232	1.72247	1.70198	1.73072	1.73495	3.29911	-0.534548	NA
WBGene00001711	grl-2	V	-0.271962	-0.280766	-0.268087	-0.281239	-0.268166	-0.247368	-0.281009	0.82678	-1.46607	NA
WBGene00001712	grl-3	V	1.09618	1.09605	1.1202	1.06823	1.09424	1.10234	1.0811	2.15337	0.15243	NA
WBGene00001713	grl-4	IV	8.64272	8.55021	8.67929	8.46249	8.82762	9.02457	9.09969	443.932	-0.689607	4.13957819634804e-05
WBGene00001714	grl-5	V	3.24706	3.09224	3.1546	3.08699	3.28494	3.37527	3.12697	9.51304	-1.71513	NA
WBGene00001715	grl-6	X	-1.62151	-1.62	-1.62023	-1.60529	-1.62013	-1.62059	-1.62031	0.276045	1.39828	NA
WBGene00001716	grl-7	V	4.05357	3.80362	3.89443	3.79568	4.03954	4.19668	3.99258	16.399	-1.74977	0.561092
WBGene00001717	grl-8	V	4.41117	4.45279	4.4458	4.42155	4.42677	4.42856	4.52105	21.8388	-0.18759	0.813556
WBGene00001718	grl-9	V	-0.211196	-0.206555	-0.220197	-0.208455	-0.19418	-0.220491	-0.208525	0.874836	-0.529546	NA
WBGene00001719	grl-10	V	5.34585	5.3176	5.50602	5.41709	5.42329	5.38838	5.26796	42.0115	0.160671	0.802908
WBGene00001720	grl-11	III	-1.62182	-1.62016	-1.6119	-1.62084	-1.61201	-1.62081	-1.62051	0.309484	-0.310997	NA
WBGene00001721	grl-12	V	-1.21888	-1.22694	-1.21647	-1.22779	-1.21672	-1.22775	-1.22737	0.418808	0.370701	NA
WBGene00001722	grl-13	V	-1.19088	-1.18926	-1.18959	-1.19015	-1.17851	-1.17908	-1.17847	0.445143	-2.53643	NA
WBGene00001723	grl-14	V	2.52845	2.55944	2.58136	2.52793	2.59266	2.64014	2.58325	6.02588	-1.21207	NA
WBGene00001724	grl-15	III	3.2751	3.12785	3.23475	3.14264	3.16099	3.2491	3.23293	9.26069	-0.255997	NA
WBGene00001725	grl-16	I	6.87399	7.85453	7.82706	6.44964	8.13194	7.97121	8.23086	240.48	-1.33066	0.54616
WBGene00001726	grl-17	V	0.957339	0.932901	0.955781	0.952395	0.946813	0.919821	0.934752	1.91145	1.15052	NA
WBGene00001727	grl-18	V	0.891466	0.901167	0.937263	0.885462	0.874127	0.895678	0.885894	1.88911	1.37351	NA
WBGene00001728	grl-19	IV	-2.03174	-2.03085	-2.03098	-2.03121	-2.03092	-2.0312	-2.02649	0.149373	-1.05438	NA
WBGene00001729	grl-20	IV	0.658195	0.663428	0.688933	0.661164	0.663125	0.672425	0.673452	1.60588	-0.141037	NA
WBGene00001730	grl-21	IV	5.72486	5.65098	6.11829	5.37696	6.23514	6.41399	6.08091	69.0236	-1.56741	0.384108
WBGene00001731	grl-22	III	2.83843	2.79686	2.79012	2.7408	2.85371	2.80081	2.86277	7.09462	-0.844895	NA
WBGene00001732	grl-23	V	0	0	0	0	0	0	0	0	NA	NA
WBGene00001733	grl-24	IV	0	0	0	0	0	0	0	0	NA	NA
WBGene00001734	grl-25	III	-0.184273	-0.183033	-0.183231	-0.160894	-0.129961	-0.183539	-0.183305	0.923163	-1.6476	NA
WBGene00001735	grl-26	IV	1.29453	1.32852	1.29051	1.28789	1.30269	1.30114	1.34174	2.51915	-0.727872	NA
WBGene00001736	grl-27	V	3.15638	3.24232	3.20678	3.13573	3.19239	3.15512	3.19567	9.21301	0.0669818	NA
WBGene00001737	grl-28	V	-2.028	-2.03076	-2.03086	-2.03103	-2.03081	-2.03102	-2.0309	0.109233	0.628734	NA
WBGene00001738	grl-29	V	-1.61413	-1.61994	-1.61266	-1.62053	-1.62006	-1.6205	-1.62024	0.263507	1.29243	NA
WBGene00001739	grl-30	V	-1.1916	-1.18991	-1.1671	-1.19083	-1.17883	-1.19079	-1.19038	0.467891	0.536311	NA
WBGene00001740	gro-1	III	7.6741	7.69971	7.65923	7.74764	7.76034	7.72481	7.74569	210.438	-0.0965924	0.711409
WBGene00001743	grp-1	III	9.55274	9.57899	9.55293	9.59633	9.55012	9.31778	9.37273	729.446	0.247174	0.110761
WBGene00001744	gars-1	III	11.018	10.9589	10.9802	11.0282	10.9247	11.0025	11.0219	2035.9	0.0198641	0.90265
WBGene00001745	gsa-1	I	8.46759	8.40936	8.43124	8.40226	8.65445	8.73623	8.73108	378.539	-0.491257	0.000239327
WBGene00001746	gsk-3	I	10.4185	10.3485	10.3586	10.4073	10.5067	10.3426	10.2285	1330.2	0.0302599	0.894991
WBGene00001747	gsp-1	V	11.4265	11.4301	11.356	11.4533	11.3944	11.4256	11.3623	2716.75	0.034058	0.817243
WBGene00001748	gsp-2	III	11.9579	12.0404	12.0078	12.03	11.9415	11.8975	11.9291	4022.12	0.128109	0.196283
WBGene00001749	gst-1	III	10.7618	10.711	10.8129	10.7402	10.8789	10.9226	10.896	1809.95	-0.215682	0.032259
WBGene00001750	gst-2	IV	2.72296	2.79806	2.77089	2.73802	2.81954	2.72169	2.82059	6.97476	-0.563111	NA
WBGene00001751	gst-3	IV	3.86916	3.86043	3.89137	3.88089	3.94412	3.87339	3.84824	14.7867	-0.131087	0.896841
WBGene00001752	gst-4	IV	8.36647	8.47123	8.50861	8.57714	8.20529	8.40563	8.41757	345.289	0.244284	0.26315
WBGene00001753	gst-5	II	7.84883	8.0698	8.0059	7.88419	8.01919	7.85343	7.81681	245.065	0.10558	0.735329
WBGene00001754	gst-6	II	8.35671	8.42558	8.64493	8.27533	8.47303	8.55498	8.7193	364.874	-0.271611	0.296539
WBGene00001755	gst-7	II	9.83875	9.79233	9.9168	9.88887	9.9428	9.59729	9.45607	888.62	0.277959	0.235609
WBGene00001756	gst-8	II	0.962621	0.94649	0.958609	1.00111	0.958518	0.957736	0.997654	1.96982	-0.244865	NA
WBGene00001757	gst-9	II	3.68729	3.75436	3.65844	3.73047	3.79324	3.678	3.78981	13.4181	-0.48053	0.620255
WBGene00001758	gst-10	V	9.61506	9.80947	9.72701	9.67051	9.72681	9.44305	9.64794	815.391	0.152358	0.467807
WBGene00001759	gst-11	X	3.52772	3.55697	3.59188	3.58489	3.5825	3.69109	3.65341	12.2431	-0.864941	0.300199
WBGene00001760	gst-12	II	4.18909	4.1495	4.14679	4.2482	4.11985	4.17464	4.17222	18.0321	0.232729	0.791001
WBGene00001761	gst-13	II	8.97509	9.37074	9.51234	9.39598	9.15458	8.92296	9.19144	608.668	0.387881	0.141848
WBGene00001762	gst-14	II	1.82724	1.81016	1.82244	1.89437	1.78391	1.83938	1.79572	3.55158	1.25697	NA
WBGene00001763	gst-15	II	4.64888	4.68326	4.60917	4.67074	4.59271	4.59796	4.6281	24.8573	0.299211	0.656396
WBGene00001764	gst-16	II	4.9211	4.91356	4.96414	4.9823	4.97753	5.02772	4.99143	31.388	-0.280757	0.632014
WBGene00001765	gst-17	II	1.15209	1.14244	1.12945	1.14971	1.14128	1.15071	1.12963	2.1907	0.165462	NA
WBGene00001766	gst-18	II	1.84275	1.92589	1.9014	1.85919	1.87521	1.88353	1.87592	3.76766	0.147859	NA
WBGene00001767	gst-19	II	2.97963	2.94616	3.00421	2.95854	3.05912	2.97736	2.97444	7.98791	-0.5172	NA
WBGene00001768	gst-20	II	9.13415	9.18912	9.09989	9.15271	9.03474	8.8031	8.65659	524.681	0.510362	0.00546564
WBGene00001769	gst-21	V	3.64703	3.56808	3.59912	3.63502	3.6683	3.72883	3.59146	12.6019	-0.553625	0.56806
WBGene00001770	gst-22	V	6.71082	6.79943	7.16334	7.3408	6.49968	6.54268	6.53257	120.314	1.31046	0.000336048
WBGene00001771	gst-23	V	3.36255	3.4115	3.47886	3.37423	3.45438	3.41923	3.48499	10.9134	-0.562702	NA
WBGene00001772	gst-24	II	6.41283	6.37302	6.45753	6.29667	6.52746	6.51076	6.27816	85.5907	-0.164875	0.720484
WBGene00001773	gst-25	I	-2.03166	-2.03082	-2.03095	-2.02693	-2.03089	-2.03115	-2.031	0.138023	0.628734	NA
WBGene00001774	gst-26	II	9.00629	9.0845	9.1526	8.9954	9.18238	8.92005	8.85353	525.417	0.111505	0.674281
WBGene00001775	gst-27	II	9.71092	9.81042	9.86864	9.6849	9.90325	9.89188	9.89117	909.133	-0.197715	0.169403
WBGene00001776	gst-28	II	8.81094	8.99132	9.06148	8.76092	8.97831	8.54777	8.64644	462.346	0.2958	0.293481
WBGene00001777	gst-29	II	5.8555	5.66899	5.71937	5.7986	5.51677	5.57251	5.44691	51.241	1.00278	0.00777536
WBGene00001778	gst-30	II	3.32076	3.47747	3.42919	3.45417	3.44614	3.42523	3.34514	10.8793	0.197628	NA
WBGene00001779	gst-31	II	1.75127	1.73088	1.70516	1.68996	1.73018	1.73805	1.67959	3.29175	0.127834	NA
WBGene00001780	gst-32	II	1.08284	1.13666	1.12372	1.08452	1.08551	1.16412	1.09772	2.21672	-0.486801	NA
WBGene00001781	gst-33	V	3.17748	3.21568	3.24526	3.14568	3.19004	3.19602	3.20623	9.25151	-0.0153517	NA
WBGene00001782	gst-34	II	4.86302	4.83192	4.84924	4.81257	4.90223	4.84807	4.81973	28.8065	-0.0982089	0.891594
WBGene00001783	gst-35	II	4.74898	4.86971	4.85673	4.98482	4.84047	4.96566	4.96751	30.0876	-0.311754	0.667283
WBGene00001784	gst-36	X	9.0063	9.06869	9.18943	9.01584	9.01159	9.08254	9.00541	532.828	0.0625938	0.778753
WBGene00001785	gst-37	V	-1.62153	-1.62001	-1.62024	-1.62063	-1.62014	-1.60518	-1.62032	0.278016	-1.87044	NA
WBGene00001786	gst-38	V	7.1766	7.27513	7.2517	7.16402	7.53118	7.39552	7.35326	160.199	-0.463925	0.037634
WBGene00001787	gst-39	II	7.50668	7.54427	7.46584	7.42524	7.48744	7.50884	7.43199	178.897	0.0199425	0.951036
WBGene00001788	gst-40	IV	2.64396	2.61661	2.72358	2.6784	2.64169	2.70452	2.72431	6.48154	-0.481037	NA
WBGene00001789	gst-41	V	5.35809	5.44471	5.38973	5.44638	5.47588	5.34854	5.28221	42.3103	0.164486	0.787701
WBGene00001790	gst-42	X	8.24126	8.21929	8.43082	8.27071	8.34006	8.27639	8.37741	317.953	-0.070866	0.792031
WBGene00001791	gst-43	I	6.33907	6.43776	6.62197	6.37093	6.28627	6.1891	6.16874	83.0523	0.686216	0.0394233
WBGene00001792	gst-44	V	3.09045	3.16972	3.13093	3.13103	3.10754	3.1404	3.14898	8.83253	-0.0309384	NA
WBGene00001793	gsy-1	II	11.2764	11.2089	11.1031	11.22	11.1598	10.9244	10.9657	2245.41	0.275334	0.0555465
WBGene00001794	gta-1	IV	12.2643	12.2879	12.2319	12.2817	12.2557	12.2708	12.2328	4908.32	0.0197328	0.881239
WBGene00001795	gtl-1	IV	9.46271	9.46276	9.5559	9.25467	9.57149	9.68034	9.70239	745.299	-0.343166	0.0400821
WBGene00001796	gtl-2	IV	6.85343	6.9419	7.14225	7.06702	6.72444	7.0247	6.84267	124.767	0.326792	0.376017
WBGene00001803	lite-1	X	5.00011	4.9598	5.06654	4.97512	5.06351	5.04626	4.9546	32.3284	-0.110297	0.875573
WBGene00001804	gur-3	X	-0.0303478	-0.0254334	-0.0391529	-0.0155311	-0.0265537	-0.0171056	-0.0392317	0.980617	-0.00416231	NA
WBGene00001805	gur-4	II	2.49526	2.5097	2.4948	2.45327	2.59832	2.50869	2.50301	5.79612	-1.07366	NA
WBGene00001806	gur-5	II	3.05388	2.99585	3.00465	3.08384	3.02539	3.0262	3.04629	8.17614	0.0461168	NA
WBGene00001808	gut-2	V	8.36113	8.35259	8.46887	8.3444	8.40098	8.29885	8.33558	330.509	0.0668482	0.781758
WBGene00001811	haf-1	IV	6.83531	6.76231	6.54155	6.77885	6.56136	6.85674	6.78863	107.387	-0.0184773	0.974763
WBGene00001812	haf-2	II	9.72069	9.67692	9.73637	9.80592	9.66679	9.81193	9.74029	854.484	-0.00861703	0.969328
WBGene00001813	haf-3	V	9.74673	9.68223	9.76756	9.64869	9.75945	9.66822	9.66637	835.897	0.0222141	0.913779
WBGene00001814	haf-4	I	9.11901	9.26866	9.25628	9.03543	9.41454	9.41733	9.26594	616.074	-0.319858	0.0623221
WBGene00001815	hmt-1	III	9.64639	9.53909	9.42207	9.58022	9.60991	9.71066	9.8275	792.213	-0.270877	0.108178
WBGene00001816	haf-6	I	9.01173	8.44141	8.44631	9.01877	8.71229	8.79836	8.93961	448.853	-0.0898794	0.905102
WBGene00001817	haf-7	V	7.64181	7.68213	7.8646	7.56806	7.53662	7.82869	7.60411	206.282	0.0603527	0.880995
WBGene00001818	haf-8	IV	0	0	0	0	0	0	0	0	NA	NA
WBGene00001819	haf-9	I	9.32299	9.45917	9.50255	9.00979	9.65168	9.69223	9.70986	732.084	-0.554855	0.00844258
WBGene00001820	ham-1	IV	4.16956	4.21376	4.1362	4.1866	4.28916	4.2646	4.20257	18.633	-0.590158	0.389305
WBGene00001821	ham-2	X	5.67509	5.60291	5.56226	5.7513	5.60475	5.79554	5.60801	50.8156	-0.0840136	0.895273
WBGene00001823	hap-1	III	7.50577	7.66792	7.68799	7.71674	7.5546	7.29769	7.26927	188.189	0.560777	0.0271673
WBGene00001824	hbl-1	X	5.53579	5.50754	5.61439	5.78945	5.68174	5.63029	5.57001	49.6391	-0.0404364	0.953076
WBGene00001827	hcf-1	IV	10.9008	10.8603	10.8952	10.9366	10.8777	10.8523	10.8788	1892.91	0.044154	0.751957
WBGene00001828	hch-1	X	0	0	0	0	0	0	0	0	NA	NA
WBGene00001829	hcp-1	V	11.3606	11.2846	11.3012	11.3965	11.3281	11.3035	11.3601	2582.34	0.00936822	0.955056
WBGene00001830	hcp-2	V	11.0282	10.9395	10.9997	10.9951	10.9917	11.0693	11.1237	2081.14	-0.107714	0.409747
WBGene00001831	hcp-3	III	9.65064	9.52469	9.58092	9.71686	9.60099	9.5055	9.51475	769.958	0.129316	0.458593
WBGene00001832	hcp-4	I	10.8104	10.7071	10.7202	10.8078	10.6989	10.7818	10.7978	1736.49	0.00386239	0.984128
WBGene00001833	hcp-6	I	9.86342	9.79865	9.83354	9.87208	9.89259	9.76093	9.8431	915.852	0.0149824	0.93984
WBGene00001834	hda-1	V	10.6241	10.6007	10.5645	10.6729	10.6275	10.6258	10.7096	1588.5	-0.0587215	0.704331
WBGene00001835	hda-2	II	8.15248	8.16798	8.22183	8.17833	8.04173	7.94878	7.84214	273.022	0.443122	0.0123995
WBGene00001836	hda-3	I	9.19919	9.26926	9.26195	9.27049	9.1837	8.91821	8.9453	573.81	0.380337	0.021146
WBGene00001837	hda-4	X	8.46797	8.303	8.50956	8.54278	8.37599	8.45098	8.41664	347.852	0.0808314	0.75588
WBGene00001838	hda-10	II	8.28563	8.28453	8.19272	8.31266	8.22274	8.1079	8.2822	303.322	0.118027	0.617866
WBGene00001839	hdl-1	IV	7.19199	7.17978	7.25494	7.06251	7.17546	7.27554	7.10839	145.355	-0.0338359	0.930045
WBGene00001840	hel-1	II	12.1684	12.1742	12.1664	12.2563	12.1798	12.2021	12.0985	4637.78	0.0456703	0.753921
WBGene00001841	hen-1	X	3.42602	3.31988	3.36793	3.39269	3.36425	3.3767	3.33914	10.3035	0.232441	NA
WBGene00001842	her-1	V	-0.795647	-0.79485	-0.794978	-0.79519	-0.794922	-0.783454	-0.757601	0.591779	-2.94814	NA
WBGene00001843	hgo-1	I	9.75442	9.76335	9.71602	9.7083	9.69093	9.66291	9.74599	843.996	0.0566546	0.736953
WBGene00001844	hid-1	X	8.15653	8.08382	8.12586	8.06697	8.10909	8.24315	8.16964	281.849	-0.124246	0.58255
WBGene00001851	hif-1	V	11.4028	11.3901	11.4266	11.3917	11.5089	11.6105	11.5569	2845.23	-0.23376	0.0104643
WBGene00001852	hil-1	V	6.61939	6.45705	6.49675	6.44972	6.44862	6.60297	6.54118	91.7701	-0.0655789	0.885936
WBGene00001853	hil-2	IV	8.63445	8.53006	8.44649	8.65156	8.40891	8.38882	8.427	363.535	0.289262	0.10667
WBGene00001854	hil-3	X	6.47455	6.68378	6.59919	6.77604	6.29375	6.46605	6.38773	94.3043	0.713429	0.0274726
WBGene00001855	hil-4	V	11.0926	11.0506	11.0816	11.247	11.126	10.8892	10.9185	2144.93	0.207896	0.207744
WBGene00001856	hil-5	I	11.0785	11.0396	11.0476	11.1015	11.061	10.8968	11.0251	2103.02	0.107131	0.443489
WBGene00001857	hil-6	V	1.74393	1.76587	1.78994	1.84033	1.75214	1.75932	1.79659	3.49012	0.600668	NA
WBGene00001858	hil-7	IV	1.82237	1.83282	1.8057	1.823	1.80469	1.78761	1.8398	3.52278	0.373671	NA
WBGene00001859	hil-8	I	5.16402	5.20744	5.34181	5.20207	5.21608	5.06554	5.27318	37.4637	0.198351	0.77473
WBGene00001860	him-1	I	11.0131	10.8694	10.9092	10.9393	11.01	11.0148	11.197	2048.26	-0.214912	0.121158
WBGene00001862	him-3	IV	9.96379	9.95631	10.056	10.0708	9.91071	9.88518	9.99865	1010.15	0.126401	0.406659
WBGene00001863	him-4	X	10.6247	10.4931	10.4289	10.4678	10.6196	10.9809	10.9107	1635.93	-0.517743	0.00122761
WBGene00001864	him-5	V	7.45049	7.3492	7.35238	7.50651	7.48918	7.51669	7.56228	176.758	-0.222639	0.371581
WBGene00001865	him-6	IV	9.4444	9.40566	9.4137	9.391	9.3702	9.35107	9.32514	669.438	0.106522	0.478462
WBGene00001867	him-8	IV	8.16359	8.38031	8.37986	8.35982	8.27864	8.36554	8.32233	321.016	-0.000584324	0.998159
WBGene00001869	him-10	III	9.69187	9.62534	9.6442	9.68174	9.57754	9.73144	9.73824	815.776	-0.0374972	0.857011
WBGene00001872	him-14	II	8.51753	8.46801	8.4392	8.46782	8.33737	8.50905	8.44262	351.318	0.0748152	0.753537
WBGene00001874	him-17	V	10.2193	10.1103	10.1394	10.2441	10.091	10.2451	10.0973	1149.36	0.0514653	0.795709
WBGene00001875	his-1	V	2.13881	2.17221	2.19537	2.11702	2.12111	2.1632	2.11991	4.48941	0.622793	NA
WBGene00001876	his-2	V	1.09504	1.11841	1.10478	1.07716	1.10425	1.12104	1.10156	2.17023	-0.573299	NA
WBGene00001877	his-3	V	4.00137	4.02566	4.02344	4.05069	4.00988	4.01733	3.96936	16.2012	0.23374	0.794308
WBGene00001878	his-4	V	3.12735	3.06172	3.22836	3.21746	3.0855	3.09485	3.11207	8.92938	1.00784	NA
WBGene00001879	his-5	V	3.9052	3.9979	3.91878	3.97063	3.98146	3.96448	3.9887	15.6764	-0.269664	0.768037
WBGene00001880	his-6	V	2.982	2.94211	2.90259	3.00564	2.9623	2.94337	2.90585	7.73275	0.37415	NA
WBGene00001881	his-7	V	1.94653	2.00015	1.93619	1.95606	2.02205	1.94305	1.96946	3.99489	-0.584912	NA
WBGene00001882	his-8	V	1.82517	1.87028	1.80469	1.83743	1.83024	1.83333	1.82513	3.59133	0.174451	NA
WBGene00001883	his-9	II	0	0	0	0	0	0	0	0	NA	NA
WBGene00001884	his-10	II	4.71289	4.85924	4.896	5.31329	4.63388	4.68036	4.62757	30.7963	2.02776	0.00318039
WBGene00001885	his-11	II	8.36159	7.9139	8.19735	8.57383	7.92211	8.07709	7.82382	289.693	0.641704	0.0379773
WBGene00001886	his-12	II	5.94237	5.85338	6.00623	6.38852	5.65663	5.60159	5.52969	62.7457	1.76824	4.43017320287738e-05
WBGene00001889	his-15	II	1.9451	2.3277	1.95092	1.94909	1.95139	1.94922	1.95051	4.86048	5.4756	NA
WBGene00001890	his-16	II	0	0	0	0	0	0	0	0	NA	NA
WBGene00001891	his-17	V	1.12517	1.09893	1.09847	1.15639	1.13756	1.15148	1.0983	2.17768	-0.514668	NA
WBGene00001892	his-18	V	2.71757	2.702	2.72733	2.75915	2.73672	2.74442	2.68375	6.62518	0.0931817	NA
WBGene00001893	his-19	V	3.3895	3.4573	3.42516	3.41655	3.39951	3.43949	3.40837	10.7525	0.0748417	NA
WBGene00001894	his-20	V	-0.231093	-0.229911	-0.2301	-0.230415	-0.230018	-0.230394	-0.157335	0.896241	-3.54576	NA
WBGene00001898	his-24	X	8.75077	8.7085	8.52127	9.31135	8.00642	8.30704	8.07402	407.186	1.30005	0.00715614
WBGene00001899	his-25	II	7.83607	7.67289	7.84327	8.43054	7.27923	7.47603	7.17088	225.613	1.37715	0.0100841
WBGene00001901	his-27	V	-1.19141	-1.18975	-1.15618	-1.19065	-1.18993	-1.19061	-1.19021	0.45822	2.05418	NA
WBGene00001902	his-28	V	1.06627	1.06915	1.09451	1.09951	1.06889	1.13809	1.11961	2.1704	-1.53877	NA
WBGene00001903	his-29	IV	-2.03166	-2.03082	-2.03095	-2.02693	-2.03089	-2.03115	-2.031	0.138023	0.628734	NA
WBGene00001904	his-30	IV	0	0	0	0	0	0	0	0	NA	NA
WBGene00001905	his-31	IV	0.606107	0.592269	0.578671	0.590031	0.604526	0.611998	0.590571	1.50232	-0.822871	NA
WBGene00001906	his-32	IV	3.26589	3.30261	3.32297	3.29791	3.38051	3.23994	3.45465	10.3121	-0.830012	NA
WBGene00001909	his-35	V	9.47025	9.53544	9.44108	9.57371	9.42243	9.50128	9.69511	737.056	-0.063314	0.792971
WBGene00001910	C50F4.6	V	6.50217	6.5091	6.61896	6.53273	6.51931	6.20221	6.28868	89.1534	0.560745	0.111955
WBGene00001911	his-37	V	9.41195	9.40801	9.50088	9.43412	9.28104	9.33437	9.30126	668.92	0.216988	0.0976476
WBGene00001912	his-38	X	6.82554	7.15091	7.23872	6.95549	7.08166	7.05075	7.07618	134.758	-0.0382201	0.939429
WBGene00001913	his-39	V	0	0	0	0	0	0	0	0	NA	NA
WBGene00001914	his-40	X	6.27951	6.30563	6.35961	6.27408	6.14468	6.40629	6.43688	80.1815	-0.0972411	0.852276
WBGene00001915	his-41	V	9.45699	9.51684	9.41914	9.53146	9.37896	9.77016	9.80813	761.6	-0.29982	0.167341
WBGene00001916	his-42	II	0	0	0	0	0	0	0	0	NA	NA
WBGene00001919	his-45	IV	3.54205	3.60112	3.55099	3.58589	3.59686	3.52937	3.41451	11.8669	0.648523	0.604437
WBGene00001920	his-46	IV	1.70135	1.67064	1.64802	1.69544	1.62111	1.64375	1.62057	3.12547	2.87238	NA
WBGene00001921	his-47	IV	2.51467	2.52341	2.77621	2.64764	2.65734	2.51986	2.5215	6.5118	1.13266	NA
WBGene00001922	his-48	IV	4.90184	4.8924	4.90992	4.89041	4.9243	4.82921	4.90948	29.815	0.0590697	0.935083
WBGene00001928	his-54	V	3.59516	3.50315	3.45558	3.50377	3.50129	3.51124	3.36485	11.3021	0.674043	NA
WBGene00001929	his-55	IV	1.38027	1.38444	1.38378	1.38267	1.38407	1.38275	1.62322	2.98747	-5.28347	NA
WBGene00001931	his-57	IV	-2.028	-2.03076	-2.03086	-2.03103	-2.03081	-2.03102	-2.0309	0.109233	0.628734	NA
WBGene00001932	his-58	IV	4.7926	4.15346	4.14878	4.14091	4.59919	4.72751	4.14703	24.1329	-1.05218	0.8905
WBGene00001933	his-59	IV	4.29317	4.42355	4.39434	4.35733	4.30709	4.3183	4.40509	20.708	0.168563	0.851841
WBGene00001934	his-60	IV	5.651	5.47231	5.62064	5.41382	5.70901	5.39301	5.55772	47.52	-0.0650602	0.933686
WBGene00001935	his-61	IV	5.15695	5.13145	5.24666	5.28645	5.14067	5.08762	5.07431	36.11	0.517475	0.304607
WBGene00001936	his-62	IV	4.78294	4.88923	4.8081	4.89681	4.83678	4.79945	4.8539	28.7587	0.0832062	0.912708
WBGene00001937	his-63	IV	3.15922	3.10199	3.1476	3.12442	3.19555	3.13244	3.17316	8.89578	-0.489182	NA
WBGene00001938	his-64	IV	2.22512	2.19059	2.24232	2.18552	2.25267	2.23776	2.18557	4.69005	-0.386032	NA
WBGene00001939	his-65	IV	5.06917	5.08177	4.87598	5.12974	5.11706	5.00526	4.99094	33.1864	0.0233245	0.980046
WBGene00001940	his-66	IV	4.52022	4.82918	5.0542	4.93461	4.58883	4.47175	5.01315	30.0963	0.773697	0.801482
WBGene00001941	his-67	I	3.48158	3.3898	3.53897	3.48534	3.37661	3.43536	3.39912	10.976	0.932233	NA
WBGene00001942	his-68	I	6.71881	6.77665	6.83235	6.78421	6.57803	6.37137	6.51513	102.866	0.773846	0.00352073
WBGene00001943	his-69	III	1.33986	1.37372	1.38622	1.34442	1.33326	1.39687	1.36777	2.61066	-0.243736	NA
WBGene00001944	his-70	III	6.11003	6.15724	6.21742	6.04334	6.16153	5.91028	5.89341	68.2409	0.450054	0.29712
WBGene00001945	his-71	X	8.4611	8.4762	8.44752	8.33935	8.47481	8.22364	8.199	334.309	0.229446	0.322329
WBGene00001946	his-72	III	10.8592	10.822	10.8159	10.7851	10.8351	10.901	10.9259	1846.55	-0.101547	0.409747
WBGene00001947	his-73	II	1.22294	1.23945	1.1871	1.22151	1.18731	1.25303	1.18691	2.32523	0.45459	NA
WBGene00001948	hlh-1	II	4.99635	4.86045	4.90714	4.88285	4.96982	4.99786	4.97737	30.8155	-0.356315	0.544704
WBGene00001949	hlh-2	I	6.31583	6.23626	6.25592	6.27742	6.17691	6.2011	6.15969	75.2968	0.285781	0.411332
WBGene00001950	hlh-3	II	2.93655	2.95949	2.94509	2.96929	2.98705	2.95819	3.01084	7.85785	-0.542952	NA
WBGene00001951	hlh-4	III	2.76004	2.83189	2.77968	2.76099	2.88506	2.876	2.83392	7.18203	-1.53355	NA
WBGene00001952	hlh-6	II	2.22514	2.2047	2.2165	2.24398	2.23682	2.19376	2.19793	4.66185	0.366844	NA
WBGene00001953	hlh-8	X	3.10911	3.14602	3.12013	3.08667	3.23668	3.18488	3.10593	8.98519	-0.897276	NA
WBGene00001954	hlh-10	V	0.332425	0.328118	0.327474	0.325992	0.326981	0.336995	0.327271	1.25085	-0.182767	NA
WBGene00001955	hlh-11	III	10.0566	10.0267	10.0815	10.0419	10.1132	10.3438	10.2697	1130.47	-0.302886	0.0215068
WBGene00001956	hlh-12	IV	1.98074	1.99995	2.09003	2.00869	2.04808	1.98398	2.11856	4.23368	-0.898971	NA
WBGene00001957	hlh-13	X	0.468175	0.460387	0.460089	0.505667	0.460219	0.482734	0.49734	1.39583	-0.550246	NA
WBGene00001958	hlh-14	II	0.808201	0.842696	0.854969	0.799772	0.813311	0.831016	0.80028	1.8248	0.836105	NA
WBGene00001959	hlh-15	X	-1.19165	-1.18995	-1.19029	-1.19087	-1.1556	-1.19083	-1.19042	0.470227	-2.60731	NA
WBGene00001960	hlh-16	I	-1.2419	-1.24855	-1.25873	-1.25923	-1.2586	-1.25919	-1.25884	0.379986	1.8179	NA
WBGene00001961	hlh-17	IV	1.49396	1.51078	1.57043	1.55325	1.53523	1.544	1.50974	2.93954	0.119759	NA
WBGene00001962	hlh-19	X	-1.19074	-1.17799	-1.17806	-1.17889	-1.18929	-1.18997	-1.18956	0.452974	2.02807	NA
WBGene00001964	hlh-25	II	-2.03184	-2.02599	-2.03102	-2.03127	-2.03096	-2.03125	-2.03107	0.162016	0.628734	NA
WBGene00001965	hlh-26	II	0	0	0	0	0	0	0	0	NA	NA
WBGene00001966	hlh-27	II	0	0	0	0	0	0	0	0	NA	NA
WBGene00001967	hlh-28	X	0	0	0	0	0	0	0	0	NA	NA
WBGene00001968	hlh-29	X	-2.03184	-2.02599	-2.03102	-2.03127	-2.03096	-2.03125	-2.03107	0.162016	0.628734	NA
WBGene00001971	hmg-1.1	II	11.9218	12.0126	12.0192	12.0934	11.9402	11.7413	11.8665	3955.89	0.238789	0.0652281
WBGene00001972	hmg-1.2	III	10.053	10.024	10.1047	10.1406	10.0037	10.0626	10.0725	1072.81	0.0538993	0.751066
WBGene00001973	hmg-3	I	10.8855	10.8356	10.7411	10.9035	10.7915	10.651	10.8717	1802.95	0.104042	0.563662
WBGene00001974	hmg-4	III	10.0343	10.0544	9.99976	10.043	10.0097	9.93099	10.0985	1042.67	0.0285296	0.882835
WBGene00001975	hmg-5	IV	9.38903	9.40361	9.42925	9.4541	9.42598	9.58895	9.65162	716.193	-0.226994	0.143701
WBGene00001976	hmg-11	II	7.10371	6.93305	7.14299	7.07404	6.95947	7.15943	7.04434	133.93	0.0210171	0.960458
WBGene00001977	hmg-12	II	11.3145	11.3234	11.2699	11.4168	11.2893	11.1562	11.2102	2498.79	0.169362	0.178075
WBGene00001978	hmp-1	V	10.2156	10.2227	10.2556	10.2963	10.2558	10.2017	10.2592	1213.15	0.0137667	0.937952
WBGene00001979	hmp-2	I	9.63767	9.60898	9.58052	9.70687	9.56682	9.61739	9.63342	788.464	0.0460224	0.806282
WBGene00001980	hmr-1	I	10.6395	10.5971	10.553	10.6992	10.5795	10.5341	10.5276	1543.76	0.117154	0.384108
WBGene00001981	hnd-1	X	0.154004	0.135902	0.135664	0.159018	0.161227	0.135295	0.159478	1.10646	-0.619838	NA
WBGene00001983	hoe-1	IV	10.2089	10.2578	10.1916	10.2197	10.1704	10.0836	10.093	1158.09	0.160715	0.179802
WBGene00001984	hog-1	X	3.05698	3.03747	3.169	3.08624	3.04198	2.9982	2.98302	8.71054	1.35078	NA
WBGene00001985	hop-1	I	8.59909	8.35193	8.41899	8.50973	8.48664	8.37563	8.44939	352.221	0.0681639	0.803451
WBGene00001986	hot-1	V	5.85999	6.07486	5.92823	6.04995	6.11988	6.03989	6.14544	66.1944	-0.39299	0.330317
WBGene00001987	hot-2	V	2.96452	3.0094	3.03934	2.93649	2.91842	2.93105	2.96351	7.96092	0.900698	NA
WBGene00001988	hot-3	II	1.56365	1.56124	1.59757	1.60352	1.58699	1.59314	1.57235	3.01265	-0.107365	NA
WBGene00001989	hot-4	III	3.60258	3.72241	3.61275	3.60991	3.66451	3.58745	3.55311	12.4683	0.394345	0.722522
WBGene00001990	hot-5	I	3.20434	3.17775	3.17767	3.1384	3.09802	3.13123	3.10871	8.88835	0.99901	NA
WBGene00001991	hot-6	V	4.97225	5.05523	4.90152	5.00179	4.81266	4.82639	4.84812	30.6614	0.870417	0.0711908
WBGene00001992	hot-7	II	2.77381	2.72196	2.75288	2.77123	2.73299	2.82906	2.82486	6.87457	-0.763278	NA
WBGene00001993	hpd-1	III	10.6138	10.6054	10.7515	10.4867	10.8909	10.9571	10.9468	1747.38	-0.475324	8.70094057824487e-05
WBGene00001994	hpk-1	X	10.2306	10.1183	10.12	10.1001	10.3352	10.51	10.5756	1267.37	-0.514931	4.69173435174383e-05
WBGene00001995	hpl-1	X	5.56804	5.56339	5.76853	5.70471	5.6794	5.64318	5.51297	50.1933	0.156059	0.799092
WBGene00001996	hpl-2	III	9.60047	9.62884	9.5906	9.66817	9.67649	9.24499	9.41363	755.585	0.263386	0.222652
WBGene00001997	hpr-9	III	8.22643	8.24615	8.23269	8.27384	8.2112	8.32219	8.41619	310.703	-0.137814	0.533521
WBGene00001998	hpr-17	II	8.53419	8.61542	8.59913	8.58087	8.56857	8.35982	8.51073	373.149	0.176569	0.377789
WBGene00001999	hrp-1	IV	11.9861	11.9879	11.9694	12.0158	12.0851	12.0138	12.0103	4126.27	-0.0694665	0.547942
WBGene00002000	hrp-2	I	11.8615	11.9221	11.9461	11.993	11.8684	11.4547	11.5412	3622.69	0.439424	0.00941484
WBGene00002001	hars-1	IV	10.027	10.0381	10.0835	10.0994	10.1001	9.82607	9.90024	1036.41	0.178856	0.3004
WBGene00002002	hsb-1	IV	8.99583	9.03445	8.98822	9.02916	9.07512	8.93272	8.83344	507.861	0.102195	0.632195
WBGene00002003	hse-5	III	9.26803	9.28342	9.19218	9.30346	9.28638	9.3416	9.43152	632.274	-0.150693	0.352806
WBGene00002004	hsf-1	I	9.50869	9.62111	9.50015	9.60992	9.51467	9.24403	9.39872	722.027	0.275954	0.104935
WBGene00002005	hsp-1	IV	14.7703	14.6858	14.7188	14.7665	14.77	14.792	14.8272	27798.8	-0.0883208	0.394953
WBGene00002007	hsp-3	X	13.4866	13.4322	13.4694	13.3506	13.6091	13.7621	13.7307	12098.6	-0.388567	9.21164154704461e-05
WBGene00002008	hsp-4	II	11.5008	11.4508	11.4423	11.4298	11.6029	11.7912	11.8305	3094.75	-0.429828	0.000111987
WBGene00002010	hsp-6	V	12.9613	12.9055	12.9021	12.982	12.898	12.9019	12.9728	7819	0.019938	0.891618
WBGene00002011	hsp-12.2	III	9.20364	9.26949	9.05197	9.2515	9.58287	9.46096	9.18615	633.726	-0.366422	0.0788189
WBGene00002012	hsp-12.3	IV	5.1406	5.04872	4.93978	5.13239	4.98982	4.8819	5.00906	32.7497	0.568293	0.329273
WBGene00002013	hsp-12.6	IV	1.16243	1.1495	1.16407	1.19243	1.16158	1.15686	1.14732	2.23929	0.692137	NA
WBGene00002015	hsp-16.1	V	0	0	0	0	0	0	0	0	NA	NA
WBGene00002016	hsp-16.2	V	4.0523	4.03153	4.04937	4.11866	4.09252	4.17357	4.01283	16.9751	-0.264839	0.778559
WBGene00002017	hsp-16.11	V	6.0421	5.91576	6.04771	5.9306	6.33333	6.17818	6.34699	71.207	-0.9354	0.00242451
WBGene00002018	hsp-16.41	V	4.13605	4.11027	4.13021	4.18762	4.12207	4.17481	4.14249	17.6708	-0.0429165	0.964027
WBGene00002019	hsp-16.48	V	5.11513	5.16471	5.30113	5.19353	5.39229	5.18865	5.35122	38.6061	-0.534291	0.314438
WBGene00002021	hsp-17	V	7.41231	7.34829	7.56101	7.43651	7.70695	7.83615	8.05295	205.045	-0.872185	6.93260682781786e-05
WBGene00002023	hsp-25	X	10.5394	10.4915	10.4597	10.5366	10.6247	10.6197	10.7356	1528.35	-0.234412	0.0374095
WBGene00002024	hsp-43	X	9.70718	9.69906	9.74857	9.53548	9.74929	9.85204	9.96914	868.844	-0.29329	0.0687391
WBGene00002025	hsp-60	III	13.1058	13.0806	13.1075	13.2064	13.0795	13.0986	13.1488	8898.51	0.024634	0.871635
WBGene00002026	hsp-70	I	3.66583	3.68329	3.71353	3.63433	3.85423	3.79035	3.85729	13.8279	-1.64715	0.015527
WBGene00002027	hsr-9	I	11.9253	11.8241	11.8241	11.9136	11.8475	11.9771	12.0484	3855.51	-0.129955	0.367294
WBGene00002028	hst-1	IV	8.72012	8.62613	8.69831	8.79885	8.7307	8.69065	8.67934	418.198	0.0227065	0.926566
WBGene00002029	hst-2	X	6.42136	6.3678	6.34768	6.40656	6.45621	6.46258	6.41986	85.19	-0.168127	0.647381
WBGene00002030	hst-3.1	II	3.51621	3.51476	3.45206	3.5259	3.46758	3.4735	3.45224	11.2218	0.475639	NA
WBGene00002031	hst-6	X	5.96814	6.02092	6.02627	6.04235	6.01892	6.05317	5.92996	64.519	0.0394565	0.939429
WBGene00002032	htp-1	IV	9.65647	9.69159	9.62508	9.76526	9.51101	9.48729	9.35929	774.372	0.37231	0.00473044
WBGene00002033	htp-2	IV	9.1391	9.13598	9.14538	9.21347	9.08737	9.08284	8.98425	554.79	0.177625	0.245882
WBGene00002034	htp-3	I	9.48608	9.45158	9.57565	9.58968	9.46747	9.44696	9.38837	718.96	0.149547	0.339454
WBGene00002035	hum-1	I	10.1673	10.1439	10.1978	10.2088	10.1606	10.1605	10.1025	1147.09	0.0593579	0.694634
WBGene00002036	hum-2	V	10.9062	10.9269	10.9835	11.0935	10.8872	11.1809	11.1445	2085.65	-0.14792	0.450114
WBGene00002037	hum-4	X	8.41051	8.3746	8.45181	8.20022	8.61881	8.72818	8.75682	370.881	-0.599629	0.00031589
WBGene00002038	hum-5	III	10.5279	10.5557	10.6429	10.6363	10.5149	10.5675	10.4287	1506.14	0.131911	0.353097
WBGene00002039	hum-6	X	7.76406	7.87035	7.90772	7.65049	8.06184	8.07267	8.146	247.293	-0.562698	0.00361996
WBGene00002040	hum-7	I	7.84779	7.82596	7.80122	7.72831	8.09452	8.02766	8.1687	247.327	-0.56937	0.000673192
WBGene00002041	hum-8	IV	9.67146	9.64052	9.63719	9.71676	9.59745	9.65129	9.58577	800.104	0.0884184	0.569793
WBGene00002042	hus-1	I	7.45259	7.32196	7.43361	7.43186	7.45634	7.4212	7.46765	172.184	-0.0765328	0.802075
WBGene00002043	hyl-1	IV	9.50416	9.49079	9.68824	9.69779	9.57298	9.53543	9.58133	768.566	0.0576428	0.79987
WBGene00002044	hyl-2	X	9.52758	9.5858	9.59404	9.51708	9.60586	9.42199	9.338	734.024	0.156568	0.406368
WBGene00002045	icd-1	II	13.5884	13.5782	13.5905	13.6304	13.6497	13.6184	13.7116	12635	-0.0926829	0.367585
WBGene00002046	icln-1	IV	9.25445	9.30349	9.35034	9.3383	9.30586	9.11408	9.23032	619.676	0.152666	0.377912
WBGene00002047	icp-1	I	10.0206	9.97794	9.97639	10.039	9.89039	9.94798	9.97707	1007.76	0.10214	0.467629
WBGene00002048	ida-1	III	9.66707	9.57606	9.60528	9.55754	9.73795	9.80636	9.75424	819.079	-0.261176	0.0317996
WBGene00002050	ifa-1	X	9.68843	9.78961	9.50554	9.64571	9.96667	10.0643	10.0693	921.853	-0.586349	1.51793438574584e-05
WBGene00002051	ifa-3	X	2.26533	2.2216	2.28023	2.22782	2.24459	2.25048	2.25566	4.75496	-0.0291895	NA
WBGene00002052	ifa-4	X	9.02971	8.99751	8.98206	8.94043	9.16122	9.25867	9.12601	541.026	-0.32584	0.0167942
WBGene00002053	ifb-1	II	11.2288	11.2799	11.2275	11.161	11.4483	11.6802	11.6784	2730.53	-0.57002	6.63124301297034e-07
WBGene00002054	ifb-2	II	11.8427	11.7375	12.018	11.7777	12.1454	12.2784	12.2069	4176.83	-0.534219	2.44983103488081e-05
WBGene00002055	ifc-1	V	8.87319	8.75174	8.77069	8.72504	9.06996	9.05863	9.15712	490.02	-0.531626	6.05021810657697e-05
WBGene00002056	ifc-2	X	11.5452	11.5464	11.7698	11.6211	11.9833	12.0104	11.9624	3571.11	-0.534528	1.1389651278493e-06
WBGene00002057	ifd-1	X	7.57613	7.686	7.80257	7.7866	7.86071	8.01995	7.83662	224.648	-0.382751	0.0936876
WBGene00002058	ifd-2	X	8.04823	8.03307	8.26466	8.53747	8.11303	8.31338	8.42746	309.888	-0.0944069	0.832838
WBGene00002059	ife-1	III	11.1736	11.2356	11.1932	11.195	11.1924	10.6712	10.6885	2172.1	0.484201	0.0225173
WBGene00002060	ife-2	X	8.85837	8.98645	8.97374	8.89207	9.0882	8.66593	8.84163	482.122	0.084775	0.784315
WBGene00002061	ife-3	V	11.475	11.4833	11.4586	11.5209	11.5002	11.4686	11.4929	2868.17	-0.00385593	0.981089
WBGene00002062	ife-4	X	6.20888	6.22166	6.28267	6.14358	6.24045	6.32754	6.30393	76.2766	-0.230212	0.545367
WBGene00002063	ife-5	II	6.99997	7.011	7.03054	6.87931	6.96501	6.95718	6.763	123.769	0.199902	0.561142
WBGene00002064	iff-1	III	13.2871	13.28	13.2867	13.2794	13.1693	13.2255	13.2145	9742.68	0.117026	0.169674
WBGene00002065	iff-2	II	11.8965	11.939	11.9382	11.943	11.9819	12.2237	12.1883	4171.14	-0.305907	0.0119338
WBGene00002066	ifg-1	II	12.7057	12.7325	12.7095	12.7214	12.7327	12.6887	12.7059	6718.48	0.0118718	0.926132
WBGene00002067	ifp-1	X	7.84133	7.96243	8.08722	7.64983	8.37425	8.55432	8.43329	296.258	-1.03283	1.5532571628811e-06
WBGene00002068	ify-1	II	10.587	10.5645	10.5306	10.6216	10.5698	10.4686	10.4346	1491.05	0.129225	0.333522
WBGene00002069	ikb-1	I	7.13484	7.22508	7.00658	7.19529	7.36674	7.43408	7.47714	156.407	-0.62304	0.00478115
WBGene00002070	ile-1	I	11.3658	11.3554	11.3439	11.3313	11.3995	11.4786	11.6108	2736.77	-0.224669	0.06051
WBGene00002071	ile-2	X	9.52485	9.50355	9.43789	9.44564	9.565	9.53822	9.60025	733.549	-0.14332	0.313082
[truncated: 18,290 more rows]

## Sheet: Table S2C. DESeq2 20C Emb.
Table S2C. DESeq2 results of mRNA sequencing data comparing gene expression in wild-type N2 versus fbxa-215(syb4404) mutants (strain SX3678). Mixed-staged embryos isolated from worms grown at 20C were used in this experiment.
[truncated: 19,638 more rows]

[truncated: 5 more sheets: Table S2D. DESeq2 25C Emb., Table S2E. DESeq2 TEs 20C YA., Table S2F. DESeq2 TEs 25 YA., Table S2G. DESeq2 TEs 20C Emb., Table S2H. DESeq2 TEs 25C Emb.]
