# Supplementary material for: Transposable Elements Drive Regulatory and Functional Innovation of F-box Genes
Source: Mol Biol Evol. 2025 Apr 25;42(5):msaf097. doi: 10.1093/molbev/msaf097 (PMC12062965; doi:10.1093/molbev/msaf097)
Supplement: msaf097_Supplementary_Data [file msaf097_supplementary_data.zip › SupplementalTable6.xlsx]

## Sheet: Sheet1
Table S6. Co-localisation quantification of perinuclear DEPS-1::RFP with wild-type and ΔHTH versions of GFP::FBXA‑215 in embryos. Values represent the R2 result of fitting a cross-correlation function (CCF) to a Gaussian curve, and Pearson’s coefficient (PC).
Embryo	Confocal Slice	GFP::FBXA-215	CCF R2	Pearson			Embryo	Confocal Slice	GFP::FBXA-215	CCF R2	Pearson
E1	Z1	WT	0.95933	0.445			E1	Z1	deltaHTH	0.4238	0.066
E1	Z2	WT	0.99513	0.472			E1	Z2	deltaHTH	0.50012	0.125
E1	Z3	WT	0.99391	0.534			E1	Z3	deltaHTH	0.63485	0.082
E1	Z4	WT	0.99377	0.449			E1	Z4	deltaHTH	0.87176	0.138
E1	Z5	WT	0.92515	0.281			E1	Z5	deltaHTH	0.91951	0.154
E1	Z6	WT	0.9549	0.392			E1	Z6	deltaHTH	0.80616	0.075
E2	Z1	WT	0.92974	0.26			E1	Z7	deltaHTH	0.59245	0.107
E2	Z2	WT	0.93041	0.24			E1	Z8	deltaHTH	0.5253	0.086
E2	Z3	WT	0.74187	0.271			E2	Z3	deltaHTH	0.60784	0.082
E3	Z1	WT	0.98653	0.21			E2	Z4	deltaHTH	0.57693	0.123
E3	Z2	WT	0.99094	0.3			E2	Z5	deltaHTH	0.6004	0.083
E3	Z3	WT	0.98145	0.185			E2	Z6	deltaHTH	0.54488	0.099
E3	Z4	WT	0.9827	0.165			E2	Z7	deltaHTH	0.75527	0.051
E3	Z5	WT	0.9936	0.345			E2	Z8	deltaHTH	0.85851	0.086
E3	Z6	WT	0.99446	0.499			E2	Z9	deltaHTH	0.88334	0.058
E3	Z7	WT	0.99523	0.4			E2	Z10	deltaHTH	0.93679	0.036
E3	Z8	WT	0.9868	0.309			E3	Z3	deltaHTH	0.46991	0.048
E4	Z1	WT	0.99068	0.83			E3	Z4	deltaHTH	0.23701	0.009
E4	Z2	WT	0.99241	0.777			E3	Z5	deltaHTH	0.77327	0.044
E4	Z3	WT	0.99721	0.79			E3	Z6	deltaHTH	0.64154	0.124
E4	Z4	WT	0.9485	0.683					Average	0.657982	0.0838
E4	Z5	WT	0.94981	0.655					Standard deviation	0.187475	0.0372638
E4	Z6	WT	0.85368	0.628
E4	Z7	WT	0.90209	0.604
E4	Z8	WT	0.98216	0.735
E4	Z9	WT	0.99086	0.801
E4	Z10	WT	0.99487	0.701
		Average	0.960674	0.480037
		Standard deviation	0.0561477	0.213109
