# Supplementary material for: Transposable Elements Drive Regulatory and Functional Innovation of F-box Genes
Source: Mol Biol Evol. 2025 Apr 25;42(5):msaf097. doi: 10.1093/molbev/msaf097 (PMC12062965; doi:10.1093/molbev/msaf097)
Supplement: msaf097_Supplementary_Data [file msaf097_supplementary_data.zip › SupplementalTable1.xlsx]

## Sheet: Table S1A. TE_viral domains.
Table S1A. List of InterPro protein domains associated with TEs and viruses used for the screen.
InterPro Accession	Name
IPR000123	RNA-directed DNA polymerase (reverse transcriptase), msDNA
IPR000280	Pestivirus NS3, peptidase S31
IPR000305	GIY-YIG endonuclease
IPR000328	Retroviral envelope protein GP41-like
IPR000477	Reverse transcriptase domain
IPR000588	Peptidase A3A, cauliflower mosaic virus-type
IPR000605	Helicase, superfamily 3, single-stranded DNA/RNA virus
IPR000721	Retroviral nucleocapsid Gag protein p24, N-terminal
IPR000840	Gamma-retroviral matrix protein
IPR001037	Integrase, C-terminal, retroviral
IPR001205	RNA-directed RNA polymerase, C-terminal domain
IPR001207	Transposase, mutator type
IPR001213	Mouse mammary tumour virus superantigen
IPR001584	Integrase, catalytic core
IPR001598	Transposase, IS30, conserved site
IPR001641	Spumavirus aspartic protease A9
IPR001665	Norovirus peptidase C37
IPR001676	Picornavirus capsid
IPR001730	Potyvirus NIa protease (NIa-pro) domain
IPR001888	Transposase, type 1
IPR001959	Probable transposase, IS891/IS1136/IS1341
IPR001969	Aspartic peptidase, active site
IPR001995	Peptidase A2A, retrovirus, catalytic
IPR002079	Gag polyprotein, inner coat protein p12
IPR002104	Integrase, catalytic domain
IPR002492	Transposase, Tc1-like
IPR002513	Tn3 transposase DDE domain
IPR002514	Transposase IS3/IS911family
IPR002525	Transposase, IS111A/IS1328/IS1533, N-terminal
IPR002559	Transposase, IS4-like
IPR002560	Transposase IS204/IS1001/IS1096/IS1165, DDE domain
IPR002611	IstB-like ATP-binding protein
IPR002622	Transposase, Synechocystis PCC 6803
IPR002686	Transposase IS200-like
IPR002837	Protein of unknown function DUF123
IPR003036	Core shell protein Gag P30
IPR003139	Delta-retroviral matrix protein
IPR003201	Transposase Tn5, dimerisation
IPR003308	Integrase, N-terminal zinc-binding domain
IPR003314	Mu-type HTH domain
IPR003346	Transposase, IS116/IS110/IS902
IPR003951	Peptidase C58, Yersinia/Haemophilus virulence surface antigen
IPR004028	Retroviral Gag polyprotein, M
IPR004107	Integrase, SAM-like, N-terminal
IPR004189	Bacteriophage Mu, transposase
IPR004191	Integrase, Tn916-type, N-terminal DNA binding
IPR004242	Transposon, En/Spm-like
IPR004244	Transposase, L1
IPR004252	Probable transposase, Ptta/En/Spm, plant
IPR004264	Transposase, Tnp1/En/Spm-like
IPR004291	Transposase IS66, central domain
IPR004312	Arabidopsis retrotransposon Orf1
IPR004330	FAR1 DNA binding domain
IPR004332	Transposase, MuDR, plant
IPR004875	DDE superfamily endonuclease domain
IPR004957	Gag polyprotein
IPR004970	Peptidase C57, Vaccinia virus protein I7
IPR005063	Transposase, IS1
IPR005159	WCCH motif
IPR005162	Retrotransposon gag domain
IPR006118	Recombinase, conserved site
IPR006119	Resolvase, N-terminal catalytic domain
IPR006120	Resolvase, HTH domain
IPR006564	Zinc finger, PMZ-type
IPR006612	THAP-type zinc finger
IPR006600	HTH CenpB-type DNA-binding domain
IPR006783	Transposase, ISC1217
IPR006842	Transposase (putative), YhgA-like
IPR006912	Harbinger transposase-derived protein
IPR007021	Domain of unknown function DUF659
IPR007069	Transposase, IS801/IS1294
IPR007094	RNA-directed RNA polymerase, catalytic domain
IPR007350	Transposase, Tc5, C-terminal
IPR008490	Transposase InsH, N-terminal
IPR008608	Ectropic viral integration site 2A protein
IPR008737	Peptidase aspartic, putative
IPR008738	Peptidase C27, rubella virus endopeptidase
IPR008741	Arterivirus papain-like cysteine protease alpha (PCPalpha) domain
IPR008743	Arterivirus Nsp2, peptidase C33
IPR008746	Peptidase C36, beet necrotic yellow vein furovirus-type papain-like endopeptidase
IPR008748	Hepatitis E virus, cysteine peptidase
IPR008749	Peptidase C42, beet yellows virus-type papain-like endopeptidase C42
IPR008878	Transposase IS66, Orf2
IPR008906	HAT, C-terminal dimerisation domain
IPR008916	Retrovirus capsid, C-terminal
IPR008919	Retrovirus capsid, N-terminal
IPR009003	Peptidase S1, PA clan
IPR009004	Transposase, Mu, C-terminal
IPR009882	Gypsy
IPR010094	Transposase (putative), N-terminal
IPR010095	Transposase IS605, OrfB, C-terminal
IPR010359	IrrE N-terminal-like domain
IPR010659	Reverse transcriptase connection
IPR010661	Reverse transcriptase thumb
IPR010998	Integrase/recombinase, N-terminal
IPR010999	Retroviral matrix protein
IPR011010	DNA breaking-rejoining enzyme, catalytic core
IPR011518	Transposase, Rhodopirellula-type
IPR011931	Tyrosine recombinase XerC
IPR011932	Tyrosine recombinase XerD
IPR011946	Integrase, integron-type
IPR011969	Clan AA aspartic peptidase, C-terminal
IPR012014	Retroelement-encoded protein, env-related
IPR012424	Conjugative transposon, TraJ, C-terminal
IPR012848	Aspartic peptidase, N-terminal
IPR012884	Excisionase-like
IPR013103	Reverse transcriptase, RNA-dependent DNA polymerase
IPR013762	Integrase-like, catalytic domain superfamily
IPR014417	Integrase, predicted
IPR014527	Excinuclease GIY-YIG catalytic domain-containing uncharacterised conserved protein
IPR014735	Transposase, Tn5-like, N-terminal
IPR014737	Transposase, Tn5-like, C-terminal
IPR014759	Helicase, superfamily 3, single-stranded RNA virus
IPR014817	Gag protein p6
IPR014832	TnsA endonuclease C-terminal
IPR014833	TnsA endonuclease, N-terminal
IPR014834	Gag protein p15
IPR015094	Integrase, lambda-type, N-terminal DNA-binding
IPR015122	Excisionase from transposon Tn916
IPR015378	Transposase-like, Mu, C-terminal
IPR015401	Transposase, MuDR, N-terminal
IPR015820	Ty transposon capsid protein
IPR016510	Cysteine protease S273R
IPR017856	Integrase-like, N-terminal
IPR017894	HTH domain, IS21 transposase-type
IPR017895	Helix-turn-helix, IS408/IS1162 transposase-type
IPR018061	Retropepsins
IPR018154	TLV/ENV coat polyprotein
IPR018289	MULE transposase domain
IPR018290	MULE transposase, N-terminal all-beta domain
IPR018473	Hermes trasposase, DNA-binding domain
IPR018582	Envelope glycoprotein, lentivirus
IPR018892	Retro-transposon transporting motif
IPR018899	Conjugative transposon, TraO
IPR019103	Aspartic peptidase, DDI1-type
IPR019205	Protein of unknown function DUF2080, transposon-encoded
IPR019557	Aminotransferase-like, plant mobile domain
IPR020876	Tyrosine recombinase XerD-like
IPR021027	Transposase, putative, helix-turn-helix domain
IPR021109	Aspartic peptidase domain superfamily
IPR021542	Tn7 transposition regulator TnsC
IPR021767	Transposon Tn21 modulator protein
IPR021896	Transposase protein
IPR022000	Min27-like integrase, DNA-binding domain
IPR022187	Conjugative transposon, TraM
IPR022242	87kDa Transposase
IPR022274	Peptidase aspartic, AF0612
IPR022276	Conjugative transposon, TraK
IPR022298	Conjugative transposon, TraN
IPR022393	Conjugative transposon, TraJ
IPR022458	Conjugative coupling factor TraG/TraD
IPR022992	Uncharacterised protein family UPF0213, GIY-YIG endonuclease
IPR023009	Tyrosine recombinase XerC/XerD
IPR023634	Reovirus, outer capsid sigma-3 domain superfamily
IPR023670	Tyrosine recombinase XerS
IPR024355	Conjugative transposon protein TraQ, bacteroidetes
IPR024442	Transposase, zinc-ribbon
IPR024445	ISXO2-like transposase domain
IPR024456	Integrase catalytic domain, putative
IPR024457	Putative integrase, N-terminal
IPR024463	Transposase TnpC, homeodomain
IPR024473	Transposase, IS4, N-terminal
IPR024474	Transposase IS66, zinc-finger binding domain of
IPR024650	Peptidase A2B, Ty3 transposon peptidase
IPR024735	Conjugative transposon protein TcpC
IPR024760	Helix-turn-helix, conjugative transposon-like
IPR024965	Putative integrase
IPR025050	Conjugative transposon protein TraL
IPR025161	Putative transposase IS4/IS5 family
IPR025166	Integrase, DNA-binding domain
IPR025246	Transposase IS30-like HTH domain
IPR025269	Phage integrase SAM-like domain
IPR025296	Domain of unknown function DUF4158
IPR025314	Domain of unknown function DUF4219
IPR025399	Domain of unknown function DUF4372
IPR025468	Putative transposon-transfer assisting protein
IPR025476	Helitron helicase-like domain
IPR025525	hAT-like transposase, RNase-H fold
IPR025608	TcpE family
IPR025668	Transposase DDE domain
IPR025724	GAG-pre-integrase domain
IPR025898	Tc3 transposase, DNA binding domain
IPR026103	Harbinger transposase-derived nuclease, animal
IPR026889	Transposase zinc-binding domain
IPR026989	Transposon-encoded protein TnpV
IPR026990	Transposon-encoded protein TnpW
IPR027805	Transposase, Helix-turn-helix domain
IPR027806	Harbinger transposase-derived nuclease domain
IPR028229	Integrase repeat unit
IPR028259	AP2-like integrase, N-terminal domain
IPR029053	Viral coat protein subunit
IPR029104	Retro-transcribing virus envelope glycoprotein
IPR029480	Transposase-associated domain
IPR029526	PiggyBac transposable element-derived protein
IPR031857	Integrase SSV1, C-terminal
IPR032549	Domain of unknown function DUF4939
IPR032718	PiggyBac transposable element-derived protein 4, C-terminal zinc-ribbon
IPR032750	Transposon Tn7 transposition protein TnsD, C-termianl
IPR032806	H repeat-associated protein, N-terminal
IPR032874	DDE domain
IPR032877	Transposase IS204/IS1001/IS1096/IS1165, helix-turn-helix domain
IPR033683	Tyrosine recombinase XerH
IPR033686	Tyrosine recombinase XerA
IPR033703	Picornavirus/Calicivirus coat protein
IPR034128	K02A2.6-like peptidase catalytic domain
IPR034132	Retropepsin Saci-like domain
IPR034170	Retropepsin-like catalytic domain
IPR035179	Protein of unknown function DUF5314
IPR035901	GIY-YIG endonuclease superfamily
IPR036162	Resolvase-like, N-terminal catalytic domain superfamily
IPR036218	HIV integrase-binding domain superfamily
IPR036332	L-A virus major coat protein superfamily
IPR036515	Transposase IS200-like superfamily
IPR036862	Integrase, C-terminal domain superfamily, retroviral
IPR038137	Excisionase-like superfamily
IPR038148	Transposon Tn1545/Tn916, excisionase
IPR038215	Transposase, Tn5-like, N-terminal domain superfamily
IPR038488	Integrase, DNA-binding domain superfamily
IPR038707	Conjugal transfer protein TraQ superfamily
IPR038717	Tc1-like transposase, DDE domain
IPR038721	Transposase IS701-like, DDE domain
IPR039266	Autonomous transposable element EN-1 mosaic protein
IPR039365	Transposase IS701-like
IPR039464	Gag-Pol polyprotein, Zinc-finger like domain
IPR039552	Transposase IS66, C-terminal
IPR040521	Kyakuja-Dileera-Zisupton transposase
IPR040564	CxC3 like cysteine cluster
IPR040643	Murine leukemia virus integrase, C-terminal
IPR040898	CxC6 like cysteine cluster associated with KDZ
IPR040903	Retroviral integrase, C-terminal SH3 domain
IPR041078	Plavaka transposase
IPR041300	CxC7-like cysteine cluster associated with KDZ transposases
IPR041320	CxC1-like cysteine cluster associated with KDZ transposases
IPR041373	Reverse transcriptase, RNase H-like domain
IPR041419	TnsE, C-terminal
IPR041426	Mos1 transposase, HTH domain
IPR041457	CxC2-like cysteine cluster, KDZ transposase-associated
IPR041511	Putative DNA-binding domain
IPR041539	CxC5 like cysteine cluster associated with KDZ
IPR041577	Reverse transcriptase/retrotransposon-derived protein, RNase H-like domain
IPR041588	Integrase zinc-binding domain
IPR041718	IS607-like transposase, catalytic domain
IPR041965	Putative transposon-transfer assisting superfamily
IPR042423	PiggyBac transposable element-derived protein 5
IPR042721	Transposase A from transposon Tn554, C-terminal catalytic domain
IPR042919	Retrotransposon Gag-like protein 9
IPR043128	Reverse transcriptase/Diguanylate cyclase domain
IPR043784	Domain of unknown function DUF5726
IPR044067	Picornavirales 3C/3C-like protease domain
IPR044068	Core-binding (CB) domain
IPR044556	Endonuclease II-like, GIY-YIG domain
IPR044822	Myb/SANT-like DNA-binding domain 4
IPR045259	Transposase-like protein DAYSLEEPER
IPR045345	Retroviral nucleocapsid Gag protein p24, C-terminal domain
IPR045358	Ty3 transposon capsid-like protein
IPR045566	Putative endonuclease SegE, GIY-YIG domain
IPR045618	Domain of unknown function DUF6444
IPR046229	Transposase for transposon Tn554-like
IPR046668	Protein of unknown function DUF6538
IPR046796	Putative plant transposon protein domain
IPR046929	Transposon related HTH domain protein

## Sheet: Table S1B. Multi-copy domains.
Table S1B. List of common eukaryotic InterPro protein domains, typically multi-copy in genomes and associated with multigene families.
InterPro Accession	Domain description	Class
IPR036770	Ankyrin repeat-containing domain superfamily	Ankyrin repeats
IPR016024	Armadillo-type fold	Armadillo
IPR036427	Bromodomain-like superfamily	Bromodomain
IPR011333	SKP1/BTB/POZ domain superfamily	BTB/POZ
IPR015919	Cadherin-like Superfamily	Cadherin
IPR035892	C2 domain superfamily	C2
IPR036872	CH domain superfamily	CH
IPR011992	EF-hand domain pair	EF-hand
IPR017451	F-box associated interaction domain	F-box
IPR001810	F-box domain	F-box
IPR036116	Fibronectin type III superfamily	Fibronectin type III
IPR036445	GPCR family 2, extracellular hormone receptor domain superfamily	GPCR
IPR017981	GPCR, family 2-like, transmembrane domain	GPCR
IPR017978	GPCR family 3, C-terminal	GPCR
IPR017452	GPCR, rhodopsin-like, 7TM	GPCR
IPR010730	Heterokaryon incompatibility	HET
IPR009072	Histone-fold	Histone fold
IPR013783	Immunoglobulin-like fold	Ig
IPR003006	Immunoglobulin/major histocompatibility complex, conserved site	Ig/MHC
IPR003347	JmjC domain	Jumonji
IPR015915	Kelch-type beta propeller	Kelch
IPR011009	Protein kinase-like domain superfamily	Kinase
IPR032675	Leucine-rich repeat domain superfamily	LRR
IPR008974	TRAF-like	MATH/TRAF
IPR011162	MHC classes I/II-like antigen recognition protein	MHC
IPR029021	Protein-tyrosine phosphatase-like	Protein tyrosine phosphatase like
IPR036305	RGS domain superfamily	RGS
IPR000858	S-locus glycoprotein domain	S-locus
IPR046341	SET domain superfamily	SET
IPR036028	SH3-like domain superfamily	SH3
IPR011990	Tetratricopeptide-like helical domain superfamily	Tetratricopeptide
IPR002999	Tudor domain	Tudor
IPR015943	WD40/YVTN repeat-like-containing domain superfamily	WD40-repeat

## Sheet: Table S1C. Screen Results.
Table S1C. List of proteins in multicellular eukaryotes with TE/viral domains co-occurring with multi-copy domains.
UniprotID	proteinDescription	Multi-copy Domain	Multi-copy Domain ID	TE/viral Domain	TE/viral Domain ID	TE domain location	protein Length	taxID	superkingdom	Kingdom	phylum	class	order	family	genus	species
A0A2N9EE70	non-specific serine/threonine protein kinase	S-locus glycoprotein domain	IPR000858	Reverse transcriptase domain	IPR000477	619..798	2420	28930	Eukaryota	Viridiplantae	Streptophyta	Magnoliopsida	Fagales	Fagaceae	Fagus	Fagus sylvatica
A0A2N9GNH7	Reverse transcriptase domain-containing protein	S-locus glycoprotein domain	IPR000858	Reverse transcriptase domain	IPR000477	1..248	1319	28930	Eukaryota	Viridiplantae	Streptophyta	Magnoliopsida	Fagales	Fagaceae	Fagus	Fagus sylvatica
A0A2N9GWJ5	non-specific serine/threonine protein kinase	S-locus glycoprotein domain	IPR000858	Reverse transcriptase domain	IPR000477	1527..1684	2350	28930	Eukaryota	Viridiplantae	Streptophyta	Magnoliopsida	Fagales	Fagaceae	Fagus	Fagus sylvatica
A0A2N9I7P8	Reverse transcriptase domain-containing protein	S-locus glycoprotein domain	IPR000858	Reverse transcriptase domain	IPR000477	862..1107	2535	28930	Eukaryota	Viridiplantae	Streptophyta	Magnoliopsida	Fagales	Fagaceae	Fagus	Fagus sylvatica
A0A2N9J9T5	Reverse transcriptase domain-containing protein	S-locus glycoprotein domain	IPR000858	Reverse transcriptase domain	IPR000477	1..184	1226	28930	Eukaryota	Viridiplantae	Streptophyta	Magnoliopsida	Fagales	Fagaceae	Fagus	Fagus sylvatica
A0A5N6Q0P7	Non-specific serine/threonine protein kinase	S-locus glycoprotein domain	IPR000858	Reverse transcriptase domain	IPR000477	919..1098	2011	192012	Eukaryota	Viridiplantae	Streptophyta	Magnoliopsida	Asterales	Asteraceae	Mikania	Mikania micrantha
A0A6L2LRX7	Non-specific serine/threonine protein kinase	S-locus glycoprotein domain	IPR000858	Reverse transcriptase domain	IPR000477	1398..1480	1713	118510	Eukaryota	Viridiplantae	Streptophyta	Magnoliopsida	Asterales	Asteraceae	Tanacetum	Tanacetum cinerariifolium
A0A8N4FA51	Non-specific serine/threonine protein kinase	S-locus glycoprotein domain	IPR000858	Reverse transcriptase domain	IPR000477	348..453	761	51953	Eukaryota	Viridiplantae	Streptophyta	Magnoliopsida	Arecales	Arecaceae	Elaeis	Elaeis guineensis
A5BKS7	non-specific serine/threonine protein kinase	S-locus glycoprotein domain	IPR000858	Reverse transcriptase domain	IPR000477	1700..1788	2441	29760	Eukaryota	Viridiplantae	Streptophyta	Magnoliopsida	Vitales	Vitaceae	Vitis	Vitis vinifera
A0A078FC62	non-specific serine/threonine protein kinase	S-locus glycoprotein domain	IPR000858	Integrase, catalytic core	IPR001584	223..386	1187	3708	Eukaryota	Viridiplantae	Streptophyta	Magnoliopsida	Brassicales	Brassicaceae	Brassica	Brassica napus
A0A151S231	Non-specific serine/threonine protein kinase	S-locus glycoprotein domain	IPR000858	Integrase, catalytic core	IPR001584	259..358	1025	3821	Eukaryota	Viridiplantae	Streptophyta	Magnoliopsida	Fabales	Fabaceae	Cajanus	Cajanus cajan
A0A2G2WZR1	Non-specific serine/threonine protein kinase	S-locus glycoprotein domain	IPR000858	Integrase, catalytic core	IPR001584	898..1020	1080	33114	Eukaryota	Viridiplantae	Streptophyta	Magnoliopsida	Solanales	Solanaceae	Capsicum	Capsicum baccatum
A0A2G2YHC9	Bulb-type lectin domain-containing protein	S-locus glycoprotein domain	IPR000858	Integrase, catalytic core	IPR001584	31..143	1135	4072	Eukaryota	Viridiplantae	Streptophyta	Magnoliopsida	Solanales	Solanaceae	Capsicum	Capsicum annuum
A0A2N9EE70	non-specific serine/threonine protein kinase	S-locus glycoprotein domain	IPR000858	Integrase, catalytic core	IPR001584	1070..1230	2420	28930	Eukaryota	Viridiplantae	Streptophyta	Magnoliopsida	Fagales	Fagaceae	Fagus	Fagus sylvatica
A0A2N9IBN6	Non-specific serine/threonine protein kinase	S-locus glycoprotein domain	IPR000858	Integrase, catalytic core	IPR001584	1555..1692	1711	28930	Eukaryota	Viridiplantae	Streptophyta	Magnoliopsida	Fagales	Fagaceae	Fagus	Fagus sylvatica
A0A2N9IE26	CCHC-type domain-containing protein	S-locus glycoprotein domain	IPR000858	Integrase, catalytic core	IPR001584	560..726	1851	28930	Eukaryota	Viridiplantae	Streptophyta	Magnoliopsida	Fagales	Fagaceae	Fagus	Fagus sylvatica
A0A2U1PPD1	Bulb-type lectin domain-containing protein	S-locus glycoprotein domain	IPR000858	Integrase, catalytic core	IPR001584	860..1026	1994	35608	Eukaryota	Viridiplantae	Streptophyta	Magnoliopsida	Asterales	Asteraceae	Artemisia	Artemisia annua
A0A3P6FF23	non-specific serine/threonine protein kinase	S-locus glycoprotein domain	IPR000858	Integrase, catalytic core	IPR001584	223..386	2031	3712	Eukaryota	Viridiplantae	Streptophyta	Magnoliopsida	Brassicales	Brassicaceae	Brassica	Brassica oleracea
A0A6A2XBE7	Integrase catalytic domain-containing protein	S-locus glycoprotein domain	IPR000858	Integrase, catalytic core	IPR001584	243..432	1404	106335	Eukaryota	Viridiplantae	Streptophyta	Magnoliopsida	Malvales	Malvaceae	Hibiscus	Hibiscus syriacus
A0A6A2ZL67	non-specific serine/threonine protein kinase	S-locus glycoprotein domain	IPR000858	Integrase, catalytic core	IPR001584	689..808	2293	106335	Eukaryota	Viridiplantae	Streptophyta	Magnoliopsida	Malvales	Malvaceae	Hibiscus	Hibiscus syriacus
A0A6A3AGH5	Retrovirus-related Pol polyprotein from transposon TNT 1-94	S-locus glycoprotein domain	IPR000858	Integrase, catalytic core	IPR001584	590..750	1851	106335	Eukaryota	Viridiplantae	Streptophyta	Magnoliopsida	Malvales	Malvaceae	Hibiscus	Hibiscus syriacus
A0A6A3D6H6	Non-specific serine/threonine protein kinase	S-locus glycoprotein domain	IPR000858	Integrase, catalytic core	IPR001584	1471..1568	3007	106335	Eukaryota	Viridiplantae	Streptophyta	Magnoliopsida	Malvales	Malvaceae	Hibiscus	Hibiscus syriacus
A0A6L2JFK3	4-hydroxybenzoate polyprenyltransferase, mitochondrial	S-locus glycoprotein domain	IPR000858	Integrase, catalytic core	IPR001584	2186..2380	2386	118510	Eukaryota	Viridiplantae	Streptophyta	Magnoliopsida	Asterales	Asteraceae	Tanacetum	Tanacetum cinerariifolium
A0A6L2MA13	non-specific serine/threonine protein kinase	S-locus glycoprotein domain	IPR000858	Integrase, catalytic core	IPR001584	1455..1548	1997	118510	Eukaryota	Viridiplantae	Streptophyta	Magnoliopsida	Asterales	Asteraceae	Tanacetum	Tanacetum cinerariifolium
A0A6P5RP40	non-specific serine/threonine protein kinase	S-locus glycoprotein domain	IPR000858	Integrase, catalytic core	IPR001584	1591..1754	2737	42229	Eukaryota	Viridiplantae	Streptophyta	Magnoliopsida	Rosales	Rosaceae	Prunus	Prunus avium
A0A816LET4	non-specific serine/threonine protein kinase	S-locus glycoprotein domain	IPR000858	Integrase, catalytic core	IPR001584	223..386	1162	3708	Eukaryota	Viridiplantae	Streptophyta	Magnoliopsida	Brassicales	Brassicaceae	Brassica	Brassica napus
A0A8T2BSN7	non-specific serine/threonine protein kinase	S-locus glycoprotein domain	IPR000858	Integrase, catalytic core	IPR001584	557..730	2781	45249	Eukaryota	Viridiplantae	Streptophyta	Magnoliopsida	Brassicales	Brassicaceae	Arabidopsis	Arabidopsis suecica
A5AUE6	Retrovirus-related Pol polyprotein from transposon TNT 1-94	S-locus glycoprotein domain	IPR000858	Integrase, catalytic core	IPR001584	300..415	2026	29760	Eukaryota	Viridiplantae	Streptophyta	Magnoliopsida	Vitales	Vitaceae	Vitis	Vitis vinifera
A0A2N9EYQ2	Receptor-like serine/threonine-protein kinase	S-locus glycoprotein domain	IPR000858	Ribonuclease H domain	IPR002156	1681..1802	1830	28930	Eukaryota	Viridiplantae	Streptophyta	Magnoliopsida	Fagales	Fagaceae	Fagus	Fagus sylvatica
A0A2N9GWJ5	non-specific serine/threonine protein kinase	S-locus glycoprotein domain	IPR000858	Ribonuclease H domain	IPR002156	1854..1983	2350	28930	Eukaryota	Viridiplantae	Streptophyta	Magnoliopsida	Fagales	Fagaceae	Fagus	Fagus sylvatica
A0A2N9HEY7	Bulb-type lectin domain-containing protein	S-locus glycoprotein domain	IPR000858	Ribonuclease H domain	IPR002156	68..174	1207	28930	Eukaryota	Viridiplantae	Streptophyta	Magnoliopsida	Fagales	Fagaceae	Fagus	Fagus sylvatica
A0A2N9I7P8	Reverse transcriptase domain-containing protein	S-locus glycoprotein domain	IPR000858	Ribonuclease H domain	IPR002156	1563..1685	2535	28930	Eukaryota	Viridiplantae	Streptophyta	Magnoliopsida	Fagales	Fagaceae	Fagus	Fagus sylvatica
A0A2P5W461	Non-specific serine/threonine protein kinase	S-locus glycoprotein domain	IPR000858	Ribonuclease H domain	IPR002156	843..907	940	3634	Eukaryota	Viridiplantae	Streptophyta	Magnoliopsida	Malvales	Malvaceae	Gossypium	Gossypium barbadense
A0A7J7LQZ0	RNase H domain-containing protein	S-locus glycoprotein domain	IPR000858	Ribonuclease H domain	IPR002156	242..314	317	39325	Eukaryota	Viridiplantae	Streptophyta	Magnoliopsida	Ranunculales	Circaeasteraceae	Kingdonia	Kingdonia uniflora
A0A7N2KRK7	Non-specific serine/threonine protein kinase	S-locus glycoprotein domain	IPR000858	Ribonuclease H domain	IPR002156	531..585	586	97700	Eukaryota	Viridiplantae	Streptophyta	Magnoliopsida	Fagales	Fagaceae	Quercus	Quercus lobata
A0A7N2LSJ1	Receptor-like serine/threonine-protein kinase	S-locus glycoprotein domain	IPR000858	Ribonuclease H domain	IPR002156	20..77	932	97700	Eukaryota	Viridiplantae	Streptophyta	Magnoliopsida	Fagales	Fagaceae	Quercus	Quercus lobata
A0A7N2MA66	non-specific serine/threonine protein kinase	S-locus glycoprotein domain	IPR000858	Ribonuclease H domain	IPR002156	7..67	559	97700	Eukaryota	Viridiplantae	Streptophyta	Magnoliopsida	Fagales	Fagaceae	Quercus	Quercus lobata
A0A7N2RFB1	non-specific serine/threonine protein kinase	S-locus glycoprotein domain	IPR000858	Ribonuclease H domain	IPR002156	509..563	564	97700	Eukaryota	Viridiplantae	Streptophyta	Magnoliopsida	Fagales	Fagaceae	Quercus	Quercus lobata
A0A834FXR0	Protein FAR1-RELATED SEQUENCE	S-locus glycoprotein domain	IPR000858	FAR1 DNA binding domain	IPR004330	47..138	739	118357	Eukaryota	Viridiplantae	Streptophyta	Magnoliopsida	Ericales	Ericaceae	Rhododendron	Rhododendron simsii
A0A1R3J5L5	Receptor-like serine/threonine-protein kinase	S-locus glycoprotein domain	IPR000858	Retrotransposon gag domain	IPR005162	882..950	1254	93759	Eukaryota	Viridiplantae	Streptophyta	Magnoliopsida	Malvales	Malvaceae	Corchorus	Corchorus olitorius
A0A2N9EE70	non-specific serine/threonine protein kinase	S-locus glycoprotein domain	IPR000858	Retrotransposon gag domain	IPR005162	150..247	2420	28930	Eukaryota	Viridiplantae	Streptophyta	Magnoliopsida	Fagales	Fagaceae	Fagus	Fagus sylvatica
A0A2N9GWJ5	non-specific serine/threonine protein kinase	S-locus glycoprotein domain	IPR000858	Retrotransposon gag domain	IPR005162	959..1049	2350	28930	Eukaryota	Viridiplantae	Streptophyta	Magnoliopsida	Fagales	Fagaceae	Fagus	Fagus sylvatica
A0A2N9J390	Apple domain-containing protein	S-locus glycoprotein domain	IPR000858	Retrotransposon gag domain	IPR005162	662..738	1188	28930	Eukaryota	Viridiplantae	Streptophyta	Magnoliopsida	Fagales	Fagaceae	Fagus	Fagus sylvatica
A0A438EA11	non-specific serine/threonine protein kinase	S-locus glycoprotein domain	IPR000858	Retrotransposon gag domain	IPR005162	1025..1082	1186	29760	Eukaryota	Viridiplantae	Streptophyta	Magnoliopsida	Vitales	Vitaceae	Vitis	Vitis vinifera
A0A5N6M9J9	non-specific serine/threonine protein kinase	S-locus glycoprotein domain	IPR000858	Retrotransposon gag domain	IPR005162	690..787	1705	192012	Eukaryota	Viridiplantae	Streptophyta	Magnoliopsida	Asterales	Asteraceae	Mikania	Mikania micrantha
A0A834ZPH7	Integrase catalytic domain-containing protein	S-locus glycoprotein domain	IPR000858	Retrotransposon gag domain	IPR005162	104..212	1224	13715	Eukaryota	Viridiplantae	Streptophyta	Magnoliopsida	Trochodendrales	Trochodendraceae	Tetracentron	Tetracentron sinense
A0A8J5KBE1	Non-specific serine/threonine protein kinase	S-locus glycoprotein domain	IPR000858	Retrotransposon gag domain	IPR005162	757..838	929	94328	Eukaryota	Viridiplantae	Streptophyta	Magnoliopsida	Zingiberales	Zingiberaceae	Zingiber	Zingiber officinale
A0A2G2WGA3	Non-specific serine/threonine protein kinase	S-locus glycoprotein domain	IPR000858	Zinc finger, PMZ-type	IPR006564	1231..1252	1252	33114	Eukaryota	Viridiplantae	Streptophyta	Magnoliopsida	Solanales	Solanaceae	Capsicum	Capsicum baccatum
A0A2K3NKP5	Protein FAR1-RELATED SEQUENCE	S-locus glycoprotein domain	IPR000858	Zinc finger, PMZ-type	IPR006564	440..467	2383	57577	Eukaryota	Viridiplantae	Streptophyta	Magnoliopsida	Fabales	Fabaceae	Trifolium	Trifolium pratense
A0A834FXR0	Protein FAR1-RELATED SEQUENCE	S-locus glycoprotein domain	IPR000858	Zinc finger, PMZ-type	IPR006564	368..395	739	118357	Eukaryota	Viridiplantae	Streptophyta	Magnoliopsida	Ericales	Ericaceae	Rhododendron	Rhododendron simsii
A0A0D3DMB4	Apple domain-containing protein	S-locus glycoprotein domain	IPR000858	Harbinger transposase-derived protein	IPR006912	1..170	392	109376	Eukaryota	Viridiplantae	Streptophyta	Magnoliopsida	Brassicales	Brassicaceae	Brassica	Brassica oleracea
A0A3Q7HDB6	Non-specific serine/threonine protein kinase	S-locus glycoprotein domain	IPR000858	HAT, C-terminal dimerisation domain	IPR008906	472..529	1311	4081	Eukaryota	Viridiplantae	Streptophyta	Magnoliopsida	Solanales	Solanaceae	Solanum	Solanum lycopersicum
A0A5N6LZ62	Receptor-like serine/threonine-protein kinase	S-locus glycoprotein domain	IPR000858	HAT, C-terminal dimerisation domain	IPR008906	781..821	887	192012	Eukaryota	Viridiplantae	Streptophyta	Magnoliopsida	Asterales	Asteraceae	Mikania	Mikania micrantha
A0A078FC62	non-specific serine/threonine protein kinase	S-locus glycoprotein domain	IPR000858	Ribonuclease H-like superfamily	IPR012337	225..395	1187	3708	Eukaryota	Viridiplantae	Streptophyta	Magnoliopsida	Brassicales	Brassicaceae	Brassica	Brassica napus
A0A151S231	Non-specific serine/threonine protein kinase	S-locus glycoprotein domain	IPR000858	Ribonuclease H-like superfamily	IPR012337	270..359	1025	3821	Eukaryota	Viridiplantae	Streptophyta	Magnoliopsida	Fabales	Fabaceae	Cajanus	Cajanus cajan
A0A2G2WZR1	Non-specific serine/threonine protein kinase	S-locus glycoprotein domain	IPR000858	Ribonuclease H-like superfamily	IPR012337	891..1013	1080	33114	Eukaryota	Viridiplantae	Streptophyta	Magnoliopsida	Solanales	Solanaceae	Capsicum	Capsicum baccatum
A0A2G2YHC9	Bulb-type lectin domain-containing protein	S-locus glycoprotein domain	IPR000858	Ribonuclease H-like superfamily	IPR012337	34..139	1135	4072	Eukaryota	Viridiplantae	Streptophyta	Magnoliopsida	Solanales	Solanaceae	Capsicum	Capsicum annuum
A0A2N9EE70	non-specific serine/threonine protein kinase	S-locus glycoprotein domain	IPR000858	Ribonuclease H-like superfamily	IPR012337	1067..1224	2420	28930	Eukaryota	Viridiplantae	Streptophyta	Magnoliopsida	Fagales	Fagaceae	Fagus	Fagus sylvatica
A0A2N9EYQ2	Receptor-like serine/threonine-protein kinase	S-locus glycoprotein domain	IPR000858	Ribonuclease H-like superfamily	IPR012337	1677..1812	1830	28930	Eukaryota	Viridiplantae	Streptophyta	Magnoliopsida	Fagales	Fagaceae	Fagus	Fagus sylvatica
A0A2N9GWJ5	non-specific serine/threonine protein kinase	S-locus glycoprotein domain	IPR000858	Ribonuclease H-like superfamily	IPR012337	1855..1978,2140..2261	2350	28930	Eukaryota	Viridiplantae	Streptophyta	Magnoliopsida	Fagales	Fagaceae	Fagus	Fagus sylvatica
A0A2N9I7P8	Reverse transcriptase domain-containing protein	S-locus glycoprotein domain	IPR000858	Ribonuclease H-like superfamily	IPR012337	1560..1694	2535	28930	Eukaryota	Viridiplantae	Streptophyta	Magnoliopsida	Fagales	Fagaceae	Fagus	Fagus sylvatica
A0A2N9IBN6	Non-specific serine/threonine protein kinase	S-locus glycoprotein domain	IPR000858	Ribonuclease H-like superfamily	IPR012337	1562..1682	1711	28930	Eukaryota	Viridiplantae	Streptophyta	Magnoliopsida	Fagales	Fagaceae	Fagus	Fagus sylvatica
A0A2N9IE26	CCHC-type domain-containing protein	S-locus glycoprotein domain	IPR000858	Ribonuclease H-like superfamily	IPR012337	560..721	1851	28930	Eukaryota	Viridiplantae	Streptophyta	Magnoliopsida	Fagales	Fagaceae	Fagus	Fagus sylvatica
A0A2U1PPD1	Bulb-type lectin domain-containing protein	S-locus glycoprotein domain	IPR000858	Ribonuclease H-like superfamily	IPR012337	864..1035	1994	35608	Eukaryota	Viridiplantae	Streptophyta	Magnoliopsida	Asterales	Asteraceae	Artemisia	Artemisia annua
A0A3P6FF23	non-specific serine/threonine protein kinase	S-locus glycoprotein domain	IPR000858	Ribonuclease H-like superfamily	IPR012337	225..395	2031	3712	Eukaryota	Viridiplantae	Streptophyta	Magnoliopsida	Brassicales	Brassicaceae	Brassica	Brassica oleracea
A0A3Q7HDB6	Non-specific serine/threonine protein kinase	S-locus glycoprotein domain	IPR000858	Ribonuclease H-like superfamily	IPR012337	460..530	1311	4081	Eukaryota	Viridiplantae	Streptophyta	Magnoliopsida	Solanales	Solanaceae	Solanum	Solanum lycopersicum
A0A5C7IDF4	S_locus_glycop domain-containing protein	S-locus glycoprotein domain	IPR000858	Ribonuclease H-like superfamily	IPR012337	3..47	548	1000413	Eukaryota	Viridiplantae	Streptophyta	Magnoliopsida	Sapindales	Sapindaceae	Acer	Acer yangbiense
A0A5N6LZ62	Receptor-like serine/threonine-protein kinase	S-locus glycoprotein domain	IPR000858	Ribonuclease H-like superfamily	IPR012337	780..824	887	192012	Eukaryota	Viridiplantae	Streptophyta	Magnoliopsida	Asterales	Asteraceae	Mikania	Mikania micrantha
A0A6A2XBE7	Integrase catalytic domain-containing protein	S-locus glycoprotein domain	IPR000858	Ribonuclease H-like superfamily	IPR012337	307..420	1404	106335	Eukaryota	Viridiplantae	Streptophyta	Magnoliopsida	Malvales	Malvaceae	Hibiscus	Hibiscus syriacus
A0A6A2ZL67	non-specific serine/threonine protein kinase	S-locus glycoprotein domain	IPR000858	Ribonuclease H-like superfamily	IPR012337	690..796	2293	106335	Eukaryota	Viridiplantae	Streptophyta	Magnoliopsida	Malvales	Malvaceae	Hibiscus	Hibiscus syriacus
A0A6A3AGH5	Retrovirus-related Pol polyprotein from transposon TNT 1-94	S-locus glycoprotein domain	IPR000858	Ribonuclease H-like superfamily	IPR012337	590..759	1851	106335	Eukaryota	Viridiplantae	Streptophyta	Magnoliopsida	Malvales	Malvaceae	Hibiscus	Hibiscus syriacus
A0A6A3D6H6	Non-specific serine/threonine protein kinase	S-locus glycoprotein domain	IPR000858	Ribonuclease H-like superfamily	IPR012337	1433..1577	3007	106335	Eukaryota	Viridiplantae	Streptophyta	Magnoliopsida	Malvales	Malvaceae	Hibiscus	Hibiscus syriacus
A0A6I9RTT6	Non-specific serine/threonine protein kinase	S-locus glycoprotein domain	IPR000858	Ribonuclease H-like superfamily	IPR012337	21..156	959	51953	Eukaryota	Viridiplantae	Streptophyta	Magnoliopsida	Arecales	Arecaceae	Elaeis	Elaeis guineensis
A0A6L2JFK3	4-hydroxybenzoate polyprenyltransferase, mitochondrial	S-locus glycoprotein domain	IPR000858	Ribonuclease H-like superfamily	IPR012337	2196..2319	2386	118510	Eukaryota	Viridiplantae	Streptophyta	Magnoliopsida	Asterales	Asteraceae	Tanacetum	Tanacetum cinerariifolium
A0A6L2L4T5	CCHC-type domain-containing protein	S-locus glycoprotein domain	IPR000858	Ribonuclease H-like superfamily	IPR012337	141..259	988	118510	Eukaryota	Viridiplantae	Streptophyta	Magnoliopsida	Asterales	Asteraceae	Tanacetum	Tanacetum cinerariifolium
A0A6L2MA13	non-specific serine/threonine protein kinase	S-locus glycoprotein domain	IPR000858	Ribonuclease H-like superfamily	IPR012337	1432..1549	1997	118510	Eukaryota	Viridiplantae	Streptophyta	Magnoliopsida	Asterales	Asteraceae	Tanacetum	Tanacetum cinerariifolium
A0A6P5RP40	non-specific serine/threonine protein kinase	S-locus glycoprotein domain	IPR000858	Ribonuclease H-like superfamily	IPR012337	1594..1763	2737	42229	Eukaryota	Viridiplantae	Streptophyta	Magnoliopsida	Rosales	Rosaceae	Prunus	Prunus avium
A0A7N2MA66	non-specific serine/threonine protein kinase	S-locus glycoprotein domain	IPR000858	Ribonuclease H-like superfamily	IPR012337	1..68	559	97700	Eukaryota	Viridiplantae	Streptophyta	Magnoliopsida	Fagales	Fagaceae	Quercus	Quercus lobata
A0A816LET4	non-specific serine/threonine protein kinase	S-locus glycoprotein domain	IPR000858	Ribonuclease H-like superfamily	IPR012337	225..395	1162	3708	Eukaryota	Viridiplantae	Streptophyta	Magnoliopsida	Brassicales	Brassicaceae	Brassica	Brassica napus
A0A8K0MTD6	Bulb-type lectin domain-containing protein	S-locus glycoprotein domain	IPR000858	Ribonuclease H-like superfamily	IPR012337	12..181	961	2594499	Eukaryota	Viridiplantae	Streptophyta	Magnoliopsida	Rosales	Rhamnaceae	Rhamnella	Rhamnella rubrinervis
A5AUE6	Retrovirus-related Pol polyprotein from transposon TNT 1-94	S-locus glycoprotein domain	IPR000858	Ribonuclease H-like superfamily	IPR012337	303..413	2026	29760	Eukaryota	Viridiplantae	Streptophyta	Magnoliopsida	Vitales	Vitaceae	Vitis	Vitis vinifera
A0A061F6R7	Protein kinase domain-containing protein	S-locus glycoprotein domain	IPR000858	Reverse transcriptase, RNA-dependent DNA polymerase	IPR013103	375..445	1098	3641	Eukaryota	Viridiplantae	Streptophyta	Magnoliopsida	Malvales	Malvaceae	Theobroma	Theobroma cacao
A0A1U8Q9G1	Non-specific serine/threonine protein kinase	S-locus glycoprotein domain	IPR000858	Reverse transcriptase, RNA-dependent DNA polymerase	IPR013103	1201..1411	1890	4432	Eukaryota	Viridiplantae	Streptophyta	Magnoliopsida	Proteales	Nelumbonaceae	Nelumbo	Nelumbo nucifera
A0A251SKX2	Protein kinase domain-containing protein	S-locus glycoprotein domain	IPR000858	Reverse transcriptase, RNA-dependent DNA polymerase	IPR013103	823..1065	1254	4232	Eukaryota	Viridiplantae	Streptophyta	Magnoliopsida	Asterales	Asteraceae	Helianthus	Helianthus annuus
A0A251SKZ9	Non-specific serine/threonine protein kinase	S-locus glycoprotein domain	IPR000858	Reverse transcriptase, RNA-dependent DNA polymerase	IPR013103	778..1020	1209	4232	Eukaryota	Viridiplantae	Streptophyta	Magnoliopsida	Asterales	Asteraceae	Helianthus	Helianthus annuus
A0A2N9H6F1	Reverse transcriptase Ty1/copia-type domain-containing protein	S-locus glycoprotein domain	IPR000858	Reverse transcriptase, RNA-dependent DNA polymerase	IPR013103	589..682	1652	28930	Eukaryota	Viridiplantae	Streptophyta	Magnoliopsida	Fagales	Fagaceae	Fagus	Fagus sylvatica
A0A2N9IE26	CCHC-type domain-containing protein	S-locus glycoprotein domain	IPR000858	Reverse transcriptase, RNA-dependent DNA polymerase	IPR013103	965..1206	1851	28930	Eukaryota	Viridiplantae	Streptophyta	Magnoliopsida	Fagales	Fagaceae	Fagus	Fagus sylvatica
A0A2U1PPD1	Bulb-type lectin domain-containing protein	S-locus glycoprotein domain	IPR000858	Reverse transcriptase, RNA-dependent DNA polymerase	IPR013103	1226..1462	1994	35608	Eukaryota	Viridiplantae	Streptophyta	Magnoliopsida	Asterales	Asteraceae	Artemisia	Artemisia annua
A0A484KPA3	Apple domain-containing protein	S-locus glycoprotein domain	IPR000858	Reverse transcriptase, RNA-dependent DNA polymerase	IPR013103	33..103	2075	132261	Eukaryota	Viridiplantae	Streptophyta	Magnoliopsida	Solanales	Convolvulaceae	Cuscuta	Cuscuta campestris
A0A5C7IDS8	CCHC-type domain-containing protein	S-locus glycoprotein domain	IPR000858	Reverse transcriptase, RNA-dependent DNA polymerase	IPR013103	522..615	1052	1000413	Eukaryota	Viridiplantae	Streptophyta	Magnoliopsida	Sapindales	Sapindaceae	Acer	Acer yangbiense
A0A6A2XAU8	Bulb-type lectin domain-containing protein	S-locus glycoprotein domain	IPR000858	Reverse transcriptase, RNA-dependent DNA polymerase	IPR013103	422..506	636	106335	Eukaryota	Viridiplantae	Streptophyta	Magnoliopsida	Malvales	Malvaceae	Hibiscus	Hibiscus syriacus
A0A6A2XBE7	Integrase catalytic domain-containing protein	S-locus glycoprotein domain	IPR000858	Reverse transcriptase, RNA-dependent DNA polymerase	IPR013103	574..621,635..711	1404	106335	Eukaryota	Viridiplantae	Streptophyta	Magnoliopsida	Malvales	Malvaceae	Hibiscus	Hibiscus syriacus
A0A6A2ZL67	non-specific serine/threonine protein kinase	S-locus glycoprotein domain	IPR000858	Reverse transcriptase, RNA-dependent DNA polymerase	IPR013103	929..1077	2293	106335	Eukaryota	Viridiplantae	Streptophyta	Magnoliopsida	Malvales	Malvaceae	Hibiscus	Hibiscus syriacus
A0A6A3AGH5	Retrovirus-related Pol polyprotein from transposon TNT 1-94	S-locus glycoprotein domain	IPR000858	Reverse transcriptase, RNA-dependent DNA polymerase	IPR013103	927..1172	1851	106335	Eukaryota	Viridiplantae	Streptophyta	Magnoliopsida	Malvales	Malvaceae	Hibiscus	Hibiscus syriacus
A0A6A3D6H6	Non-specific serine/threonine protein kinase	S-locus glycoprotein domain	IPR000858	Reverse transcriptase, RNA-dependent DNA polymerase	IPR013103	1713..1756	3007	106335	Eukaryota	Viridiplantae	Streptophyta	Magnoliopsida	Malvales	Malvaceae	Hibiscus	Hibiscus syriacus
A0A6L2MA13	non-specific serine/threonine protein kinase	S-locus glycoprotein domain	IPR000858	Reverse transcriptase, RNA-dependent DNA polymerase	IPR013103	1752..1815	1997	118510	Eukaryota	Viridiplantae	Streptophyta	Magnoliopsida	Asterales	Asteraceae	Tanacetum	Tanacetum cinerariifolium
A0A6P4NYF7	Bulb-type lectin domain-containing protein	S-locus glycoprotein domain	IPR000858	Reverse transcriptase, RNA-dependent DNA polymerase	IPR013103	280..351	448	29729	Eukaryota	Viridiplantae	Streptophyta	Magnoliopsida	Malvales	Malvaceae	Gossypium	Gossypium arboreum
A0A6P5RP40	non-specific serine/threonine protein kinase	S-locus glycoprotein domain	IPR000858	Reverse transcriptase, RNA-dependent DNA polymerase	IPR013103	1890..2076	2737	42229	Eukaryota	Viridiplantae	Streptophyta	Magnoliopsida	Rosales	Rosaceae	Prunus	Prunus avium
A0A8J5H0F4	Non-specific serine/threonine protein kinase	S-locus glycoprotein domain	IPR000858	Reverse transcriptase, RNA-dependent DNA polymerase	IPR013103	39..112	577	94328	Eukaryota	Viridiplantae	Streptophyta	Magnoliopsida	Zingiberales	Zingiberaceae	Zingiber	Zingiber officinale
A0A8T2BSN7	non-specific serine/threonine protein kinase	S-locus glycoprotein domain	IPR000858	Reverse transcriptase, RNA-dependent DNA polymerase	IPR013103	978..1219	2781	45249	Eukaryota	Viridiplantae	Streptophyta	Magnoliopsida	Brassicales	Brassicaceae	Arabidopsis	Arabidopsis suecica
A5AUE6	Retrovirus-related Pol polyprotein from transposon TNT 1-94	S-locus glycoprotein domain	IPR000858	Reverse transcriptase, RNA-dependent DNA polymerase	IPR013103	621..865	2026	29760	Eukaryota	Viridiplantae	Streptophyta	Magnoliopsida	Vitales	Vitaceae	Vitis	Vitis vinifera
V4US56	Non-specific serine/threonine protein kinase	S-locus glycoprotein domain	IPR000858	Reverse transcriptase, RNA-dependent DNA polymerase	IPR013103	3..48	618	85681	Eukaryota	Viridiplantae	Streptophyta	Magnoliopsida	Sapindales	Rutaceae	Citrus	Citrus clementina
A0A2G2WGA3	Non-specific serine/threonine protein kinase	S-locus glycoprotein domain	IPR000858	MULE transposase domain	IPR018289	979..1071	1252	33114	Eukaryota	Viridiplantae	Streptophyta	Magnoliopsida	Solanales	Solanaceae	Capsicum	Capsicum baccatum
A0A2K3NKP5	Protein FAR1-RELATED SEQUENCE	S-locus glycoprotein domain	IPR000858	MULE transposase domain	IPR018289	149..243	2383	57577	Eukaryota	Viridiplantae	Streptophyta	Magnoliopsida	Fabales	Fabaceae	Trifolium	Trifolium pratense
A0A2N9GWJ5	non-specific serine/threonine protein kinase	S-locus glycoprotein domain	IPR000858	Aspartic peptidase domain superfamily	IPR021109	1282..1412	2350	28930	Eukaryota	Viridiplantae	Streptophyta	Magnoliopsida	Fagales	Fagaceae	Fagus	Fagus sylvatica
A0A2N9J390	Apple domain-containing protein	S-locus glycoprotein domain	IPR000858	Aspartic peptidase domain superfamily	IPR021109	1012..1141	1188	28930	Eukaryota	Viridiplantae	Streptophyta	Magnoliopsida	Fagales	Fagaceae	Fagus	Fagus sylvatica
A0A5C7IDW4	Receptor-like serine/threonine-protein kinase	S-locus glycoprotein domain	IPR000858	Aspartic peptidase domain superfamily	IPR021109	700..790	1353	1000413	Eukaryota	Viridiplantae	Streptophyta	Magnoliopsida	Sapindales	Sapindaceae	Acer	Acer yangbiense
A0A6L2JFK3	4-hydroxybenzoate polyprenyltransferase, mitochondrial	S-locus glycoprotein domain	IPR000858	Aspartic peptidase domain superfamily	IPR021109	1586..1733	2386	118510	Eukaryota	Viridiplantae	Streptophyta	Magnoliopsida	Asterales	Asteraceae	Tanacetum	Tanacetum cinerariifolium
A0A834LNP0	Bulb-type lectin domain-containing protein	S-locus glycoprotein domain	IPR000858	Aspartic peptidase domain superfamily	IPR021109	161..280	1120	118357	Eukaryota	Viridiplantae	Streptophyta	Magnoliopsida	Ericales	Ericaceae	Rhododendron	Rhododendron simsii
A0A151SWX4	G-type lectin S-receptor-like serine/threonine-protein kinase	S-locus glycoprotein domain	IPR000858	Domain of unknown function DUF4219	IPR025314	671..697	759	3821	Eukaryota	Viridiplantae	Streptophyta	Magnoliopsida	Fabales	Fabaceae	Cajanus	Cajanus cajan
A0A251T2S5	non-specific serine/threonine protein kinase	S-locus glycoprotein domain	IPR000858	Domain of unknown function DUF4219	IPR025314	510..535	1161	4232	Eukaryota	Viridiplantae	Streptophyta	Magnoliopsida	Asterales	Asteraceae	Helianthus	Helianthus annuus
A0A2G3ATR3	Receptor-like serine/threonine-protein kinase	S-locus glycoprotein domain	IPR000858	Domain of unknown function DUF4219	IPR025314	742..767	782	80379	Eukaryota	Viridiplantae	Streptophyta	Magnoliopsida	Solanales	Solanaceae	Capsicum	Capsicum chinense
A0A2G3CPJ8	Non-specific serine/threonine protein kinase	S-locus glycoprotein domain	IPR000858	Domain of unknown function DUF4219	IPR025314	742..767	996	80379	Eukaryota	Viridiplantae	Streptophyta	Magnoliopsida	Solanales	Solanaceae	Capsicum	Capsicum chinense
A0A6N2L1S6	Receptor-like serine/threonine-protein kinase	S-locus glycoprotein domain	IPR000858	Domain of unknown function DUF4219	IPR025314	815..840	878	40686	Eukaryota	Viridiplantae	Streptophyta	Magnoliopsida	Malpighiales	Salicaceae	Salix	Salix viminalis
A0A6I9RTT6	Non-specific serine/threonine protein kinase	S-locus glycoprotein domain	IPR000858	hAT-like transposase, RNase-H fold	IPR025525	3..83	959	51953	Eukaryota	Viridiplantae	Streptophyta	Magnoliopsida	Arecales	Arecaceae	Elaeis	Elaeis guineensis
A0A078FC62	non-specific serine/threonine protein kinase	S-locus glycoprotein domain	IPR000858	GAG-pre-integrase domain	IPR025724	148..212	1187	3708	Eukaryota	Viridiplantae	Streptophyta	Magnoliopsida	Brassicales	Brassicaceae	Brassica	Brassica napus
A0A2G2WZR1	Non-specific serine/threonine protein kinase	S-locus glycoprotein domain	IPR000858	GAG-pre-integrase domain	IPR025724	816..880	1080	33114	Eukaryota	Viridiplantae	Streptophyta	Magnoliopsida	Solanales	Solanaceae	Capsicum	Capsicum baccatum
A0A2N9IBN6	Non-specific serine/threonine protein kinase	S-locus glycoprotein domain	IPR000858	GAG-pre-integrase domain	IPR025724	1483..1549	1711	28930	Eukaryota	Viridiplantae	Streptophyta	Magnoliopsida	Fagales	Fagaceae	Fagus	Fagus sylvatica
A0A2N9IE26	CCHC-type domain-containing protein	S-locus glycoprotein domain	IPR000858	GAG-pre-integrase domain	IPR025724	481..549	1851	28930	Eukaryota	Viridiplantae	Streptophyta	Magnoliopsida	Fagales	Fagaceae	Fagus	Fagus sylvatica
A0A2U1PPD1	Bulb-type lectin domain-containing protein	S-locus glycoprotein domain	IPR000858	GAG-pre-integrase domain	IPR025724	788..848	1994	35608	Eukaryota	Viridiplantae	Streptophyta	Magnoliopsida	Asterales	Asteraceae	Artemisia	Artemisia annua
A0A3P6FF23	non-specific serine/threonine protein kinase	S-locus glycoprotein domain	IPR000858	GAG-pre-integrase domain	IPR025724	148..212	2031	3712	Eukaryota	Viridiplantae	Streptophyta	Magnoliopsida	Brassicales	Brassicaceae	Brassica	Brassica oleracea
A0A5C7ICV2	Integrase catalytic domain-containing protein	S-locus glycoprotein domain	IPR000858	GAG-pre-integrase domain	IPR025724	456..497	1035	1000413	Eukaryota	Viridiplantae	Streptophyta	Magnoliopsida	Sapindales	Sapindaceae	Acer	Acer yangbiense
A0A5C7IDS8	CCHC-type domain-containing protein	S-locus glycoprotein domain	IPR000858	GAG-pre-integrase domain	IPR025724	292..332	1052	1000413	Eukaryota	Viridiplantae	Streptophyta	Magnoliopsida	Sapindales	Sapindaceae	Acer	Acer yangbiense
A0A6A3AGH5	Retrovirus-related Pol polyprotein from transposon TNT 1-94	S-locus glycoprotein domain	IPR000858	GAG-pre-integrase domain	IPR025724	507..574	1851	106335	Eukaryota	Viridiplantae	Streptophyta	Magnoliopsida	Malvales	Malvaceae	Hibiscus	Hibiscus syriacus
A0A6P5RP40	non-specific serine/threonine protein kinase	S-locus glycoprotein domain	IPR000858	GAG-pre-integrase domain	IPR025724	1524..1578	2737	42229	Eukaryota	Viridiplantae	Streptophyta	Magnoliopsida	Rosales	Rosaceae	Prunus	Prunus avium
A0A816LET4	non-specific serine/threonine protein kinase	S-locus glycoprotein domain	IPR000858	GAG-pre-integrase domain	IPR025724	148..212	1162	3708	Eukaryota	Viridiplantae	Streptophyta	Magnoliopsida	Brassicales	Brassicaceae	Brassica	Brassica napus
A0A834ZPH7	Integrase catalytic domain-containing protein	S-locus glycoprotein domain	IPR000858	GAG-pre-integrase domain	IPR025724	528..578	1224	13715	Eukaryota	Viridiplantae	Streptophyta	Magnoliopsida	Trochodendrales	Trochodendraceae	Tetracentron	Tetracentron sinense
A5AUE6	Retrovirus-related Pol polyprotein from transposon TNT 1-94	S-locus glycoprotein domain	IPR000858	GAG-pre-integrase domain	IPR025724	215..291	2026	29760	Eukaryota	Viridiplantae	Streptophyta	Magnoliopsida	Vitales	Vitaceae	Vitis	Vitis vinifera
M8CC39	Bulb-type lectin domain-containing protein	S-locus glycoprotein domain	IPR000858	Harbinger transposase-derived nuclease domain	IPR027806	187..256	1181	37682	Eukaryota	Viridiplantae	Streptophyta	Magnoliopsida	Poales	Poaceae	Aegilops	Aegilops tauschii
A0A6L2LRX7	Non-specific serine/threonine protein kinase	S-locus glycoprotein domain	IPR000858	Reverse transcriptase, RNase H-like domain	IPR041373	1550..1646	1713	118510	Eukaryota	Viridiplantae	Streptophyta	Magnoliopsida	Asterales	Asteraceae	Tanacetum	Tanacetum cinerariifolium
A0A2N9EE70	non-specific serine/threonine protein kinase	S-locus glycoprotein domain	IPR000858	Reverse transcriptase/retrotransposon-derived protein, RNase H-like domain	IPR041577	860..953	2420	28930	Eukaryota	Viridiplantae	Streptophyta	Magnoliopsida	Fagales	Fagaceae	Fagus	Fagus sylvatica
A0A2N9GWJ5	non-specific serine/threonine protein kinase	S-locus glycoprotein domain	IPR000858	Reverse transcriptase/retrotransposon-derived protein, RNase H-like domain	IPR041577	1709..1803	2350	28930	Eukaryota	Viridiplantae	Streptophyta	Magnoliopsida	Fagales	Fagaceae	Fagus	Fagus sylvatica
A0A6L2JFK3	4-hydroxybenzoate polyprenyltransferase, mitochondrial	S-locus glycoprotein domain	IPR000858	Reverse transcriptase/retrotransposon-derived protein, RNase H-like domain	IPR041577	2065..2144	2386	118510	Eukaryota	Viridiplantae	Streptophyta	Magnoliopsida	Asterales	Asteraceae	Tanacetum	Tanacetum cinerariifolium
A0A2N9EE70	non-specific serine/threonine protein kinase	S-locus glycoprotein domain	IPR000858	Integrase zinc-binding domain	IPR041588	1005..1056	2420	28930	Eukaryota	Viridiplantae	Streptophyta	Magnoliopsida	Fagales	Fagaceae	Fagus	Fagus sylvatica
A0A2N9GWJ5	non-specific serine/threonine protein kinase	S-locus glycoprotein domain	IPR000858	Integrase zinc-binding domain	IPR041588	2071..2128	2350	28930	Eukaryota	Viridiplantae	Streptophyta	Magnoliopsida	Fagales	Fagaceae	Fagus	Fagus sylvatica
A0A5N5HSR7	Bulb-type lectin domain-containing protein	S-locus glycoprotein domain	IPR000858	Integrase zinc-binding domain	IPR041588	285..335	1255	2448454	Eukaryota	Viridiplantae	Streptophyta	Magnoliopsida	Rosales	Rosaceae	Pyrus	Pyrus ussuriensis x Pyrus communis
A0A5N5HY56	Bulb-type lectin domain-containing protein	S-locus glycoprotein domain	IPR000858	Integrase zinc-binding domain	IPR041588	285..335	1255	2448454	Eukaryota	Viridiplantae	Streptophyta	Magnoliopsida	Rosales	Rosaceae	Pyrus	Pyrus ussuriensis x Pyrus communis
A0A1Q3BHR2	non-specific serine/threonine protein kinase	S-locus glycoprotein domain	IPR000858	Reverse transcriptase/Diguanylate cyclase domain	IPR043128	832..901,904..980	1764	3775	Eukaryota	Viridiplantae	Streptophyta	Magnoliopsida	Oxalidales	Cephalotaceae	Cephalotus	Cephalotus follicularis
A0A2N9EE70	non-specific serine/threonine protein kinase	S-locus glycoprotein domain	IPR000858	Reverse transcriptase/Diguanylate cyclase domain	IPR043128	663..798,808..896	2420	28930	Eukaryota	Viridiplantae	Streptophyta	Magnoliopsida	Fagales	Fagaceae	Fagus	Fagus sylvatica
A0A2N9GWJ5	non-specific serine/threonine protein kinase	S-locus glycoprotein domain	IPR000858	Reverse transcriptase/Diguanylate cyclase domain	IPR043128	1550..1685	2350	28930	Eukaryota	Viridiplantae	Streptophyta	Magnoliopsida	Fagales	Fagaceae	Fagus	Fagus sylvatica
A0A5N6Q0P7	Non-specific serine/threonine protein kinase	S-locus glycoprotein domain	IPR000858	Reverse transcriptase/Diguanylate cyclase domain	IPR043128	963..1098,1108..1188	2011	192012	Eukaryota	Viridiplantae	Streptophyta	Magnoliopsida	Asterales	Asteraceae	Mikania	Mikania micrantha
A0A6L2LRX7	Non-specific serine/threonine protein kinase	S-locus glycoprotein domain	IPR000858	Reverse transcriptase/Diguanylate cyclase domain	IPR043128	1383..1398,1415..1489,1501..1551	1713	118510	Eukaryota	Viridiplantae	Streptophyta	Magnoliopsida	Asterales	Asteraceae	Tanacetum	Tanacetum cinerariifolium
A0A061F5W4	Non-specific serine/threonine protein kinase	S-locus glycoprotein domain	IPR000858	Putative plant transposon protein domain	IPR046796	927..1104	1121	3641	Eukaryota	Viridiplantae	Streptophyta	Magnoliopsida	Malvales	Malvaceae	Theobroma	Theobroma cacao
A0A8J9ZCT8	Reverse transcriptase domain-containing protein	F-box domain	IPR001810	GIY-YIG endonuclease	IPR000305	526..614	635	7740	Eukaryota	Metazoa	Chordata	Leptocardii	Amphioxiformes	Branchiostomatidae	Branchiostoma	Branchiostoma lanceolatum
A0A016SL36	Reverse transcriptase domain-containing protein	F-box domain	IPR001810	Reverse transcriptase domain	IPR000477	1..270	610	53326	Eukaryota	Metazoa	Nematoda	Chromadorea	Strongylida	Ancylostomatidae	Ancylostoma	Ancylostoma ceylanicum
A0A016SLC0	Reverse transcriptase domain-containing protein	F-box domain	IPR001810	Reverse transcriptase domain	IPR000477	1..270	963	53326	Eukaryota	Metazoa	Nematoda	Chromadorea	Strongylida	Ancylostomatidae	Ancylostoma	Ancylostoma ceylanicum
A0A016SM51	Reverse transcriptase domain-containing protein	F-box domain	IPR001810	Reverse transcriptase domain	IPR000477	1..298	991	53326	Eukaryota	Metazoa	Nematoda	Chromadorea	Strongylida	Ancylostomatidae	Ancylostoma	Ancylostoma ceylanicum
A0A016SM93	Reverse transcriptase domain-containing protein	F-box domain	IPR001810	Reverse transcriptase domain	IPR000477	1..298	638	53326	Eukaryota	Metazoa	Nematoda	Chromadorea	Strongylida	Ancylostomatidae	Ancylostoma	Ancylostoma ceylanicum
A0A077ZJS6	F-box domain-containing protein	F-box domain	IPR001810	Reverse transcriptase domain	IPR000477	201..285	972	36087	Eukaryota	Metazoa	Nematoda	Enoplea	Trichinellida	Trichuridae	Trichuris	Trichuris trichiura
A0A0K6GD73	Reverse transcriptase domain-containing protein	F-box domain	IPR001810	Reverse transcriptase domain	IPR000477	17..196	1610	456999	Eukaryota	Fungi	Basidiomycota	Agaricomycetes	Cantharellales	Ceratobasidiaceae	Rhizoctonia	Rhizoctonia solani
A0A1R3G486	Reverse transcriptase domain-containing protein	F-box domain	IPR001810	Reverse transcriptase domain	IPR000477	644..892	1686	210143	Eukaryota	Viridiplantae	Streptophyta	Magnoliopsida	Malvales	Malvaceae	Corchorus	Corchorus capsularis
A0A1R3IE86	Reverse transcriptase	F-box domain	IPR001810	Reverse transcriptase domain	IPR000477	256..435	1087	210143	Eukaryota	Viridiplantae	Streptophyta	Magnoliopsida	Malvales	Malvaceae	Corchorus	Corchorus capsularis
A0A2G2V668	F-box domain-containing protein	F-box domain	IPR001810	Reverse transcriptase domain	IPR000477	159..258	1257	33114	Eukaryota	Viridiplantae	Streptophyta	Magnoliopsida	Solanales	Solanaceae	Capsicum	Capsicum baccatum
A0A2G2ZKT5	F-box domain-containing protein	F-box domain	IPR001810	Reverse transcriptase domain	IPR000477	1..110	1028	4072	Eukaryota	Viridiplantae	Streptophyta	Magnoliopsida	Solanales	Solanaceae	Capsicum	Capsicum annuum
A0A2N9EHR8	F-box domain-containing protein	F-box domain	IPR001810	Reverse transcriptase domain	IPR000477	349..447	1513	28930	Eukaryota	Viridiplantae	Streptophyta	Magnoliopsida	Fagales	Fagaceae	Fagus	Fagus sylvatica
A0A2N9EVR9	F-box domain-containing protein	F-box domain	IPR001810	Reverse transcriptase domain	IPR000477	1319..1444	2024	28930	Eukaryota	Viridiplantae	Streptophyta	Magnoliopsida	Fagales	Fagaceae	Fagus	Fagus sylvatica
A0A2N9EXN4	CCHC-type domain-containing protein	F-box domain	IPR001810	Reverse transcriptase domain	IPR000477	813..1062	1836	28930	Eukaryota	Viridiplantae	Streptophyta	Magnoliopsida	Fagales	Fagaceae	Fagus	Fagus sylvatica
A0A2N9EY89	Reverse transcriptase domain-containing protein	F-box domain	IPR001810	Reverse transcriptase domain	IPR000477	462..711	1485	28930	Eukaryota	Viridiplantae	Streptophyta	Magnoliopsida	Fagales	Fagaceae	Fagus	Fagus sylvatica
A0A2N9HIS0	FBD domain-containing protein	F-box domain	IPR001810	Reverse transcriptase domain	IPR000477	434..519	826	28930	Eukaryota	Viridiplantae	Streptophyta	Magnoliopsida	Fagales	Fagaceae	Fagus	Fagus sylvatica
A0A2N9INS0	RNA-directed DNA polymerase	F-box domain	IPR001810	Reverse transcriptase domain	IPR000477	1083..1241	2119	28930	Eukaryota	Viridiplantae	Streptophyta	Magnoliopsida	Fagales	Fagaceae	Fagus	Fagus sylvatica
A0A2Z6PIN7	Reverse transcriptase domain-containing protein	F-box domain	IPR001810	Reverse transcriptase domain	IPR000477	175..454	953	3900	Eukaryota	Viridiplantae	Streptophyta	Magnoliopsida	Fabales	Fabaceae	Trifolium	Trifolium subterraneum
A0A388JTD1	Integrase catalytic domain-containing protein	F-box domain	IPR001810	Reverse transcriptase domain	IPR000477	1081..1190	1844	69332	Eukaryota	Viridiplantae	Streptophyta	Charophyceae	Charales	Characeae	Chara	Chara braunii
A0A3L6FQF6	F-box protein	F-box domain	IPR001810	Reverse transcriptase domain	IPR000477	1122..1238	1372	4577	Eukaryota	Viridiplantae	Streptophyta	Magnoliopsida	Poales	Poaceae	Zea	Zea mays
A0A484LLX3	Reverse transcriptase domain-containing protein	F-box domain	IPR001810	Reverse transcriptase domain	IPR000477	34..297	716	132261	Eukaryota	Viridiplantae	Streptophyta	Magnoliopsida	Solanales	Convolvulaceae	Cuscuta	Cuscuta campestris
A0A4Y9YUT6	F-box domain-containing protein	F-box domain	IPR001810	Reverse transcriptase domain	IPR000477	2370..2550	3338	205917	Eukaryota	Fungi	Basidiomycota	Agaricomycetes	Russulales	Hericiaceae	Dentipellis	Dentipellis fragilis
A0A5E3WDY3	Reverse transcriptase domain-containing protein	F-box domain	IPR001810	Reverse transcriptase domain	IPR000477	780..1048	1426	718367	Eukaryota	Fungi	Basidiomycota	Agaricomycetes	Russulales	Peniophoraceae	Peniophora	Peniophora sp. CBMAI 1063
A0A654GQB4	Uncharacterized protein	F-box domain	IPR001810	Reverse transcriptase domain	IPR000477	423..724	1294	64606	Eukaryota	Metazoa	Platyhelminthes	Cestoda	Diphyllobothriidea	Diphyllobothriidae	Sparganum	Sparganum proliferum
A0A6A4V8Y2	F-box domain containing protein	F-box domain	IPR001810	Reverse transcriptase domain	IPR000477	486..738	1074	1232801	Eukaryota	Metazoa	Arthropoda	Thecostraca	Balanomorpha	Balanidae	Amphibalanus	Amphibalanus amphitrite
A0A6C0T4Z5	F-box domain-containing protein	F-box domain	IPR001810	Reverse transcriptase domain	IPR000477	858..1078	1078	107608	Eukaryota	Viridiplantae	Streptophyta	Magnoliopsida	Caryophyllales	Amaranthaceae	Amaranthus	Amaranthus palmeri
A0A6D2HL57	Reverse transcriptase domain-containing protein	F-box domain	IPR001810	Reverse transcriptase domain	IPR000477	377..663	1075	1685480	Eukaryota	Viridiplantae	Streptophyta	Magnoliopsida	Brassicales	Brassicaceae	Microthlaspi	Microthlaspi erraticum
A0A6J0LK68	Reverse transcriptase domain-containing protein	F-box domain	IPR001810	Reverse transcriptase domain	IPR000477	863..1144	1963	3726	Eukaryota	Viridiplantae	Streptophyta	Magnoliopsida	Brassicales	Brassicaceae	Raphanus	Raphanus sativus
A0A6L2LIT9	F-box domain-containing protein	F-box domain	IPR001810	Reverse transcriptase domain	IPR000477	147..253	480	118510	Eukaryota	Viridiplantae	Streptophyta	Magnoliopsida	Asterales	Asteraceae	Tanacetum	Tanacetum cinerariifolium
A0A6L2MST7	F-box domain-containing protein	F-box domain	IPR001810	Reverse transcriptase domain	IPR000477	1..198	696	118510	Eukaryota	Viridiplantae	Streptophyta	Magnoliopsida	Asterales	Asteraceae	Tanacetum	Tanacetum cinerariifolium
A0A6L2NU70	F-box domain-containing protein	F-box domain	IPR001810	Reverse transcriptase domain	IPR000477	725..856	987	118510	Eukaryota	Viridiplantae	Streptophyta	Magnoliopsida	Asterales	Asteraceae	Tanacetum	Tanacetum cinerariifolium
A0A803JSR1	ribonuclease H	F-box domain	IPR001810	Reverse transcriptase domain	IPR000477	1..163	371	8364	Eukaryota	Metazoa	Chordata	Amphibia	Anura	Pipidae	Xenopus	Xenopus tropicalis
A0A814ACC0	Reverse transcriptase domain-containing protein	F-box domain	IPR001810	Reverse transcriptase domain	IPR000477	254..433,1100..1279	1477	433720	Eukaryota	Metazoa	Rotifera	Eurotatoria	Adinetida	Adinetidae	Adineta	Adineta steineri
A0A817R169	Reverse transcriptase domain-containing protein	F-box domain	IPR001810	Reverse transcriptase domain	IPR000477	359..538	991	2762512	Eukaryota	Metazoa	Rotifera	Eurotatoria	NA	NA	Rotaria	Rotaria sp. Silwood2
A0A834XDT2	Reverse transcriptase domain-containing protein	F-box domain	IPR001810	Reverse transcriptase domain	IPR000477	1020..1285	1648	362788	Eukaryota	Viridiplantae	Streptophyta	Magnoliopsida	Fabales	Fabaceae	Senna	Senna tora
A0A834XFB8	F-box domain-containing protein	F-box domain	IPR001810	Reverse transcriptase domain	IPR000477	110..176	183	362788	Eukaryota	Viridiplantae	Streptophyta	Magnoliopsida	Fabales	Fabaceae	Senna	Senna tora
A0A8B9Y6D6	RNA-directed DNA polymerase	F-box domain	IPR001810	Reverse transcriptase domain	IPR000477	488..705	705	30521	Eukaryota	Metazoa	Chordata	Mammalia	Artiodactyla	Bovidae	Bos	Bos grunniens
A0A8H6CY46	F-box domain-containing protein	F-box domain	IPR001810	Reverse transcriptase domain	IPR000477	9..89	260	1567541	Eukaryota	Fungi	Ascomycota	Sordariomycetes	Hypocreales	Nectriaceae	Fusarium	Fusarium mundagurra
A0A8J5XZ48	F-box domain-containing protein	F-box domain	IPR001810	Reverse transcriptase domain	IPR000477	1012..1161	1161	47600	Eukaryota	Viridiplantae	Streptophyta	Magnoliopsida	Malvales	Malvaceae	Gossypium	Gossypium anomalum
A0A8J9ZWG9	Ig-like domain-containing protein	F-box domain	IPR001810	Reverse transcriptase domain	IPR000477	466..562	824	7740	Eukaryota	Metazoa	Chordata	Leptocardii	Amphioxiformes	Branchiostomatidae	Branchiostoma	Branchiostoma lanceolatum
A0A8T1XAZ6	Reverse transcriptase domain-containing protein	F-box domain	IPR001810	Reverse transcriptase domain	IPR000477	1010..1287	1969	45249	Eukaryota	Viridiplantae	Streptophyta	Magnoliopsida	Brassicales	Brassicaceae	Arabidopsis	Arabidopsis suecica
A0A8T1XCG6	Reverse transcriptase domain-containing protein	F-box domain	IPR001810	Reverse transcriptase domain	IPR000477	1023..1300	1982	45249	Eukaryota	Viridiplantae	Streptophyta	Magnoliopsida	Brassicales	Brassicaceae	Arabidopsis	Arabidopsis suecica
A0A8T1XT42	Reverse transcriptase domain-containing protein	F-box domain	IPR001810	Reverse transcriptase domain	IPR000477	700..977	1425	45249	Eukaryota	Viridiplantae	Streptophyta	Magnoliopsida	Brassicales	Brassicaceae	Arabidopsis	Arabidopsis suecica
A0A8T1YDB9	Reverse transcriptase domain	F-box domain	IPR001810	Reverse transcriptase domain	IPR000477	910..1180	2446	1240361	Eukaryota	Viridiplantae	Streptophyta	Magnoliopsida	Brassicales	Brassicaceae	Arabidopsis	Arabidopsis thaliana x Arabidopsis arenosa
A0A8T1YM99	F-box domain	F-box domain	IPR001810	Reverse transcriptase domain	IPR000477	1095..1372	1815	45249	Eukaryota	Viridiplantae	Streptophyta	Magnoliopsida	Brassicales	Brassicaceae	Arabidopsis	Arabidopsis suecica
A0A8T1ZVF9	Ribonuclease H-like superfamily	F-box domain	IPR001810	Reverse transcriptase domain	IPR000477	458..625	1558	45249	Eukaryota	Viridiplantae	Streptophyta	Magnoliopsida	Brassicales	Brassicaceae	Arabidopsis	Arabidopsis suecica
A0A8T2AE09	Ribonuclease H domain	F-box domain	IPR001810	Reverse transcriptase domain	IPR000477	994..1173	1545	45249	Eukaryota	Viridiplantae	Streptophyta	Magnoliopsida	Brassicales	Brassicaceae	Arabidopsis	Arabidopsis suecica
A0A8T2AGD5	NAF/FISL domain	F-box domain	IPR001810	Reverse transcriptase domain	IPR000477	349..428	687	45249	Eukaryota	Viridiplantae	Streptophyta	Magnoliopsida	Brassicales	Brassicaceae	Arabidopsis	Arabidopsis suecica
A0A8T2DAX5	Retrotrans_gag domain-containing protein	F-box domain	IPR001810	Reverse transcriptase domain	IPR000477	1039..1193	3108	1240361	Eukaryota	Viridiplantae	Streptophyta	Magnoliopsida	Brassicales	Brassicaceae	Arabidopsis	Arabidopsis thaliana x Arabidopsis arenosa
A0A8T2EXF9	F-box domain	F-box domain	IPR001810	Reverse transcriptase domain	IPR000477	393..680	1240	1240361	Eukaryota	Viridiplantae	Streptophyta	Magnoliopsida	Brassicales	Brassicaceae	Arabidopsis	Arabidopsis thaliana x Arabidopsis arenosa
A0A8T2GBF8	Reverse transcriptase domain-containing protein	F-box domain	IPR001810	Reverse transcriptase domain	IPR000477	578..860	1575	45249	Eukaryota	Viridiplantae	Streptophyta	Magnoliopsida	Brassicales	Brassicaceae	Arabidopsis	Arabidopsis suecica
A5AQE0	F-box domain-containing protein	F-box domain	IPR001810	Reverse transcriptase domain	IPR000477	802..992	1575	29760	Eukaryota	Viridiplantae	Streptophyta	Magnoliopsida	Vitales	Vitaceae	Vitis	Vitis vinifera
M7ZBC2	Retrovirus-related Pol polyprotein LINE-1	F-box domain	IPR001810	Reverse transcriptase domain	IPR000477	374..472	643	4572	Eukaryota	Viridiplantae	Streptophyta	Magnoliopsida	Poales	Poaceae	Triticum	Triticum urartu
M8BP94	Uncharacterized protein	F-box domain	IPR001810	Reverse transcriptase domain	IPR000477	356..449	464	37682	Eukaryota	Viridiplantae	Streptophyta	Magnoliopsida	Poales	Poaceae	Aegilops	Aegilops tauschii
O82216	F-box domain-containing protein	F-box domain	IPR001810	Reverse transcriptase domain	IPR000477	219..497	1216	3702	Eukaryota	Viridiplantae	Streptophyta	Magnoliopsida	Brassicales	Brassicaceae	Arabidopsis	Arabidopsis thaliana
Q2GU72	F-box domain-containing protein	F-box domain	IPR001810	Reverse transcriptase domain	IPR000477	546..791	1198	306901	Eukaryota	Fungi	Ascomycota	Sordariomycetes	Sordariales	Chaetomiaceae	Chaetomium	Chaetomium globosum
A0A484MSX1	SWIM-type domain-containing protein	F-box domain	IPR001810	Transposase, mutator type	IPR001207	436..460	693	132261	Eukaryota	Viridiplantae	Streptophyta	Magnoliopsida	Solanales	Convolvulaceae	Cuscuta	Cuscuta campestris
A0A0K6GD73	Reverse transcriptase domain-containing protein	F-box domain	IPR001810	Integrase, catalytic core	IPR001584	568..727	1610	456999	Eukaryota	Fungi	Basidiomycota	Agaricomycetes	Cantharellales	Ceratobasidiaceae	Rhizoctonia	Rhizoctonia solani
A0A151TSE6	Integrase catalytic domain-containing protein	F-box domain	IPR001810	Integrase, catalytic core	IPR001584	1..149	456	3821	Eukaryota	Viridiplantae	Streptophyta	Magnoliopsida	Fabales	Fabaceae	Cajanus	Cajanus cajan
A0A2G2V3I1	Integrase catalytic domain-containing protein	F-box domain	IPR001810	Integrase, catalytic core	IPR001584	434..539	613	33114	Eukaryota	Viridiplantae	Streptophyta	Magnoliopsida	Solanales	Solanaceae	Capsicum	Capsicum baccatum
A0A2G2V671	Integrase catalytic domain-containing protein	F-box domain	IPR001810	Integrase, catalytic core	IPR001584	1..160	716	33114	Eukaryota	Viridiplantae	Streptophyta	Magnoliopsida	Solanales	Solanaceae	Capsicum	Capsicum baccatum
A0A2G2ZV07	F-box domain-containing protein	F-box domain	IPR001810	Integrase, catalytic core	IPR001584	303..475	475	4072	Eukaryota	Viridiplantae	Streptophyta	Magnoliopsida	Solanales	Solanaceae	Capsicum	Capsicum annuum
A0A2N9INS0	RNA-directed DNA polymerase	F-box domain	IPR001810	Integrase, catalytic core	IPR001584	1825..1984	2119	28930	Eukaryota	Viridiplantae	Streptophyta	Magnoliopsida	Fagales	Fagaceae	Fagus	Fagus sylvatica
A0A2Z6N1U2	F-box domain-containing protein	F-box domain	IPR001810	Integrase, catalytic core	IPR001584	609..711	1333	3900	Eukaryota	Viridiplantae	Streptophyta	Magnoliopsida	Fabales	Fabaceae	Trifolium	Trifolium subterraneum
A0A371G0E7	F-box domain-containing protein	F-box domain	IPR001810	Integrase, catalytic core	IPR001584	602..731	834	157652	Eukaryota	Viridiplantae	Streptophyta	Magnoliopsida	Fabales	Fabaceae	Mucuna	Mucuna pruriens
A0A388JTD1	Integrase catalytic domain-containing protein	F-box domain	IPR001810	Integrase, catalytic core	IPR001584	1544..1704	1844	69332	Eukaryota	Viridiplantae	Streptophyta	Charophyceae	Charales	Characeae	Chara	Chara braunii
A0A443S5S8	Integrase catalytic domain-containing protein	F-box domain	IPR001810	Integrase, catalytic core	IPR001584	1..77	684	299467	Eukaryota	Metazoa	Arthropoda	Arachnida	Trombidiformes	Trombiculidae	Leptotrombidium	Leptotrombidium deliense
A0A445F227	Retrovirus-related Pol polyprotein from transposon TNT 1-94	F-box domain	IPR001810	Integrase, catalytic core	IPR001584	431..528	1745	3848	Eukaryota	Viridiplantae	Streptophyta	Magnoliopsida	Fabales	Fabaceae	Glycine	Glycine soja
A0A445KKM7	F-box domain-containing protein	F-box domain	IPR001810	Integrase, catalytic core	IPR001584	538..621	858	3848	Eukaryota	Viridiplantae	Streptophyta	Magnoliopsida	Fabales	Fabaceae	Glycine	Glycine soja
A0A4Y9YUT6	F-box domain-containing protein	F-box domain	IPR001810	Integrase, catalytic core	IPR001584	2929..3088	3338	205917	Eukaryota	Fungi	Basidiomycota	Agaricomycetes	Russulales	Hericiaceae	Dentipellis	Dentipellis fragilis
A0A5N6LEG3	Zinc finger, CCHC-type	F-box domain	IPR001810	Integrase, catalytic core	IPR001584	1..109	1131	192012	Eukaryota	Viridiplantae	Streptophyta	Magnoliopsida	Asterales	Asteraceae	Mikania	Mikania micrantha
A0A699HAU4	F-box domain-containing protein	F-box domain	IPR001810	Integrase, catalytic core	IPR001584	353..519	877	118510	Eukaryota	Viridiplantae	Streptophyta	Magnoliopsida	Asterales	Asteraceae	Tanacetum	Tanacetum cinerariifolium
A0A6D2K555	Integrase catalytic domain-containing protein	F-box domain	IPR001810	Integrase, catalytic core	IPR001584	400..565	1234	1685480	Eukaryota	Viridiplantae	Streptophyta	Magnoliopsida	Brassicales	Brassicaceae	Microthlaspi	Microthlaspi erraticum
A0A6L2NZR3	Integrase catalytic domain-containing protein	F-box domain	IPR001810	Integrase, catalytic core	IPR001584	994..1105	1561	118510	Eukaryota	Viridiplantae	Streptophyta	Magnoliopsida	Asterales	Asteraceae	Tanacetum	Tanacetum cinerariifolium
A0A814ACC0	Reverse transcriptase domain-containing protein	F-box domain	IPR001810	Integrase, catalytic core	IPR001584	844..955	1477	433720	Eukaryota	Metazoa	Rotifera	Eurotatoria	Adinetida	Adinetidae	Adineta	Adineta steineri
A0A8H5FFS7	Integrase catalytic domain-containing protein	F-box domain	IPR001810	Integrase, catalytic core	IPR001584	1258..1356	1356	980116	Eukaryota	Fungi	Basidiomycota	Agaricomycetes	Agaricales	Psathyrellaceae	Tulosesus	Tulosesus angulatus
A0A8H7CF79	F-box domain-containing protein	F-box domain	IPR001810	Integrase, catalytic core	IPR001584	988..1091	1844	230812	Eukaryota	Fungi	Basidiomycota	Agaricomycetes	Agaricales	Mycenaceae	Mycena	Mycena sanguinolenta
A0A8T1XDW8	Integrase catalytic core	F-box domain	IPR001810	Integrase, catalytic core	IPR001584	592..766	1888	1240361	Eukaryota	Viridiplantae	Streptophyta	Magnoliopsida	Brassicales	Brassicaceae	Arabidopsis	Arabidopsis thaliana x Arabidopsis arenosa
A0A8T1Y1Y1	Retrotransposon gag domain	F-box domain	IPR001810	Integrase, catalytic core	IPR001584	985..1157	1870	1240361	Eukaryota	Viridiplantae	Streptophyta	Magnoliopsida	Brassicales	Brassicaceae	Arabidopsis	Arabidopsis thaliana x Arabidopsis arenosa
A0A8T1ZRJ2	Integrase catalytic domain-containing protein	F-box domain	IPR001810	Integrase, catalytic core	IPR001584	574..739	1865	45249	Eukaryota	Viridiplantae	Streptophyta	Magnoliopsida	Brassicales	Brassicaceae	Arabidopsis	Arabidopsis suecica
A0A8T2A2H5	Integrase catalytic domain-containing protein	F-box domain	IPR001810	Integrase, catalytic core	IPR001584	1064..1240	2121	45249	Eukaryota	Viridiplantae	Streptophyta	Magnoliopsida	Brassicales	Brassicaceae	Arabidopsis	Arabidopsis suecica
A0A8T2AE09	Ribonuclease H domain	F-box domain	IPR001810	Integrase, catalytic core	IPR001584	1323..1505	1545	45249	Eukaryota	Viridiplantae	Streptophyta	Magnoliopsida	Brassicales	Brassicaceae	Arabidopsis	Arabidopsis suecica
A0A8T2BJD0	Reverse transcriptase RNA-dependent DNA polymerase	F-box domain	IPR001810	Integrase, catalytic core	IPR001584	861..1037	1730	1240361	Eukaryota	Viridiplantae	Streptophyta	Magnoliopsida	Brassicales	Brassicaceae	Arabidopsis	Arabidopsis thaliana x Arabidopsis arenosa
A0A8T2CHB0	Pre-mRNA-splicing factor 18	F-box domain	IPR001810	Integrase, catalytic core	IPR001584	946..1119	2268	45249	Eukaryota	Viridiplantae	Streptophyta	Magnoliopsida	Brassicales	Brassicaceae	Arabidopsis	Arabidopsis suecica
A0A8T2CJD5	Ubiquitin domain	F-box domain	IPR001810	Integrase, catalytic core	IPR001584	411..611	1120	1240361	Eukaryota	Viridiplantae	Streptophyta	Magnoliopsida	Brassicales	Brassicaceae	Arabidopsis	Arabidopsis thaliana x Arabidopsis arenosa
A0A8T2DAX5	Retrotrans_gag domain-containing protein	F-box domain	IPR001810	Integrase, catalytic core	IPR001584	1416..1587	3108	1240361	Eukaryota	Viridiplantae	Streptophyta	Magnoliopsida	Brassicales	Brassicaceae	Arabidopsis	Arabidopsis thaliana x Arabidopsis arenosa
A0A8T2ESU2	F-box-like domain superfamily	F-box domain	IPR001810	Integrase, catalytic core	IPR001584	431..529	1738	1240361	Eukaryota	Viridiplantae	Streptophyta	Magnoliopsida	Brassicales	Brassicaceae	Arabidopsis	Arabidopsis thaliana x Arabidopsis arenosa
A0A8W8MEF8	Uncharacterized protein	F-box domain	IPR001810	Integrase, catalytic core	IPR001584	129..291	999	29159	Eukaryota	Metazoa	Mollusca	Bivalvia	Ostreida	Ostreidae	Crassostrea	Crassostrea gigas
M7ZDC8	Integrase catalytic domain-containing protein	F-box domain	IPR001810	Integrase, catalytic core	IPR001584	1..121	1313	4572	Eukaryota	Viridiplantae	Streptophyta	Magnoliopsida	Poales	Poaceae	Triticum	Triticum urartu
Q10RJ7	Integrase catalytic domain-containing protein	F-box domain	IPR001810	Integrase, catalytic core	IPR001584	340..454	1159	39947	Eukaryota	Viridiplantae	Streptophyta	Magnoliopsida	Poales	Poaceae	Oryza	Oryza sativa
Q6AUM4	F-box domain-containing protein	F-box domain	IPR001810	Integrase, catalytic core	IPR001584	899..1064	1861	39947	Eukaryota	Viridiplantae	Streptophyta	Magnoliopsida	Poales	Poaceae	Oryza	Oryza sativa
Q8LMQ2	Integrase catalytic domain-containing protein	F-box domain	IPR001810	Integrase, catalytic core	IPR001584	340..454	1159	39947	Eukaryota	Viridiplantae	Streptophyta	Magnoliopsida	Poales	Poaceae	Oryza	Oryza sativa
Q8S805	Integrase catalytic domain-containing protein	F-box domain	IPR001810	Integrase, catalytic core	IPR001584	550..715	1803	39947	Eukaryota	Viridiplantae	Streptophyta	Magnoliopsida	Poales	Poaceae	Oryza	Oryza sativa
A0A2G5SPM7	F-box domain-containing protein	F-box domain	IPR001810	Transposase, type 1	IPR001888	306..340	424	1611254	Eukaryota	Metazoa	Nematoda	Chromadorea	Rhabditida	Rhabditidae	Caenorhabditis	Caenorhabditis nigoni
A0A093YJW0	F-box domain-containing protein	F-box domain	IPR001810	Aspartic peptidase, active site	IPR001969	168..179	445	1391699	Eukaryota	Fungi	Ascomycota	Leotiomycetes	NA	Pseudeurotiaceae	Pseudogymnoascus	Pseudogymnoascus sp. VKM F-3808
A0A094CZ18	F-box domain-containing protein	F-box domain	IPR001810	Aspartic peptidase, active site	IPR001969	168..179	445	1420910	Eukaryota	Fungi	Ascomycota	Leotiomycetes	NA	Pseudeurotiaceae	Pseudogymnoascus	Pseudogymnoascus sp. VKM F-4516 (FW-969)
A0A0W0FW32	F-box domain-containing protein	F-box domain	IPR001810	Aspartic peptidase, active site	IPR001969	96..107,276..287	960	221103	Eukaryota	Fungi	Basidiomycota	Agaricomycetes	Agaricales	Marasmiaceae	Moniliophthora	Moniliophthora roreri
A0A1A9UYI4	F-box domain-containing protein	F-box domain	IPR001810	Aspartic peptidase, active site	IPR001969	191..202	500	7395	Eukaryota	Metazoa	Arthropoda	Insecta	Diptera	Glossinidae	Glossina	Glossina austeni
A0A284QX46	F-box domain-containing protein	F-box domain	IPR001810	Aspartic peptidase, active site	IPR001969	1325..1336	1696	47428	Eukaryota	Fungi	Basidiomycota	Agaricomycetes	Agaricales	Physalacriaceae	Armillaria	Armillaria ostoyae
A0A2N0NHP3	F-box domain-containing protein	F-box domain	IPR001810	Aspartic peptidase, active site	IPR001969	352..363	384	588596	Eukaryota	Fungi	Mucoromycota	Glomeromycetes	Glomerales	Glomeraceae	Rhizophagus	Rhizophagus irregularis
A0A484NJN2	F-box domain-containing protein	F-box domain	IPR001810	Aspartic peptidase, active site	IPR001969	540..551	1485	132261	Eukaryota	Viridiplantae	Streptophyta	Magnoliopsida	Solanales	Convolvulaceae	Cuscuta	Cuscuta campestris
A0A4S2KWP5	Reverse transcriptase	F-box domain	IPR001810	Aspartic peptidase, active site	IPR001969	20..31	4116	300112	Eukaryota	Metazoa	Arthropoda	Insecta	Hymenoptera	Formicidae	Temnothorax	Temnothorax longispinosus
A0A4S4M0K2	F-box domain-containing protein	F-box domain	IPR001810	Aspartic peptidase, active site	IPR001969	106..117	363	1095465	Eukaryota	Fungi	Basidiomycota	Agaricomycetes	Russulales	Bondarzewiaceae	Bondarzewia	Bondarzewia mesenterica
A0A6H5GQT6	DNA helicase	F-box domain	IPR001810	Aspartic peptidase, active site	IPR001969	1037..1048	2127	355587	Eukaryota	Metazoa	Arthropoda	Insecta	Hemiptera	Miridae	Nesidiocoris	Nesidiocoris tenuis
A0A6V7WR93	Uncharacterized protein	F-box domain	IPR001810	Aspartic peptidase, active site	IPR001969	346..357	862	390850	Eukaryota	Metazoa	Nematoda	Chromadorea	Rhabditida	Meloidogynidae	Meloidogyne	Meloidogyne enterolobii
A0A8H7D486	Peptidase A1 domain-containing protein	F-box domain	IPR001810	Aspartic peptidase, active site	IPR001969	90..101	971	2733690	Eukaryota	Fungi	Basidiomycota	Agaricomycetes	Agaricales	Mycenaceae	Mycena	Mycena venus
A0A8J5H236	Retrotrans_gag domain-containing protein	F-box domain	IPR001810	Aspartic peptidase, active site	IPR001969	369..380	900	94328	Eukaryota	Viridiplantae	Streptophyta	Magnoliopsida	Zingiberales	Zingiberaceae	Zingiber	Zingiber officinale
A0A8T2C8A6	F-box associated domain type 3	F-box domain	IPR001810	Aspartic peptidase, active site	IPR001969	215..226,423..434	1304	1240361	Eukaryota	Viridiplantae	Streptophyta	Magnoliopsida	Brassicales	Brassicaceae	Arabidopsis	Arabidopsis thaliana x Arabidopsis arenosa
A0A8X7XNG1	FBXW9 protein	F-box domain	IPR001810	Aspartic peptidase, active site	IPR001969	156..167	790	55291	Eukaryota	Metazoa	Chordata	Cladistia	Polypteriformes	Polypteridae	Polypterus	Polypterus senegalus
G7K1M7	F-box domain-containing protein	F-box domain	IPR001810	Aspartic peptidase, active site	IPR001969	801..812	1041	3880	Eukaryota	Viridiplantae	Streptophyta	Magnoliopsida	Fabales	Fabaceae	Medicago	Medicago truncatula
O45323	F-box domain-containing protein	F-box domain	IPR001810	Aspartic peptidase, active site	IPR001969	58..69	379	6239	Eukaryota	Metazoa	Nematoda	Chromadorea	Rhabditida	Rhabditidae	Caenorhabditis	Caenorhabditis elegans
A0A284QX46	F-box domain-containing protein	F-box domain	IPR001810	Peptidase A2A, retrovirus, catalytic	IPR001995	1323..1406	1696	47428	Eukaryota	Fungi	Basidiomycota	Agaricomycetes	Agaricales	Physalacriaceae	Armillaria	Armillaria ostoyae
A0A397GBV9	ANK_REP_REGION domain-containing protein	F-box domain	IPR001810	Peptidase A2A, retrovirus, catalytic	IPR001995	308..340	362	41047	Eukaryota	Fungi	Ascomycota	Eurotiomycetes	Eurotiales	Aspergillaceae	Aspergillus	Aspergillus thermomutatus
A0A8X7C533	MBD domain-containing protein	F-box domain	IPR001810	Peptidase A2A, retrovirus, catalytic	IPR001995	2891..2911	2911	2747483	Eukaryota	Metazoa	Arthropoda	Arachnida	Araneae	Nephilidae	Trichonephila	Trichonephila inaurata
A0A2G5TYR3	F-box domain-containing protein	F-box domain	IPR001810	Integrase, catalytic domain	IPR002104	287..454	478	1611254	Eukaryota	Metazoa	Nematoda	Chromadorea	Rhabditida	Rhabditidae	Caenorhabditis	Caenorhabditis nigoni
A0A2G5TYW5	F-box domain-containing protein	F-box domain	IPR001810	Integrase, catalytic domain	IPR002104	275..442	466	1611254	Eukaryota	Metazoa	Nematoda	Chromadorea	Rhabditida	Rhabditidae	Caenorhabditis	Caenorhabditis nigoni
A0A8B6EUX8	F-box domain-containing protein	F-box domain	IPR001810	Integrase, catalytic domain	IPR002104	291..510	671	29158	Eukaryota	Metazoa	Mollusca	Bivalvia	Mytilida	Mytilidae	Mytilus	Mytilus galloprovincialis
A0A061F213	F-box domain-containing protein	F-box domain	IPR001810	Ribonuclease H domain	IPR002156	453..586	596	3641	Eukaryota	Viridiplantae	Streptophyta	Magnoliopsida	Malvales	Malvaceae	Theobroma	Theobroma cacao
A0A084AJP8	RNase H domain-containing protein	F-box domain	IPR001810	Ribonuclease H domain	IPR002156	139..304	989	1280523	Eukaryota	Fungi	Ascomycota	Sordariomycetes	Hypocreales	Stachybotryaceae	Stachybotrys	Stachybotrys chartarum
A0A0E0C7L7	Uncharacterized protein	F-box domain	IPR001810	Ribonuclease H domain	IPR002156	334..446	474	40149	Eukaryota	Viridiplantae	Streptophyta	Magnoliopsida	Poales	Poaceae	Oryza	Oryza meridionalis
A0A178UJG5	F-box domain-containing protein	F-box domain	IPR001810	Ribonuclease H domain	IPR002156	340..461	484	3702	Eukaryota	Viridiplantae	Streptophyta	Magnoliopsida	Brassicales	Brassicaceae	Arabidopsis	Arabidopsis thaliana
A0A178VER4	F-box domain-containing protein	F-box domain	IPR001810	Ribonuclease H domain	IPR002156	2..111	793	3702	Eukaryota	Viridiplantae	Streptophyta	Magnoliopsida	Brassicales	Brassicaceae	Arabidopsis	Arabidopsis thaliana
A0A1I9LM00	F-box domain-containing protein	F-box domain	IPR001810	Ribonuclease H domain	IPR002156	2..117	668	3702	Eukaryota	Viridiplantae	Streptophyta	Magnoliopsida	Brassicales	Brassicaceae	Arabidopsis	Arabidopsis thaliana
A0A1I9LM01	F-box domain-containing protein	F-box domain	IPR001810	Ribonuclease H domain	IPR002156	2..117	839	3702	Eukaryota	Viridiplantae	Streptophyta	Magnoliopsida	Brassicales	Brassicaceae	Arabidopsis	Arabidopsis thaliana
A0A1I9LM03	F-box domain-containing protein	F-box domain	IPR001810	Ribonuclease H domain	IPR002156	2..117	666	3702	Eukaryota	Viridiplantae	Streptophyta	Magnoliopsida	Brassicales	Brassicaceae	Arabidopsis	Arabidopsis thaliana
A0A1R3G486	Reverse transcriptase domain-containing protein	F-box domain	IPR001810	Ribonuclease H domain	IPR002156	1267..1397	1686	210143	Eukaryota	Viridiplantae	Streptophyta	Magnoliopsida	Malvales	Malvaceae	Corchorus	Corchorus capsularis
A0A1Z5R4S3	F-box domain-containing protein	F-box domain	IPR001810	Ribonuclease H domain	IPR002156	564..633	634	4558	Eukaryota	Viridiplantae	Streptophyta	Magnoliopsida	Poales	Poaceae	Sorghum	Sorghum bicolor
A0A218X4Q3	F-box domain-containing protein	F-box domain	IPR001810	Ribonuclease H domain	IPR002156	184..223	473	22663	Eukaryota	Viridiplantae	Streptophyta	Magnoliopsida	Myrtales	Lythraceae	Punica	Punica granatum
A0A2G2YJK7	F-box domain-containing protein	F-box domain	IPR001810	Ribonuclease H domain	IPR002156	301..356	358	4072	Eukaryota	Viridiplantae	Streptophyta	Magnoliopsida	Solanales	Solanaceae	Capsicum	Capsicum annuum
A0A2K3NZK3	F-box domain-containing protein	F-box domain	IPR001810	Ribonuclease H domain	IPR002156	380..433	438	57577	Eukaryota	Viridiplantae	Streptophyta	Magnoliopsida	Fabales	Fabaceae	Trifolium	Trifolium pratense
A0A2N9EHR8	F-box domain-containing protein	F-box domain	IPR001810	Ribonuclease H domain	IPR002156	801..923	1513	28930	Eukaryota	Viridiplantae	Streptophyta	Magnoliopsida	Fagales	Fagaceae	Fagus	Fagus sylvatica
A0A2N9EVR9	F-box domain-containing protein	F-box domain	IPR001810	Ribonuclease H domain	IPR002156	1922..2024	2024	28930	Eukaryota	Viridiplantae	Streptophyta	Magnoliopsida	Fagales	Fagaceae	Fagus	Fagus sylvatica
A0A2N9EXN4	CCHC-type domain-containing protein	F-box domain	IPR001810	Ribonuclease H domain	IPR002156	1275..1405	1836	28930	Eukaryota	Viridiplantae	Streptophyta	Magnoliopsida	Fagales	Fagaceae	Fagus	Fagus sylvatica
A0A2N9EY89	Reverse transcriptase domain-containing protein	F-box domain	IPR001810	Ribonuclease H domain	IPR002156	924..1054	1485	28930	Eukaryota	Viridiplantae	Streptophyta	Magnoliopsida	Fagales	Fagaceae	Fagus	Fagus sylvatica
A0A2N9HIS0	FBD domain-containing protein	F-box domain	IPR001810	Ribonuclease H domain	IPR002156	734..826	826	28930	Eukaryota	Viridiplantae	Streptophyta	Magnoliopsida	Fagales	Fagaceae	Fagus	Fagus sylvatica
A0A2Z6N0B5	F-box domain-containing protein	F-box domain	IPR001810	Ribonuclease H domain	IPR002156	369..500	534	3900	Eukaryota	Viridiplantae	Streptophyta	Magnoliopsida	Fabales	Fabaceae	Trifolium	Trifolium subterraneum
A0A2Z7C9Y5	F-box domain-containing protein	F-box domain	IPR001810	Ribonuclease H domain	IPR002156	482..556	999	472368	Eukaryota	Viridiplantae	Streptophyta	Magnoliopsida	Lamiales	Gesneriaceae	Dorcoceras	Dorcoceras hygrometricum
A0A314YLY0	F-box domain-containing protein	F-box domain	IPR001810	Ribonuclease H domain	IPR002156	461..524	529	2094558	Eukaryota	Viridiplantae	Streptophyta	Magnoliopsida	Rosales	Rosaceae	Prunus	Prunus yedoensis
A0A328DZR7	F-box domain-containing protein	F-box domain	IPR001810	Ribonuclease H domain	IPR002156	466..588	609	267555	Eukaryota	Viridiplantae	Streptophyta	Magnoliopsida	Solanales	Convolvulaceae	Cuscuta	Cuscuta australis
A0A498HIJ3	F-box domain-containing protein	F-box domain	IPR001810	Ribonuclease H domain	IPR002156	392..437	448	3750	Eukaryota	Viridiplantae	Streptophyta	Magnoliopsida	Rosales	Rosaceae	Malus	Malus domestica
A0A4S4KXC3	RNase H type-1 domain-containing protein	F-box domain	IPR001810	Ribonuclease H domain	IPR002156	723..860	976	167371	Eukaryota	Fungi	Basidiomycota	Agaricomycetes	Hymenochaetales	Hymenochaetaceae	Phellinidium	Phellinidium pouzarii
A0A5E4E4H8	F-box domain-containing protein	F-box domain	IPR001810	Ribonuclease H domain	IPR002156	506..626	662	3755	Eukaryota	Viridiplantae	Streptophyta	Magnoliopsida	Rosales	Rosaceae	Prunus	Prunus dulcis
A0A5J9VUQ7	F-box domain-containing protein	F-box domain	IPR001810	Ribonuclease H domain	IPR002156	429..550	562	38414	Eukaryota	Viridiplantae	Streptophyta	Magnoliopsida	Poales	Poaceae	Eragrostis	Eragrostis curvula
A0A5J9W4C4	F-box domain-containing protein	F-box domain	IPR001810	Ribonuclease H domain	IPR002156	264..325	333	38414	Eukaryota	Viridiplantae	Streptophyta	Magnoliopsida	Poales	Poaceae	Eragrostis	Eragrostis curvula
A0A5S9XN50	F-box domain-containing protein	F-box domain	IPR001810	Ribonuclease H domain	IPR002156	2..117	847	3702	Eukaryota	Viridiplantae	Streptophyta	Magnoliopsida	Brassicales	Brassicaceae	Arabidopsis	Arabidopsis thaliana
A0A654FJE4	F-box domain-containing protein	F-box domain	IPR001810	Ribonuclease H domain	IPR002156	2..117	775	3702	Eukaryota	Viridiplantae	Streptophyta	Magnoliopsida	Brassicales	Brassicaceae	Arabidopsis	Arabidopsis thaliana
A0A6J5WXY1	F-box domain-containing protein	F-box domain	IPR001810	Ribonuclease H domain	IPR002156	519..596	597	36596	Eukaryota	Viridiplantae	Streptophyta	Magnoliopsida	Rosales	Rosaceae	Prunus	Prunus armeniaca
A0A7J0E271	F-box domain-containing protein	F-box domain	IPR001810	Ribonuclease H domain	IPR002156	286..366	366	165716	Eukaryota	Viridiplantae	Streptophyta	Magnoliopsida	Ericales	Actinidiaceae	Actinidia	Actinidia rufa
A0A7J6DM03	F-box domain-containing protein	F-box domain	IPR001810	Ribonuclease H domain	IPR002156	667..743	817	3483	Eukaryota	Viridiplantae	Streptophyta	Magnoliopsida	Rosales	Cannabaceae	Cannabis	Cannabis sativa
A0A7J6GJ23	F-box domain-containing protein	F-box domain	IPR001810	Ribonuclease H domain	IPR002156	439..556	583	3483	Eukaryota	Viridiplantae	Streptophyta	Magnoliopsida	Rosales	Cannabaceae	Cannabis	Cannabis sativa
A0A7J6HTF2	F-box domain-containing protein	F-box domain	IPR001810	Ribonuclease H domain	IPR002156	481..550	554	3483	Eukaryota	Viridiplantae	Streptophyta	Magnoliopsida	Rosales	Cannabaceae	Cannabis	Cannabis sativa
A0A7J8RVN8	F-box domain-containing protein	F-box domain	IPR001810	Ribonuclease H domain	IPR002156	421..526	541	34287	Eukaryota	Viridiplantae	Streptophyta	Magnoliopsida	Malvales	Malvaceae	Gossypium	Gossypium davidsonii
A0A7J8XI47	F-box domain-containing protein	F-box domain	IPR001810	Ribonuclease H domain	IPR002156	814..885	926	34290	Eukaryota	Viridiplantae	Streptophyta	Magnoliopsida	Malvales	Malvaceae	Gossypium	Gossypium aridum
A0A7J8ZV15	F-box domain-containing protein	F-box domain	IPR001810	Ribonuclease H domain	IPR002156	410..508	547	34288	Eukaryota	Viridiplantae	Streptophyta	Magnoliopsida	Malvales	Malvaceae	Gossypium	Gossypium laxum
A0A803LAH5	F-box domain-containing protein	F-box domain	IPR001810	Ribonuclease H domain	IPR002156	237..328	811	63459	Eukaryota	Viridiplantae	Streptophyta	Magnoliopsida	Caryophyllales	Chenopodiaceae	Chenopodium	Chenopodium quinoa
A0A803QL90	Glucose-6-phosphate 1-dehydrogenase	F-box domain	IPR001810	Ribonuclease H domain	IPR002156	535..613	1095	3483	Eukaryota	Viridiplantae	Streptophyta	Magnoliopsida	Rosales	Cannabaceae	Cannabis	Cannabis sativa
A0A803QPB7	F-box domain-containing protein	F-box domain	IPR001810	Ribonuclease H domain	IPR002156	1555..1676	1706	3483	Eukaryota	Viridiplantae	Streptophyta	Magnoliopsida	Rosales	Cannabaceae	Cannabis	Cannabis sativa
A0A834GQP8	F-box domain-containing protein	F-box domain	IPR001810	Ribonuclease H domain	IPR002156	401..468	483	118357	Eukaryota	Viridiplantae	Streptophyta	Magnoliopsida	Ericales	Ericaceae	Rhododendron	Rhododendron simsii
A0A834U2Q9	F-box domain-containing protein	F-box domain	IPR001810	Ribonuclease H domain	IPR002156	1396..1475	1504	362788	Eukaryota	Viridiplantae	Streptophyta	Magnoliopsida	Fabales	Fabaceae	Senna	Senna tora
A0A834XDT2	Reverse transcriptase domain-containing protein	F-box domain	IPR001810	Ribonuclease H domain	IPR002156	1489..1609	1648	362788	Eukaryota	Viridiplantae	Streptophyta	Magnoliopsida	Fabales	Fabaceae	Senna	Senna tora
A0A834XGA8	RNase H domain-containing protein	F-box domain	IPR001810	Ribonuclease H domain	IPR002156	367..489	525	362788	Eukaryota	Viridiplantae	Streptophyta	Magnoliopsida	Fabales	Fabaceae	Senna	Senna tora
A0A835D2E7	F-box domain-containing protein	F-box domain	IPR001810	Ribonuclease H domain	IPR002156	1481..1610	1644	13715	Eukaryota	Viridiplantae	Streptophyta	Magnoliopsida	Trochodendrales	Trochodendraceae	Tetracentron	Tetracentron sinense
A0A835DMK3	F-box domain-containing protein	F-box domain	IPR001810	Ribonuclease H domain	IPR002156	376..497	532	13715	Eukaryota	Viridiplantae	Streptophyta	Magnoliopsida	Trochodendrales	Trochodendraceae	Tetracentron	Tetracentron sinense
A0A835ELT0	F-box domain-containing protein	F-box domain	IPR001810	Ribonuclease H domain	IPR002156	249..315	427	1010633	Eukaryota	Viridiplantae	Streptophyta	Magnoliopsida	Poales	Poaceae	Digitaria	Digitaria exilis
A0A835HEY0	F-box domain-containing protein	F-box domain	IPR001810	Ribonuclease H domain	IPR002156	14..94	197	261450	Eukaryota	Viridiplantae	Streptophyta	Magnoliopsida	Ranunculales	Ranunculaceae	Coptis	Coptis chinensis
A0A8K0DS97	F-box domain-containing protein	F-box domain	IPR001810	Ribonuclease H domain	IPR002156	124..208	840	2594499	Eukaryota	Viridiplantae	Streptophyta	Magnoliopsida	Rosales	Rhamnaceae	Rhamnella	Rhamnella rubrinervis
A0A8K0HTC9	F-box domain-containing protein	F-box domain	IPR001810	Ribonuclease H domain	IPR002156	53..134	303	2594499	Eukaryota	Viridiplantae	Streptophyta	Magnoliopsida	Rosales	Rhamnaceae	Rhamnella	Rhamnella rubrinervis
A0A8T1Y3S0	F-box domain-containing protein	F-box domain	IPR001810	Ribonuclease H domain	IPR002156	253..328	402	1240361	Eukaryota	Viridiplantae	Streptophyta	Magnoliopsida	Brassicales	Brassicaceae	Arabidopsis	Arabidopsis thaliana x Arabidopsis arenosa
A0A8T1ZKT9	F-box domain-containing protein	F-box domain	IPR001810	Ribonuclease H domain	IPR002156	39..132	509	1240361	Eukaryota	Viridiplantae	Streptophyta	Magnoliopsida	Brassicales	Brassicaceae	Arabidopsis	Arabidopsis thaliana x Arabidopsis arenosa
A0A8T1ZVF9	Ribonuclease H-like superfamily	F-box domain	IPR001810	Ribonuclease H domain	IPR002156	986..1096	1558	45249	Eukaryota	Viridiplantae	Streptophyta	Magnoliopsida	Brassicales	Brassicaceae	Arabidopsis	Arabidopsis suecica
A0A8T2AE09	Ribonuclease H domain	F-box domain	IPR001810	Ribonuclease H domain	IPR002156	1287..1416	1545	45249	Eukaryota	Viridiplantae	Streptophyta	Magnoliopsida	Brassicales	Brassicaceae	Arabidopsis	Arabidopsis suecica
A0A8T2BDT0	F-box domain-containing protein	F-box domain	IPR001810	Ribonuclease H domain	IPR002156	428..547	575	45249	Eukaryota	Viridiplantae	Streptophyta	Magnoliopsida	Brassicales	Brassicaceae	Arabidopsis	Arabidopsis suecica
A0A8T2C573	Ribonuclease H-like superfamily	F-box domain	IPR001810	Ribonuclease H domain	IPR002156	308..427	867	1240361	Eukaryota	Viridiplantae	Streptophyta	Magnoliopsida	Brassicales	Brassicaceae	Arabidopsis	Arabidopsis thaliana x Arabidopsis arenosa
A0A8T2F5D6	F-box domain-containing protein	F-box domain	IPR001810	Ribonuclease H domain	IPR002156	2..117	1169	1240361	Eukaryota	Viridiplantae	Streptophyta	Magnoliopsida	Brassicales	Brassicaceae	Arabidopsis	Arabidopsis thaliana x Arabidopsis arenosa
A0A8T2FMZ1	F-box domain-containing protein	F-box domain	IPR001810	Ribonuclease H domain	IPR002156	615..734	1116	1240361	Eukaryota	Viridiplantae	Streptophyta	Magnoliopsida	Brassicales	Brassicaceae	Arabidopsis	Arabidopsis thaliana x Arabidopsis arenosa
B8AP27	F-box domain-containing protein	F-box domain	IPR001810	Ribonuclease H domain	IPR002156	687..809	834	39946	Eukaryota	Viridiplantae	Streptophyta	Magnoliopsida	Poales	Poaceae	Oryza	Oryza sativa
B9FA69	F-box domain-containing protein	F-box domain	IPR001810	Ribonuclease H domain	IPR002156	998..1120	1145	39947	Eukaryota	Viridiplantae	Streptophyta	Magnoliopsida	Poales	Poaceae	Oryza	Oryza sativa
M8BNR9	Uncharacterized protein	F-box domain	IPR001810	Ribonuclease H domain	IPR002156	406..470	475	37682	Eukaryota	Viridiplantae	Streptophyta	Magnoliopsida	Poales	Poaceae	Aegilops	Aegilops tauschii
M8CEN7	F-box/WD-40 repeat-containing protein	F-box domain	IPR001810	Ribonuclease H domain	IPR002156	55..173	779	37682	Eukaryota	Viridiplantae	Streptophyta	Magnoliopsida	Poales	Poaceae	Aegilops	Aegilops tauschii
Q60DM2	F-box domain-containing protein	F-box domain	IPR001810	Ribonuclease H domain	IPR002156	708..830	855	39947	Eukaryota	Viridiplantae	Streptophyta	Magnoliopsida	Poales	Poaceae	Oryza	Oryza sativa
V4S6M8	F-box domain-containing protein	F-box domain	IPR001810	Ribonuclease H domain	IPR002156	5..78	429	85681	Eukaryota	Viridiplantae	Streptophyta	Magnoliopsida	Sapindales	Rutaceae	Citrus	Citrus clementina
A0A226EEJ7	Transposable element Tc1 transposase	F-box domain	IPR001810	Transposase, Tc1-like	IPR002492	82..125	786	158441	Eukaryota	Metazoa	Arthropoda	Collembola	Entomobryomorpha	Isotomidae	Folsomia	Folsomia candida
A0A3P8TTX7	F-box domain-containing protein	F-box domain	IPR001810	Transposase, Tc1-like	IPR002492	156..188	297	161767	Eukaryota	Metazoa	Chordata	Actinopteri	NA	Pomacentridae	Amphiprion	Amphiprion percula
A0A815U829	HTH_Tnp_Tc3_2 domain-containing protein	F-box domain	IPR001810	Transposase, Tc1-like	IPR002492	80..140	248	249248	Eukaryota	Metazoa	Rotifera	Eurotatoria	Adinetida	Adinetidae	Adineta	Adineta ricciae
A0A816E5K1	F-box domain-containing protein	F-box domain	IPR001810	Transposase, Tc1-like	IPR002492	65..125	198	249248	Eukaryota	Metazoa	Rotifera	Eurotatoria	Adinetida	Adinetidae	Adineta	Adineta ricciae
A0A8C7LQF9	F-box/LRR-repeat protein 5	F-box domain	IPR001810	Transposase, Tc1-like	IPR002492	756..817	853	8022	Eukaryota	Metazoa	Chordata	Actinopteri	Salmoniformes	Salmonidae	Oncorhynchus	Oncorhynchus mykiss
A0A068V0F9	F-box domain-containing protein	F-box domain	IPR001810	Mu-type HTH domain	IPR003314	1..39	369	49390	Eukaryota	Viridiplantae	Streptophyta	Magnoliopsida	Gentianales	Rubiaceae	Coffea	Coffea canephora
A0A0E0IZG8	F-box domain-containing protein	F-box domain	IPR001810	Mu-type HTH domain	IPR003314	1..17	411	4536	Eukaryota	Viridiplantae	Streptophyta	Magnoliopsida	Poales	Poaceae	Oryza	Oryza nivara
A0A0E0L014	HTH Mu-type domain-containing protein	F-box domain	IPR001810	Mu-type HTH domain	IPR003314	1..27	330	4537	Eukaryota	Viridiplantae	Streptophyta	Magnoliopsida	Poales	Poaceae	Oryza	Oryza punctata
A0A4Q2D6I7	HTH Mu-type domain-containing protein	F-box domain	IPR001810	Mu-type HTH domain	IPR003314	1..26	244	2316362	Eukaryota	Fungi	Basidiomycota	Agaricomycetes	Agaricales	Psathyrellaceae	Candolleomyces	Candolleomyces aberdarensis
A0A5J9UAI1	HTH Mu-type domain-containing protein	F-box domain	IPR001810	Mu-type HTH domain	IPR003314	1..20	388	38414	Eukaryota	Viridiplantae	Streptophyta	Magnoliopsida	Poales	Poaceae	Eragrostis	Eragrostis curvula
A0A6P6W9M2	F-box domain-containing protein	F-box domain	IPR001810	Mu-type HTH domain	IPR003314	1..39	464	13443	Eukaryota	Viridiplantae	Streptophyta	Magnoliopsida	Gentianales	Rubiaceae	Coffea	Coffea arabica
A0A8T0UWU4	F-box domain-containing protein	F-box domain	IPR001810	Mu-type HTH domain	IPR003314	1..38	459	38727	Eukaryota	Viridiplantae	Streptophyta	Magnoliopsida	Poales	Poaceae	Panicum	Panicum virgatum
A0A8T0V0Z1	F-box domain-containing protein	F-box domain	IPR001810	Mu-type HTH domain	IPR003314	1..48	469	38727	Eukaryota	Viridiplantae	Streptophyta	Magnoliopsida	Poales	Poaceae	Panicum	Panicum virgatum
B8BJM4	F-box domain-containing protein	F-box domain	IPR001810	Mu-type HTH domain	IPR003314	1..17	436	39946	Eukaryota	Viridiplantae	Streptophyta	Magnoliopsida	Poales	Poaceae	Oryza	Oryza sativa
B9V0Q5	F-box domain-containing protein	F-box domain	IPR001810	Mu-type HTH domain	IPR003314	1..17	376	4536	Eukaryota	Viridiplantae	Streptophyta	Magnoliopsida	Poales	Poaceae	Oryza	Oryza nivara
A0A8T2DEV0	F-box domain-containing protein	F-box domain	IPR001810	Transposon, En/Spm-like	IPR004242	392..457	1150	45249	Eukaryota	Viridiplantae	Streptophyta	Magnoliopsida	Brassicales	Brassicaceae	Arabidopsis	Arabidopsis suecica
B0E0H5	F-box domain-containing protein	F-box domain	IPR001810	Transposon, En/Spm-like	IPR004242	1434..1567	2352	486041	Eukaryota	Fungi	Basidiomycota	Agaricomycetes	Agaricales	Hydnangiaceae	Laccaria	Laccaria bicolor
A0A1R3HH24	F-box domain-containing protein	F-box domain	IPR001810	Probable transposase, Ptta/En/Spm, plant	IPR004252	541..664	1120	93759	Eukaryota	Viridiplantae	Streptophyta	Magnoliopsida	Malvales	Malvaceae	Corchorus	Corchorus olitorius
A0A6A4KJD9	F-box domain-containing protein	F-box domain	IPR001810	Probable transposase, Ptta/En/Spm, plant	IPR004252	474..551	598	262921	Eukaryota	Viridiplantae	Streptophyta	Magnoliopsida	Ericales	Ericaceae	Rhododendron	Rhododendron williamsianum
A0A8T2B9A5	F-box domain	F-box domain	IPR001810	Probable transposase, Ptta/En/Spm, plant	IPR004252	377..533	732	45249	Eukaryota	Viridiplantae	Streptophyta	Magnoliopsida	Brassicales	Brassicaceae	Arabidopsis	Arabidopsis suecica
A0A8T2DEV0	F-box domain-containing protein	F-box domain	IPR001810	Probable transposase, Ptta/En/Spm, plant	IPR004252	937..1035	1150	45249	Eukaryota	Viridiplantae	Streptophyta	Magnoliopsida	Brassicales	Brassicaceae	Arabidopsis	Arabidopsis suecica
A0A8T2DAX5	Retrotrans_gag domain-containing protein	F-box domain	IPR001810	Arabidopsis retrotransposon Orf1	IPR004312	1658..2080	3108	1240361	Eukaryota	Viridiplantae	Streptophyta	Magnoliopsida	Brassicales	Brassicaceae	Arabidopsis	Arabidopsis thaliana x Arabidopsis arenosa
A0A6L2NQ90	F-box domain-containing protein	F-box domain	IPR001810	FAR1 DNA binding domain	IPR004330	658..731,807..881	1578	118510	Eukaryota	Viridiplantae	Streptophyta	Magnoliopsida	Asterales	Asteraceae	Tanacetum	Tanacetum cinerariifolium
A0A811SQ34	Protein FAR1-RELATED SEQUENCE	F-box domain	IPR001810	FAR1 DNA binding domain	IPR004330	278..353	900	422564	Eukaryota	Viridiplantae	Streptophyta	Magnoliopsida	Poales	Poaceae	Miscanthus	Miscanthus lutarioriparius
Q2HSZ7	Protein FAR1-RELATED SEQUENCE	F-box domain	IPR001810	FAR1 DNA binding domain	IPR004330	366..450	1116	3880	Eukaryota	Viridiplantae	Streptophyta	Magnoliopsida	Fabales	Fabaceae	Medicago	Medicago truncatula
A0A484MSX1	SWIM-type domain-containing protein	F-box domain	IPR001810	Transposase, MuDR, plant	IPR004332	186..227	693	132261	Eukaryota	Viridiplantae	Streptophyta	Magnoliopsida	Solanales	Convolvulaceae	Cuscuta	Cuscuta campestris
A0A5C7IPS5	F-box domain-containing protein	F-box domain	IPR001810	Transposase, MuDR, plant	IPR004332	1075..1138	1668	1000413	Eukaryota	Viridiplantae	Streptophyta	Magnoliopsida	Sapindales	Sapindaceae	Acer	Acer yangbiense
A0A6A2XJE3	SWIM-type domain-containing protein	F-box domain	IPR001810	Transposase, MuDR, plant	IPR004332	705..763	1304	106335	Eukaryota	Viridiplantae	Streptophyta	Magnoliopsida	Malvales	Malvaceae	Hibiscus	Hibiscus syriacus
A0A6A2Y5H8	SWIM-type domain-containing protein	F-box domain	IPR001810	Transposase, MuDR, plant	IPR004332	729..787	1312	106335	Eukaryota	Viridiplantae	Streptophyta	Magnoliopsida	Malvales	Malvaceae	Hibiscus	Hibiscus syriacus
A0A6D2JBC3	SWIM-type domain-containing protein	F-box domain	IPR001810	Transposase, MuDR, plant	IPR004332	713..768	1311	1685480	Eukaryota	Viridiplantae	Streptophyta	Magnoliopsida	Brassicales	Brassicaceae	Microthlaspi	Microthlaspi erraticum
A0A7J7W768	DDE-1 domain-containing protein	F-box domain	IPR001810	DDE superfamily endonuclease domain	IPR004875	327..491	552	59479	Eukaryota	Metazoa	Chordata	Mammalia	Chiroptera	Rhinolophidae	Rhinolophus	Rhinolophus ferrumequinum
B8M4H7	HTH CENPB-type domain-containing protein	F-box domain	IPR001810	DDE superfamily endonuclease domain	IPR004875	192..365	1063	441959	Eukaryota	Fungi	Ascomycota	Eurotiomycetes	Eurotiales	Trichocomaceae	Talaromyces	Talaromyces stipitatus
A0A0D3A3H6	F-box domain-containing protein	F-box domain	IPR001810	Retrotransposon gag domain	IPR005162	312..399	458	109376	Eukaryota	Viridiplantae	Streptophyta	Magnoliopsida	Brassicales	Brassicaceae	Brassica	Brassica oleracea
A0A0D3DUH4	F-box domain-containing protein	F-box domain	IPR001810	Retrotransposon gag domain	IPR005162	447..536	931	109376	Eukaryota	Viridiplantae	Streptophyta	Magnoliopsida	Brassicales	Brassicaceae	Brassica	Brassica oleracea
A0A2G2W7S4	F-box domain-containing protein	F-box domain	IPR001810	Retrotransposon gag domain	IPR005162	568..616	617	33114	Eukaryota	Viridiplantae	Streptophyta	Magnoliopsida	Solanales	Solanaceae	Capsicum	Capsicum baccatum
A0A2G2XF55	F-box domain-containing protein	F-box domain	IPR001810	Retrotransposon gag domain	IPR005162	393..454	596	33114	Eukaryota	Viridiplantae	Streptophyta	Magnoliopsida	Solanales	Solanaceae	Capsicum	Capsicum baccatum
A0A2N9EZG0	F-box domain-containing protein	F-box domain	IPR001810	Retrotransposon gag domain	IPR005162	380..469	1722	28930	Eukaryota	Viridiplantae	Streptophyta	Magnoliopsida	Fagales	Fagaceae	Fagus	Fagus sylvatica
A0A2N9INS0	RNA-directed DNA polymerase	F-box domain	IPR001810	Retrotransposon gag domain	IPR005162	474..547	2119	28930	Eukaryota	Viridiplantae	Streptophyta	Magnoliopsida	Fagales	Fagaceae	Fagus	Fagus sylvatica
A0A4Y7JDH7	F-box domain-containing protein	F-box domain	IPR001810	Retrotransposon gag domain	IPR005162	461..554	706	3469	Eukaryota	Viridiplantae	Streptophyta	Magnoliopsida	Ranunculales	Papaveraceae	Papaver	Papaver somniferum
A0A4Y9YUT6	F-box domain-containing protein	F-box domain	IPR001810	Retrotransposon gag domain	IPR005162	1573..1644	3338	205917	Eukaryota	Fungi	Basidiomycota	Agaricomycetes	Russulales	Hericiaceae	Dentipellis	Dentipellis fragilis
A0A7C9AJ53	F-box domain-containing protein	F-box domain	IPR001810	Retrotransposon gag domain	IPR005162	90..200	397	393608	Eukaryota	Viridiplantae	Streptophyta	Magnoliopsida	Caryophyllales	Cactaceae	Opuntia	Opuntia streptacantha
A0A7J7LBK5	F-box domain-containing protein	F-box domain	IPR001810	Retrotransposon gag domain	IPR005162	499..571	677	39325	Eukaryota	Viridiplantae	Streptophyta	Magnoliopsida	Ranunculales	Circaeasteraceae	Kingdonia	Kingdonia uniflora
A0A8J5H236	Retrotrans_gag domain-containing protein	F-box domain	IPR001810	Retrotransposon gag domain	IPR005162	135..223	900	94328	Eukaryota	Viridiplantae	Streptophyta	Magnoliopsida	Zingiberales	Zingiberaceae	Zingiber	Zingiber officinale
A0A8T1XDW8	Integrase catalytic core	F-box domain	IPR001810	Retrotransposon gag domain	IPR005162	121..228	1888	1240361	Eukaryota	Viridiplantae	Streptophyta	Magnoliopsida	Brassicales	Brassicaceae	Arabidopsis	Arabidopsis thaliana x Arabidopsis arenosa
A0A8T1XIF6	SAM-dependent MTase DRM-type domain-containing protein	F-box domain	IPR001810	Retrotransposon gag domain	IPR005162	708..756	1412	1240361	Eukaryota	Viridiplantae	Streptophyta	Magnoliopsida	Brassicales	Brassicaceae	Arabidopsis	Arabidopsis thaliana x Arabidopsis arenosa
A0A8T1XJ36	F-box domain-containing protein	F-box domain	IPR001810	Retrotransposon gag domain	IPR005162	445..491	1215	1240361	Eukaryota	Viridiplantae	Streptophyta	Magnoliopsida	Brassicales	Brassicaceae	Arabidopsis	Arabidopsis thaliana x Arabidopsis arenosa
A0A8T1Y1Y1	Retrotransposon gag domain	F-box domain	IPR001810	Retrotransposon gag domain	IPR005162	504..613	1870	1240361	Eukaryota	Viridiplantae	Streptophyta	Magnoliopsida	Brassicales	Brassicaceae	Arabidopsis	Arabidopsis thaliana x Arabidopsis arenosa
A0A8T1ZL91	FBD domain	F-box domain	IPR001810	Retrotransposon gag domain	IPR005162	931..1046	2415	1240361	Eukaryota	Viridiplantae	Streptophyta	Magnoliopsida	Brassicales	Brassicaceae	Arabidopsis	Arabidopsis thaliana x Arabidopsis arenosa
A0A8T2CHB0	Pre-mRNA-splicing factor 18	F-box domain	IPR001810	Retrotransposon gag domain	IPR005162	498..585	2268	45249	Eukaryota	Viridiplantae	Streptophyta	Magnoliopsida	Brassicales	Brassicaceae	Arabidopsis	Arabidopsis suecica
A0A8T2DAX5	Retrotrans_gag domain-containing protein	F-box domain	IPR001810	Retrotransposon gag domain	IPR005162	150..242	3108	1240361	Eukaryota	Viridiplantae	Streptophyta	Magnoliopsida	Brassicales	Brassicaceae	Arabidopsis	Arabidopsis thaliana x Arabidopsis arenosa
A5AQE0	F-box domain-containing protein	F-box domain	IPR001810	Retrotransposon gag domain	IPR005162	446..539	1575	29760	Eukaryota	Viridiplantae	Streptophyta	Magnoliopsida	Vitales	Vitaceae	Vitis	Vitis vinifera
N1R3H1	Uncharacterized protein	F-box domain	IPR001810	Retrotransposon gag domain	IPR005162	256..345	673	37682	Eukaryota	Viridiplantae	Streptophyta	Magnoliopsida	Poales	Poaceae	Aegilops	Aegilops tauschii
Q8S805	Integrase catalytic domain-containing protein	F-box domain	IPR001810	Retrotransposon gag domain	IPR005162	89..182	1803	39947	Eukaryota	Viridiplantae	Streptophyta	Magnoliopsida	Poales	Poaceae	Oryza	Oryza sativa
A0A0D9VUD8	F-box domain-containing protein	F-box domain	IPR001810	Zinc finger, PMZ-type	IPR006564	964..991	1111	77586	Eukaryota	Viridiplantae	Streptophyta	Magnoliopsida	Poales	Poaceae	Leersia	Leersia perrieri
A0A0D9VUD9	F-box domain-containing protein	F-box domain	IPR001810	Zinc finger, PMZ-type	IPR006564	820..847	967	77586	Eukaryota	Viridiplantae	Streptophyta	Magnoliopsida	Poales	Poaceae	Leersia	Leersia perrieri
A0A0D9VUE0	F-box domain-containing protein	F-box domain	IPR001810	Zinc finger, PMZ-type	IPR006564	941..968	1088	77586	Eukaryota	Viridiplantae	Streptophyta	Magnoliopsida	Poales	Poaceae	Leersia	Leersia perrieri
A0A178U5M6	F-box domain-containing protein	F-box domain	IPR001810	Zinc finger, PMZ-type	IPR006564	604..631	726	3702	Eukaryota	Viridiplantae	Streptophyta	Magnoliopsida	Brassicales	Brassicaceae	Arabidopsis	Arabidopsis thaliana
A0A2G2YAW4	F-box domain-containing protein	F-box domain	IPR001810	Zinc finger, PMZ-type	IPR006564	200..227	242	4072	Eukaryota	Viridiplantae	Streptophyta	Magnoliopsida	Solanales	Solanaceae	Capsicum	Capsicum annuum
A0A2G2ZBI4	F-box domain-containing protein	F-box domain	IPR001810	Zinc finger, PMZ-type	IPR006564	175..202	858	4072	Eukaryota	Viridiplantae	Streptophyta	Magnoliopsida	Solanales	Solanaceae	Capsicum	Capsicum annuum
A0A2G3C7S6	SWIM-type domain-containing protein	F-box domain	IPR001810	Zinc finger, PMZ-type	IPR006564	329..353	980	80379	Eukaryota	Viridiplantae	Streptophyta	Magnoliopsida	Solanales	Solanaceae	Capsicum	Capsicum chinense
A0A5C7IPS5	F-box domain-containing protein	F-box domain	IPR001810	Zinc finger, PMZ-type	IPR006564	1522..1549	1668	1000413	Eukaryota	Viridiplantae	Streptophyta	Magnoliopsida	Sapindales	Sapindaceae	Acer	Acer yangbiense
A0A6A2XJE3	SWIM-type domain-containing protein	F-box domain	IPR001810	Zinc finger, PMZ-type	IPR006564	1180..1207	1304	106335	Eukaryota	Viridiplantae	Streptophyta	Magnoliopsida	Malvales	Malvaceae	Hibiscus	Hibiscus syriacus
A0A6A2Y5H8	SWIM-type domain-containing protein	F-box domain	IPR001810	Zinc finger, PMZ-type	IPR006564	1187..1214	1312	106335	Eukaryota	Viridiplantae	Streptophyta	Magnoliopsida	Malvales	Malvaceae	Hibiscus	Hibiscus syriacus
A0A6D2JBC3	SWIM-type domain-containing protein	F-box domain	IPR001810	Zinc finger, PMZ-type	IPR006564	1160..1187	1311	1685480	Eukaryota	Viridiplantae	Streptophyta	Magnoliopsida	Brassicales	Brassicaceae	Microthlaspi	Microthlaspi erraticum
A0A6L2NQ90	F-box domain-containing protein	F-box domain	IPR001810	Zinc finger, PMZ-type	IPR006564	1270..1297	1578	118510	Eukaryota	Viridiplantae	Streptophyta	Magnoliopsida	Asterales	Asteraceae	Tanacetum	Tanacetum cinerariifolium
D7KKK5	Protein FAR1-RELATED SEQUENCE	F-box domain	IPR001810	Zinc finger, PMZ-type	IPR006564	777..804	952	81972	Eukaryota	Viridiplantae	Streptophyta	Magnoliopsida	Brassicales	Brassicaceae	Arabidopsis	Arabidopsis lyrata
Q2HSZ7	Protein FAR1-RELATED SEQUENCE	F-box domain	IPR001810	Zinc finger, PMZ-type	IPR006564	867..894	1116	3880	Eukaryota	Viridiplantae	Streptophyta	Magnoliopsida	Fabales	Fabaceae	Medicago	Medicago truncatula
A0A1W0WVS3	HTH CENPB-type domain-containing protein	F-box domain	IPR001810	HTH CenpB-type DNA-binding domain	IPR006600	787..861	936	232323	Eukaryota	Metazoa	Tardigrada	Eutardigrada	Parachela	Hypsibiidae	Hypsibius	Hypsibius dujardini
A0A226EC64	HTH CENPB-type domain-containing protein	F-box domain	IPR001810	HTH CenpB-type DNA-binding domain	IPR006600	675..746	1100	158441	Eukaryota	Metazoa	Arthropoda	Collembola	Entomobryomorpha	Isotomidae	Folsomia	Folsomia candida
A0A6L5CTZ8	MBD domain-containing protein	F-box domain	IPR001810	HTH CenpB-type DNA-binding domain	IPR006600	9..83	1116	1049336	Eukaryota	Metazoa	Arthropoda	Insecta	Ephemeroptera	Ephemeridae	Ephemera	Ephemera danica
A0A7J7W768	DDE-1 domain-containing protein	F-box domain	IPR001810	HTH CenpB-type DNA-binding domain	IPR006600	183..256	552	59479	Eukaryota	Metazoa	Chordata	Mammalia	Chiroptera	Rhinolophidae	Rhinolophus	Rhinolophus ferrumequinum
A0A819MIC9	HTH CENPB-type domain-containing protein	F-box domain	IPR001810	HTH CenpB-type DNA-binding domain	IPR006600	63..136	917	392033	Eukaryota	Metazoa	Rotifera	Eurotatoria	NA	NA	Rotaria	Rotaria sordida
B8M4H7	HTH CENPB-type domain-containing protein	F-box domain	IPR001810	HTH CenpB-type DNA-binding domain	IPR006600	49..114	1063	441959	Eukaryota	Fungi	Ascomycota	Eurotiomycetes	Eurotiales	Trichocomaceae	Talaromyces	Talaromyces stipitatus
A0A4Y2KX15	THAP-type domain-containing protein	F-box domain	IPR001810	THAP-type zinc finger	IPR006612	1..90	892	182803	Eukaryota	Metazoa	Arthropoda	Arachnida	Araneae	Araneidae	Araneus	Araneus ventricosus
A0A6P9A311	F-box domain-containing protein	F-box domain	IPR001810	THAP-type zinc finger	IPR006612	1..93	589	161013	Eukaryota	Metazoa	Arthropoda	Insecta	Thysanoptera	Thripidae	Thrips	Thrips palmi
A0A8T0FSW6	THAP domain-containing protein 3	F-box domain	IPR001810	THAP-type zinc finger	IPR006612	1..90	888	94029	Eukaryota	Metazoa	Arthropoda	Arachnida	Araneae	Araneidae	Argiope	Argiope bruennichi
A0A2N9EG20	F-box domain-containing protein	F-box domain	IPR001810	Harbinger transposase-derived protein	IPR006912	553..612	656	28930	Eukaryota	Viridiplantae	Streptophyta	Magnoliopsida	Fagales	Fagaceae	Fagus	Fagus sylvatica
A0A6J0JNJ3	F-box domain-containing protein	F-box domain	IPR001810	Harbinger transposase-derived protein	IPR006912	298..499	566	3726	Eukaryota	Viridiplantae	Streptophyta	Magnoliopsida	Brassicales	Brassicaceae	Raphanus	Raphanus sativus
M8BBZ0	Uncharacterized protein	F-box domain	IPR001810	Harbinger transposase-derived protein	IPR006912	579..621	621	37682	Eukaryota	Viridiplantae	Streptophyta	Magnoliopsida	Poales	Poaceae	Aegilops	Aegilops tauschii
A0A8H8M144	F-box domain-containing protein	F-box domain	IPR001810	Domain of unknown function DUF659	IPR007021	496..636	1127	170446	Eukaryota	Fungi	Basidiomycota	Agaricomycetes	Cantharellales	Ceratobasidiaceae	Ceratobasidium	Ceratobasidium sp. AG-Ba
A0A0K9NS38	F-box domain-containing protein	F-box domain	IPR001810	HAT, C-terminal dimerisation domain	IPR008906	27..109	392	29655	Eukaryota	Viridiplantae	Streptophyta	Magnoliopsida	Alismatales	Zosteraceae	Zostera	Zostera marina
A0A178VL12	F-box domain-containing protein	F-box domain	IPR001810	HAT, C-terminal dimerisation domain	IPR008906	864..944	1012	3702	Eukaryota	Viridiplantae	Streptophyta	Magnoliopsida	Brassicales	Brassicaceae	Arabidopsis	Arabidopsis thaliana
A0A401GTW6	F-box domain-containing protein	F-box domain	IPR001810	HAT, C-terminal dimerisation domain	IPR008906	794..866	1612	139825	Eukaryota	Fungi	Basidiomycota	Agaricomycetes	Polyporales	Sparassidaceae	Sparassis	Sparassis crispa
A0A6L2NP36	serine O-acetyltransferase	F-box domain	IPR001810	HAT, C-terminal dimerisation domain	IPR008906	22..97	1388	118510	Eukaryota	Viridiplantae	Streptophyta	Magnoliopsida	Asterales	Asteraceae	Tanacetum	Tanacetum cinerariifolium
A0A7J6A6Q5	F-box domain-containing protein	F-box domain	IPR001810	HAT, C-terminal dimerisation domain	IPR008906	1259..1333	1349	219545	Eukaryota	Metazoa	Chordata	Actinopteri	Siluriformes	Ictaluridae	Ameiurus	Ameiurus melas
A0A7N2MAG7	BED-type domain-containing protein	F-box domain	IPR001810	HAT, C-terminal dimerisation domain	IPR008906	804..887	1262	97700	Eukaryota	Viridiplantae	Streptophyta	Magnoliopsida	Fagales	Fagaceae	Quercus	Quercus lobata
A0A814FHN0	F-box domain-containing protein	F-box domain	IPR001810	HAT, C-terminal dimerisation domain	IPR008906	1086..1150	1572	392033	Eukaryota	Metazoa	Rotifera	Eurotatoria	NA	NA	Rotaria	Rotaria sordida
A0A817GXS4	F-box domain-containing protein	F-box domain	IPR001810	HAT, C-terminal dimerisation domain	IPR008906	757..807	838	2762512	Eukaryota	Metazoa	Rotifera	Eurotatoria	NA	NA	Rotaria	Rotaria sp. Silwood2
A0A817SBX6	F-box domain-containing protein	F-box domain	IPR001810	HAT, C-terminal dimerisation domain	IPR008906	757..807	838	2762512	Eukaryota	Metazoa	Rotifera	Eurotatoria	NA	NA	Rotaria	Rotaria sp. Silwood2
A0A819ZAI9	F-box domain-containing protein	F-box domain	IPR001810	HAT, C-terminal dimerisation domain	IPR008906	757..807	838	2762512	Eukaryota	Metazoa	Rotifera	Eurotatoria	NA	NA	Rotaria	Rotaria sp. Silwood2
A0A8J5DWH2	[Histone H3]-dimethyl-L-lysine(36) demethylase	F-box domain	IPR001810	HAT, C-terminal dimerisation domain	IPR008906	100..148	1369	424472	Eukaryota	Metazoa	Arthropoda	Pycnogonida	Pantopoda	Nymphonidae	Nymphon	Nymphon striatum
A8WYM3	F-box domain-containing protein	F-box domain	IPR001810	HAT, C-terminal dimerisation domain	IPR008906	29..103	688	6238	Eukaryota	Metazoa	Nematoda	Chromadorea	Rhabditida	Rhabditidae	Caenorhabditis	Caenorhabditis briggsae
G0M9M2	F-box domain-containing protein	F-box domain	IPR001810	HAT, C-terminal dimerisation domain	IPR008906	716..779	836	135651	Eukaryota	Metazoa	Nematoda	Chromadorea	Rhabditida	Rhabditidae	Caenorhabditis	Caenorhabditis brenneri
Q2QRD1	BED-type domain-containing protein	F-box domain	IPR001810	HAT, C-terminal dimerisation domain	IPR008906	914..993	1028	39947	Eukaryota	Viridiplantae	Streptophyta	Magnoliopsida	Poales	Poaceae	Oryza	Oryza sativa
Q2R271	HAT family dimerisation domain containing protein	F-box domain	IPR001810	HAT, C-terminal dimerisation domain	IPR008906	483..535	1120	39947	Eukaryota	Viridiplantae	Streptophyta	Magnoliopsida	Poales	Poaceae	Oryza	Oryza sativa
A0A183C760	Peptidase S1 domain-containing protein	F-box domain	IPR001810	Peptidase S1, PA clan	IPR009003	242..338	343	36090	Eukaryota	Metazoa	Nematoda	Chromadorea	Rhabditida	Heteroderidae	Globodera	Globodera pallida
A0A1B0BLU0	F-box domain-containing protein	F-box domain	IPR001810	Peptidase S1, PA clan	IPR009003	665..826	925	67801	Eukaryota	Metazoa	Arthropoda	Insecta	Diptera	Glossinidae	Glossina	Glossina palpalis
A0A2M4CHD9	Peptidase S1 domain-containing protein	F-box domain	IPR001810	Peptidase S1, PA clan	IPR009003	171..399	921	43151	Eukaryota	Metazoa	Arthropoda	Insecta	Diptera	Culicidae	Anopheles	Anopheles darlingi
A0A2P6U428	Peptidase S1 domain-containing protein	F-box domain	IPR001810	Peptidase S1, PA clan	IPR009003	512..792	1017	3076	Eukaryota	Viridiplantae	Chlorophyta	Trebouxiophyceae	Chlorellales	Chlorellaceae	Chlorella	Chlorella sorokiniana
A0A553Q0I3	F-box domain-containing protein	F-box domain	IPR001810	Peptidase S1, PA clan	IPR009003	693..956	987	623744	Eukaryota	Metazoa	Chordata	Actinopteri	Cypriniformes	Danionidae	Danionella	Danionella translucida
A0A553Q0I9	F-box domain-containing protein	F-box domain	IPR001810	Peptidase S1, PA clan	IPR009003	693..957,995..1098	1099	623744	Eukaryota	Metazoa	Chordata	Actinopteri	Cypriniformes	Danionidae	Danionella	Danionella translucida
A0A553Q0J1	F-box domain-containing protein	F-box domain	IPR001810	Peptidase S1, PA clan	IPR009003	693..957,986..1066,1111..1214	1215	623744	Eukaryota	Metazoa	Chordata	Actinopteri	Cypriniformes	Danionidae	Danionella	Danionella translucida
A0A811JU85	F-box domain-containing protein	F-box domain	IPR001810	Peptidase S1, PA clan	IPR009003	447..654	662	465554	Eukaryota	Metazoa	Nematoda	Chromadorea	Rhabditida	Aphelenchoididae	Bursaphelenchus	Bursaphelenchus okinawaensis
A0A821CHY4	F-box domain-containing protein	F-box domain	IPR001810	Peptidase S1, PA clan	IPR009003	394..582,606..872,910..1173,1200..1457,1522..1768	1808	2762511	Eukaryota	Metazoa	Rotifera	Eurotatoria	NA	NA	Rotaria	Rotaria sp. Silwood1
W5JUB1	F-box domain-containing protein	F-box domain	IPR001810	Peptidase S1, PA clan	IPR009003	62..252	774	43151	Eukaryota	Metazoa	Arthropoda	Insecta	Diptera	Culicidae	Anopheles	Anopheles darlingi
A0A8S3Q6F3	F-box domain-containing protein	F-box domain	IPR001810	Integrase/recombinase, N-terminal	IPR010998	1372..1469	2154	6550	Eukaryota	Metazoa	Mollusca	Bivalvia	Mytilida	Mytilidae	Mytilus	Mytilus edulis
A0A8S3Q9W9	F-box domain-containing protein	F-box domain	IPR001810	Integrase/recombinase, N-terminal	IPR010998	1383..1480	2165	6550	Eukaryota	Metazoa	Mollusca	Bivalvia	Mytilida	Mytilidae	Mytilus	Mytilus edulis
A0A1A9UYJ1	F-box domain-containing protein	F-box domain	IPR001810	DNA breaking-rejoining enzyme, catalytic core	IPR011010	166..319	359	7395	Eukaryota	Metazoa	Arthropoda	Insecta	Diptera	Glossinidae	Glossina	Glossina austeni
A0A2G5TYR3	F-box domain-containing protein	F-box domain	IPR001810	DNA breaking-rejoining enzyme, catalytic core	IPR011010	278..458	478	1611254	Eukaryota	Metazoa	Nematoda	Chromadorea	Rhabditida	Rhabditidae	Caenorhabditis	Caenorhabditis nigoni
A0A2G5TYW5	F-box domain-containing protein	F-box domain	IPR001810	DNA breaking-rejoining enzyme, catalytic core	IPR011010	266..446	466	1611254	Eukaryota	Metazoa	Nematoda	Chromadorea	Rhabditida	Rhabditidae	Caenorhabditis	Caenorhabditis nigoni
A0A8B6EUX8	F-box domain-containing protein	F-box domain	IPR001810	DNA breaking-rejoining enzyme, catalytic core	IPR011010	325..509	671	29158	Eukaryota	Metazoa	Mollusca	Bivalvia	Mytilida	Mytilidae	Mytilus	Mytilus galloprovincialis
A0A8S3PPG9	SWIM-type domain-containing protein	F-box domain	IPR001810	DNA breaking-rejoining enzyme, catalytic core	IPR011010	1657..1740	1868	6550	Eukaryota	Metazoa	Mollusca	Bivalvia	Mytilida	Mytilidae	Mytilus	Mytilus edulis
D8U0D3	F-box domain-containing protein	F-box domain	IPR001810	DNA breaking-rejoining enzyme, catalytic core	IPR011010	730..895	946	3068	Eukaryota	Viridiplantae	Chlorophyta	Chlorophyceae	Chlamydomonadales	Volvocaceae	Volvox	Volvox carteri
A0A061F213	F-box domain-containing protein	F-box domain	IPR001810	Ribonuclease H-like superfamily	IPR012337	456..587	596	3641	Eukaryota	Viridiplantae	Streptophyta	Magnoliopsida	Malvales	Malvaceae	Theobroma	Theobroma cacao
A0A074SB71	MPN domain-containing protein	F-box domain	IPR001810	Ribonuclease H-like superfamily	IPR012337	1529..1786,2296..2548	2870	1423351	Eukaryota	Fungi	Basidiomycota	Agaricomycetes	Cantharellales	Ceratobasidiaceae	Rhizoctonia	Rhizoctonia solani
A0A078FIL1	F-box domain-containing protein	F-box domain	IPR001810	Ribonuclease H-like superfamily	IPR012337	703..860	1090	3708	Eukaryota	Viridiplantae	Streptophyta	Magnoliopsida	Brassicales	Brassicaceae	Brassica	Brassica napus
A0A084AJP8	RNase H domain-containing protein	F-box domain	IPR001810	Ribonuclease H-like superfamily	IPR012337	143..304	989	1280523	Eukaryota	Fungi	Ascomycota	Sordariomycetes	Hypocreales	Stachybotryaceae	Stachybotrys	Stachybotrys chartarum
A0A0D3D873	F-box domain-containing protein	F-box domain	IPR001810	Ribonuclease H-like superfamily	IPR012337	703..865	1095	109376	Eukaryota	Viridiplantae	Streptophyta	Magnoliopsida	Brassicales	Brassicaceae	Brassica	Brassica oleracea
A0A0E0C7L7	Uncharacterized protein	F-box domain	IPR001810	Ribonuclease H-like superfamily	IPR012337	333..449	474	40149	Eukaryota	Viridiplantae	Streptophyta	Magnoliopsida	Poales	Poaceae	Oryza	Oryza meridionalis
A0A0K6GD73	Reverse transcriptase domain-containing protein	F-box domain	IPR001810	Ribonuclease H-like superfamily	IPR012337	565..721	1610	456999	Eukaryota	Fungi	Basidiomycota	Agaricomycetes	Cantharellales	Ceratobasidiaceae	Rhizoctonia	Rhizoctonia solani
A0A0K6GIW2	MPN domain-containing protein	F-box domain	IPR001810	Ribonuclease H-like superfamily	IPR012337	1572..1829,2339..2591	2913	456999	Eukaryota	Fungi	Basidiomycota	Agaricomycetes	Cantharellales	Ceratobasidiaceae	Rhizoctonia	Rhizoctonia solani
A0A0K9NS38	F-box domain-containing protein	F-box domain	IPR001810	Ribonuclease H-like superfamily	IPR012337	13..111	392	29655	Eukaryota	Viridiplantae	Streptophyta	Magnoliopsida	Alismatales	Zosteraceae	Zostera	Zostera marina
A0A151TSE6	Integrase catalytic domain-containing protein	F-box domain	IPR001810	Ribonuclease H-like superfamily	IPR012337	1..143	456	3821	Eukaryota	Viridiplantae	Streptophyta	Magnoliopsida	Fabales	Fabaceae	Cajanus	Cajanus cajan
A0A178UJG5	F-box domain-containing protein	F-box domain	IPR001810	Ribonuclease H-like superfamily	IPR012337	337..464	484	3702	Eukaryota	Viridiplantae	Streptophyta	Magnoliopsida	Brassicales	Brassicaceae	Arabidopsis	Arabidopsis thaliana
A0A178VL12	F-box domain-containing protein	F-box domain	IPR001810	Ribonuclease H-like superfamily	IPR012337	465..943	1012	3702	Eukaryota	Viridiplantae	Streptophyta	Magnoliopsida	Brassicales	Brassicaceae	Arabidopsis	Arabidopsis thaliana
A0A1I9LM00	F-box domain-containing protein	F-box domain	IPR001810	Ribonuclease H-like superfamily	IPR012337	2..120	668	3702	Eukaryota	Viridiplantae	Streptophyta	Magnoliopsida	Brassicales	Brassicaceae	Arabidopsis	Arabidopsis thaliana
A0A1I9LM01	F-box domain-containing protein	F-box domain	IPR001810	Ribonuclease H-like superfamily	IPR012337	2..120	839	3702	Eukaryota	Viridiplantae	Streptophyta	Magnoliopsida	Brassicales	Brassicaceae	Arabidopsis	Arabidopsis thaliana
A0A1I9LM03	F-box domain-containing protein	F-box domain	IPR001810	Ribonuclease H-like superfamily	IPR012337	2..120	666	3702	Eukaryota	Viridiplantae	Streptophyta	Magnoliopsida	Brassicales	Brassicaceae	Arabidopsis	Arabidopsis thaliana
A0A1R3G486	Reverse transcriptase domain-containing protein	F-box domain	IPR001810	Ribonuclease H-like superfamily	IPR012337	1271..1398	1686	210143	Eukaryota	Viridiplantae	Streptophyta	Magnoliopsida	Malvales	Malvaceae	Corchorus	Corchorus capsularis
A0A1R3IDK3	RNA exonuclease 4	F-box domain	IPR001810	Ribonuclease H-like superfamily	IPR012337	142..301	1088	210143	Eukaryota	Viridiplantae	Streptophyta	Magnoliopsida	Malvales	Malvaceae	Corchorus	Corchorus capsularis
A0A1R3IE86	Reverse transcriptase	F-box domain	IPR001810	Ribonuclease H-like superfamily	IPR012337	831..884	1087	210143	Eukaryota	Viridiplantae	Streptophyta	Magnoliopsida	Malvales	Malvaceae	Corchorus	Corchorus capsularis
A0A1Z5R4S3	F-box domain-containing protein	F-box domain	IPR001810	Ribonuclease H-like superfamily	IPR012337	560..631	634	4558	Eukaryota	Viridiplantae	Streptophyta	Magnoliopsida	Poales	Poaceae	Sorghum	Sorghum bicolor
A0A2G2V3I1	Integrase catalytic domain-containing protein	F-box domain	IPR001810	Ribonuclease H-like superfamily	IPR012337	419..534	613	33114	Eukaryota	Viridiplantae	Streptophyta	Magnoliopsida	Solanales	Solanaceae	Capsicum	Capsicum baccatum
A0A2G2V671	Integrase catalytic domain-containing protein	F-box domain	IPR001810	Ribonuclease H-like superfamily	IPR012337	1..154	716	33114	Eukaryota	Viridiplantae	Streptophyta	Magnoliopsida	Solanales	Solanaceae	Capsicum	Capsicum baccatum
A0A2G2ZV07	F-box domain-containing protein	F-box domain	IPR001810	Ribonuclease H-like superfamily	IPR012337	365..469	475	4072	Eukaryota	Viridiplantae	Streptophyta	Magnoliopsida	Solanales	Solanaceae	Capsicum	Capsicum annuum
A0A2N9EHR8	F-box domain-containing protein	F-box domain	IPR001810	Ribonuclease H-like superfamily	IPR012337	798..930	1513	28930	Eukaryota	Viridiplantae	Streptophyta	Magnoliopsida	Fagales	Fagaceae	Fagus	Fagus sylvatica
A0A2N9EVR9	F-box domain-containing protein	F-box domain	IPR001810	Ribonuclease H-like superfamily	IPR012337	1919..2011	2024	28930	Eukaryota	Viridiplantae	Streptophyta	Magnoliopsida	Fagales	Fagaceae	Fagus	Fagus sylvatica
A0A2N9EXN4	CCHC-type domain-containing protein	F-box domain	IPR001810	Ribonuclease H-like superfamily	IPR012337	1278..1411	1836	28930	Eukaryota	Viridiplantae	Streptophyta	Magnoliopsida	Fagales	Fagaceae	Fagus	Fagus sylvatica
A0A2N9EY89	Reverse transcriptase domain-containing protein	F-box domain	IPR001810	Ribonuclease H-like superfamily	IPR012337	927..1060	1485	28930	Eukaryota	Viridiplantae	Streptophyta	Magnoliopsida	Fagales	Fagaceae	Fagus	Fagus sylvatica
A0A2N9EZG0	F-box domain-containing protein	F-box domain	IPR001810	Ribonuclease H-like superfamily	IPR012337	1315..1362,1489..1587	1722	28930	Eukaryota	Viridiplantae	Streptophyta	Magnoliopsida	Fagales	Fagaceae	Fagus	Fagus sylvatica
A0A2N9HIS0	FBD domain-containing protein	F-box domain	IPR001810	Ribonuclease H-like superfamily	IPR012337	734..819	826	28930	Eukaryota	Viridiplantae	Streptophyta	Magnoliopsida	Fagales	Fagaceae	Fagus	Fagus sylvatica
A0A2N9INS0	RNA-directed DNA polymerase	F-box domain	IPR001810	Ribonuclease H-like superfamily	IPR012337	1457..1555,1826..1978	2119	28930	Eukaryota	Viridiplantae	Streptophyta	Magnoliopsida	Fagales	Fagaceae	Fagus	Fagus sylvatica
A0A2P6VIS4	Calmodulin	F-box domain	IPR001810	Ribonuclease H-like superfamily	IPR012337	699..875	2179	554055	Eukaryota	Viridiplantae	Chlorophyta	Trebouxiophyceae	Chlorellales	Chlorellaceae	Micractinium	Micractinium conductrix
A0A2Z6N0B5	F-box domain-containing protein	F-box domain	IPR001810	Ribonuclease H-like superfamily	IPR012337	372..501	534	3900	Eukaryota	Viridiplantae	Streptophyta	Magnoliopsida	Fabales	Fabaceae	Trifolium	Trifolium subterraneum
A0A2Z6N1U2	F-box domain-containing protein	F-box domain	IPR001810	Ribonuclease H-like superfamily	IPR012337	605..705	1333	3900	Eukaryota	Viridiplantae	Streptophyta	Magnoliopsida	Fabales	Fabaceae	Trifolium	Trifolium subterraneum
A0A314YLY0	F-box domain-containing protein	F-box domain	IPR001810	Ribonuclease H-like superfamily	IPR012337	456..524	529	2094558	Eukaryota	Viridiplantae	Streptophyta	Magnoliopsida	Rosales	Rosaceae	Prunus	Prunus yedoensis
A0A328DZR7	F-box domain-containing protein	F-box domain	IPR001810	Ribonuclease H-like superfamily	IPR012337	463..589	609	267555	Eukaryota	Viridiplantae	Streptophyta	Magnoliopsida	Solanales	Convolvulaceae	Cuscuta	Cuscuta australis
A0A371G0E7	F-box domain-containing protein	F-box domain	IPR001810	Ribonuclease H-like superfamily	IPR012337	615..732	834	157652	Eukaryota	Viridiplantae	Streptophyta	Magnoliopsida	Fabales	Fabaceae	Mucuna	Mucuna pruriens
A0A383WIG9	HRDC domain-containing protein	F-box domain	IPR001810	Ribonuclease H-like superfamily	IPR012337	177..392	1833	3088	Eukaryota	Viridiplantae	Chlorophyta	Chlorophyceae	Sphaeropleales	Scenedesmaceae	Tetradesmus	Tetradesmus obliquus
A0A388JTD1	Integrase catalytic domain-containing protein	F-box domain	IPR001810	Ribonuclease H-like superfamily	IPR012337	1541..1700	1844	69332	Eukaryota	Viridiplantae	Streptophyta	Charophyceae	Charales	Characeae	Chara	Chara braunii
A0A3P6B4U8	F-box domain-containing protein	F-box domain	IPR001810	Ribonuclease H-like superfamily	IPR012337	703..828	853	3711	Eukaryota	Viridiplantae	Streptophyta	Magnoliopsida	Brassicales	Brassicaceae	Brassica	Brassica rapa
A0A3P6EQK9	F-box domain-containing protein	F-box domain	IPR001810	Ribonuclease H-like superfamily	IPR012337	711..873	1171	3712	Eukaryota	Viridiplantae	Streptophyta	Magnoliopsida	Brassicales	Brassicaceae	Brassica	Brassica oleracea
A0A401GTW6	F-box domain-containing protein	F-box domain	IPR001810	Ribonuclease H-like superfamily	IPR012337	303..855	1612	139825	Eukaryota	Fungi	Basidiomycota	Agaricomycetes	Polyporales	Sparassidaceae	Sparassis	Sparassis crispa
A0A401S202	DNA-directed DNA polymerase	F-box domain	IPR001810	Ribonuclease H-like superfamily	IPR012337	2639..2784	3355	137246	Eukaryota	Metazoa	Chordata	Chondrichthyes	Orectolobiformes	Hemiscylliidae	Chiloscyllium	Chiloscyllium punctatum
A0A409X3Q0	Ribonuclease	F-box domain	IPR001810	Ribonuclease H-like superfamily	IPR012337	645..869	913	93625	Eukaryota	Fungi	Basidiomycota	Agaricomycetes	Agaricales	Strophariaceae	Psilocybe	Psilocybe cyanescens
A0A443S5S8	Integrase catalytic domain-containing protein	F-box domain	IPR001810	Ribonuclease H-like superfamily	IPR012337	7..82	684	299467	Eukaryota	Metazoa	Arthropoda	Arachnida	Trombidiformes	Trombiculidae	Leptotrombidium	Leptotrombidium deliense
A0A445F227	Retrovirus-related Pol polyprotein from transposon TNT 1-94	F-box domain	IPR001810	Ribonuclease H-like superfamily	IPR012337	409..536	1745	3848	Eukaryota	Viridiplantae	Streptophyta	Magnoliopsida	Fabales	Fabaceae	Glycine	Glycine soja
A0A445KKM7	F-box domain-containing protein	F-box domain	IPR001810	Ribonuclease H-like superfamily	IPR012337	539..620	858	3848	Eukaryota	Viridiplantae	Streptophyta	Magnoliopsida	Fabales	Fabaceae	Glycine	Glycine soja
A0A484NJN2	F-box domain-containing protein	F-box domain	IPR001810	Ribonuclease H-like superfamily	IPR012337	875..935	1485	132261	Eukaryota	Viridiplantae	Streptophyta	Magnoliopsida	Solanales	Convolvulaceae	Cuscuta	Cuscuta campestris
A0A498KIW6	Exonuclease domain-containing protein	F-box domain	IPR001810	Ribonuclease H-like superfamily	IPR012337	697..852	1104	3750	Eukaryota	Viridiplantae	Streptophyta	Magnoliopsida	Rosales	Rosaceae	Malus	Malus domestica
A0A4S4KXC3	RNase H type-1 domain-containing protein	F-box domain	IPR001810	Ribonuclease H-like superfamily	IPR012337	727..861	976	167371	Eukaryota	Fungi	Basidiomycota	Agaricomycetes	Hymenochaetales	Hymenochaetaceae	Phellinidium	Phellinidium pouzarii
A0A4U0XBZ1	F-box domain-containing protein	F-box domain	IPR001810	Ribonuclease H-like superfamily	IPR012337	98..300	664	329884	Eukaryota	Fungi	Ascomycota	Dothideomycetes	Mycosphaerellales	Teratosphaeriaceae	Friedmanniomyces	Friedmanniomyces simplex
A0A4Y9YUT6	F-box domain-containing protein	F-box domain	IPR001810	Ribonuclease H-like superfamily	IPR012337	2927..3082	3338	205917	Eukaryota	Fungi	Basidiomycota	Agaricomycetes	Russulales	Hericiaceae	Dentipellis	Dentipellis fragilis
A0A540NDP4	Exonuclease domain-containing protein	F-box domain	IPR001810	Ribonuclease H-like superfamily	IPR012337	530..657	876	106549	Eukaryota	Viridiplantae	Streptophyta	Magnoliopsida	Rosales	Rosaceae	Malus	Malus baccata
A0A5C7H8J9	F-box domain-containing protein	F-box domain	IPR001810	Ribonuclease H-like superfamily	IPR012337	408..506	531	1000413	Eukaryota	Viridiplantae	Streptophyta	Magnoliopsida	Sapindales	Sapindaceae	Acer	Acer yangbiense
A0A5E4E4H8	F-box domain-containing protein	F-box domain	IPR001810	Ribonuclease H-like superfamily	IPR012337	501..625	662	3755	Eukaryota	Viridiplantae	Streptophyta	Magnoliopsida	Rosales	Rosaceae	Prunus	Prunus dulcis
A0A5J9VUQ7	F-box domain-containing protein	F-box domain	IPR001810	Ribonuclease H-like superfamily	IPR012337	425..552	562	38414	Eukaryota	Viridiplantae	Streptophyta	Magnoliopsida	Poales	Poaceae	Eragrostis	Eragrostis curvula
A0A5N6LEG3	Zinc finger, CCHC-type	F-box domain	IPR001810	Ribonuclease H-like superfamily	IPR012337	16..117	1131	192012	Eukaryota	Viridiplantae	Streptophyta	Magnoliopsida	Asterales	Asteraceae	Mikania	Mikania micrantha
A0A5S9XN50	F-box domain-containing protein	F-box domain	IPR001810	Ribonuclease H-like superfamily	IPR012337	2..120	847	3702	Eukaryota	Viridiplantae	Streptophyta	Magnoliopsida	Brassicales	Brassicaceae	Arabidopsis	Arabidopsis thaliana
A0A654FJE4	F-box domain-containing protein	F-box domain	IPR001810	Ribonuclease H-like superfamily	IPR012337	2..120	775	3702	Eukaryota	Viridiplantae	Streptophyta	Magnoliopsida	Brassicales	Brassicaceae	Arabidopsis	Arabidopsis thaliana
A0A699H3H5	F-box domain-containing protein	F-box domain	IPR001810	Ribonuclease H-like superfamily	IPR012337	44..111	883	118510	Eukaryota	Viridiplantae	Streptophyta	Magnoliopsida	Asterales	Asteraceae	Tanacetum	Tanacetum cinerariifolium
A0A699H994	CCHC-type domain-containing protein	F-box domain	IPR001810	Ribonuclease H-like superfamily	IPR012337	391..444	650	118510	Eukaryota	Viridiplantae	Streptophyta	Magnoliopsida	Asterales	Asteraceae	Tanacetum	Tanacetum cinerariifolium
A0A699HAU4	F-box domain-containing protein	F-box domain	IPR001810	Ribonuclease H-like superfamily	IPR012337	431..528	877	118510	Eukaryota	Viridiplantae	Streptophyta	Magnoliopsida	Asterales	Asteraceae	Tanacetum	Tanacetum cinerariifolium
A0A6A2YA44	F-box domain-containing protein	F-box domain	IPR001810	Ribonuclease H-like superfamily	IPR012337	931..982	1460	106335	Eukaryota	Viridiplantae	Streptophyta	Magnoliopsida	Malvales	Malvaceae	Hibiscus	Hibiscus syriacus
A0A6A4V8Y2	F-box domain containing protein	F-box domain	IPR001810	Ribonuclease H-like superfamily	IPR012337	752..797	1074	1232801	Eukaryota	Metazoa	Arthropoda	Thecostraca	Balanomorpha	Balanidae	Amphibalanus	Amphibalanus amphitrite
A0A6D2K555	Integrase catalytic domain-containing protein	F-box domain	IPR001810	Ribonuclease H-like superfamily	IPR012337	401..559	1234	1685480	Eukaryota	Viridiplantae	Streptophyta	Magnoliopsida	Brassicales	Brassicaceae	Microthlaspi	Microthlaspi erraticum
A0A6G1M0F1	RNA exonuclease 4	F-box domain	IPR001810	Ribonuclease H-like superfamily	IPR012337	160..320	1018	2813651	Eukaryota	Fungi	Ascomycota	Orbiliomycetes	Orbiliales	Orbiliaceae	Orbilia	Orbilia oligospora
A0A6J5WXY1	F-box domain-containing protein	F-box domain	IPR001810	Ribonuclease H-like superfamily	IPR012337	514..594	597	36596	Eukaryota	Viridiplantae	Streptophyta	Magnoliopsida	Rosales	Rosaceae	Prunus	Prunus armeniaca
A0A6L2LF75	F-box domain-containing protein	F-box domain	IPR001810	Ribonuclease H-like superfamily	IPR012337	942..1033	1128	118510	Eukaryota	Viridiplantae	Streptophyta	Magnoliopsida	Asterales	Asteraceae	Tanacetum	Tanacetum cinerariifolium
A0A6L2NP36	serine O-acetyltransferase	F-box domain	IPR001810	Ribonuclease H-like superfamily	IPR012337	9..101	1388	118510	Eukaryota	Viridiplantae	Streptophyta	Magnoliopsida	Asterales	Asteraceae	Tanacetum	Tanacetum cinerariifolium
A0A6L2NZR3	Integrase catalytic domain-containing protein	F-box domain	IPR001810	Ribonuclease H-like superfamily	IPR012337	1003..1106	1561	118510	Eukaryota	Viridiplantae	Streptophyta	Magnoliopsida	Asterales	Asteraceae	Tanacetum	Tanacetum cinerariifolium
A0A6P6VXW2	F-box domain-containing protein	F-box domain	IPR001810	Ribonuclease H-like superfamily	IPR012337	478..564	610	13443	Eukaryota	Viridiplantae	Streptophyta	Magnoliopsida	Gentianales	Rubiaceae	Coffea	Coffea arabica
A0A6P6WH48	F-box domain-containing protein	F-box domain	IPR001810	Ribonuclease H-like superfamily	IPR012337	478..564	610	13443	Eukaryota	Viridiplantae	Streptophyta	Magnoliopsida	Gentianales	Rubiaceae	Coffea	Coffea arabica
A0A7J0E271	F-box domain-containing protein	F-box domain	IPR001810	Ribonuclease H-like superfamily	IPR012337	290..350	366	165716	Eukaryota	Viridiplantae	Streptophyta	Magnoliopsida	Ericales	Actinidiaceae	Actinidia	Actinidia rufa
A0A7J6A6Q5	F-box domain-containing protein	F-box domain	IPR001810	Ribonuclease H-like superfamily	IPR012337	857..1340	1349	219545	Eukaryota	Metazoa	Chordata	Actinopteri	Siluriformes	Ictaluridae	Ameiurus	Ameiurus melas
A0A7J6GJ23	F-box domain-containing protein	F-box domain	IPR001810	Ribonuclease H-like superfamily	IPR012337	437..560	583	3483	Eukaryota	Viridiplantae	Streptophyta	Magnoliopsida	Rosales	Cannabaceae	Cannabis	Cannabis sativa
A0A7J8RVN8	F-box domain-containing protein	F-box domain	IPR001810	Ribonuclease H-like superfamily	IPR012337	406..528	541	34287	Eukaryota	Viridiplantae	Streptophyta	Magnoliopsida	Malvales	Malvaceae	Gossypium	Gossypium davidsonii
A0A7N2LFY4	F-box domain-containing protein	F-box domain	IPR001810	Ribonuclease H-like superfamily	IPR012337	55..208	651	97700	Eukaryota	Viridiplantae	Streptophyta	Magnoliopsida	Fagales	Fagaceae	Quercus	Quercus lobata
A0A7N2MAG7	BED-type domain-containing protein	F-box domain	IPR001810	Ribonuclease H-like superfamily	IPR012337	433..888	1262	97700	Eukaryota	Viridiplantae	Streptophyta	Magnoliopsida	Fagales	Fagaceae	Quercus	Quercus lobata
A0A7R8Z7F6	MBD domain-containing protein	F-box domain	IPR001810	Ribonuclease H-like superfamily	IPR012337	1477..1740	1973	61478	Eukaryota	Metazoa	Arthropoda	Insecta	Phasmatodea	Timematidae	Timema	Timema douglasi
A0A7R9IZA8	UBC core domain-containing protein	F-box domain	IPR001810	Ribonuclease H-like superfamily	IPR012337	381..645	721	61474	Eukaryota	Metazoa	Arthropoda	Insecta	Phasmatodea	Timematidae	Timema	Timema californicum
A0A803LUC9	BED-type domain-containing protein	F-box domain	IPR001810	Ribonuclease H-like superfamily	IPR012337	601..947	976	63459	Eukaryota	Viridiplantae	Streptophyta	Magnoliopsida	Caryophyllales	Chenopodiaceae	Chenopodium	Chenopodium quinoa
A0A803M340	F-box domain-containing protein	F-box domain	IPR001810	Ribonuclease H-like superfamily	IPR012337	163..504	965	63459	Eukaryota	Viridiplantae	Streptophyta	Magnoliopsida	Caryophyllales	Chenopodiaceae	Chenopodium	Chenopodium quinoa
A0A803QL90	Glucose-6-phosphate 1-dehydrogenase	F-box domain	IPR001810	Ribonuclease H-like superfamily	IPR012337	530..609	1095	3483	Eukaryota	Viridiplantae	Streptophyta	Magnoliopsida	Rosales	Cannabaceae	Cannabis	Cannabis sativa
A0A803QPB7	F-box domain-containing protein	F-box domain	IPR001810	Ribonuclease H-like superfamily	IPR012337	1551..1680	1706	3483	Eukaryota	Viridiplantae	Streptophyta	Magnoliopsida	Rosales	Cannabaceae	Cannabis	Cannabis sativa
A0A813TDK3	Piwi domain-containing protein	F-box domain	IPR001810	Ribonuclease H-like superfamily	IPR012337	652..801,1143..1475	2171	249248	Eukaryota	Metazoa	Rotifera	Eurotatoria	Adinetida	Adinetidae	Adineta	Adineta ricciae
A0A814ACC0	Reverse transcriptase domain-containing protein	F-box domain	IPR001810	Ribonuclease H-like superfamily	IPR012337	848..955	1477	433720	Eukaryota	Metazoa	Rotifera	Eurotatoria	Adinetida	Adinetidae	Adineta	Adineta steineri
A0A814AJK0	Piwi domain-containing protein	F-box domain	IPR001810	Ribonuclease H-like superfamily	IPR012337	468..805	1467	392033	Eukaryota	Metazoa	Rotifera	Eurotatoria	NA	NA	Rotaria	Rotaria sordida
A0A814FHN0	F-box domain-containing protein	F-box domain	IPR001810	Ribonuclease H-like superfamily	IPR012337	702..1150	1572	392033	Eukaryota	Metazoa	Rotifera	Eurotatoria	NA	NA	Rotaria	Rotaria sordida
A0A814QSG0	Piwi domain-containing protein	F-box domain	IPR001810	Ribonuclease H-like superfamily	IPR012337	617..948,1598..1935	2545	249248	Eukaryota	Metazoa	Rotifera	Eurotatoria	Adinetida	Adinetidae	Adineta	Adineta ricciae
A0A815DTH5	F-box domain-containing protein	F-box domain	IPR001810	Ribonuclease H-like superfamily	IPR012337	698..898	948	392033	Eukaryota	Metazoa	Rotifera	Eurotatoria	NA	NA	Rotaria	Rotaria sordida
A0A815LL51	Piwi domain-containing protein	F-box domain	IPR001810	Ribonuclease H-like superfamily	IPR012337	623..957	1614	433720	Eukaryota	Metazoa	Rotifera	Eurotatoria	Adinetida	Adinetidae	Adineta	Adineta steineri
A0A815ZXP6	Piwi domain-containing protein	F-box domain	IPR001810	Ribonuclease H-like superfamily	IPR012337	674..905	1556	392030	Eukaryota	Metazoa	Rotifera	Eurotatoria	NA	NA	Rotaria	Rotaria magnacalcarata
A0A816CC50	F-box domain-containing protein	F-box domain	IPR001810	Ribonuclease H-like superfamily	IPR012337	518..695	695	392030	Eukaryota	Metazoa	Rotifera	Eurotatoria	NA	NA	Rotaria	Rotaria magnacalcarata
A0A816YNV0	F-box domain-containing protein	F-box domain	IPR001810	Ribonuclease H-like superfamily	IPR012337	704..860	1108	3708	Eukaryota	Viridiplantae	Streptophyta	Magnoliopsida	Brassicales	Brassicaceae	Brassica	Brassica napus
A0A817C3M1	Piwi domain-containing protein	F-box domain	IPR001810	Ribonuclease H-like superfamily	IPR012337	608..942	1604	2762512	Eukaryota	Metazoa	Rotifera	Eurotatoria	NA	NA	Rotaria	Rotaria sp. Silwood2
A0A817CMW1	Piwi domain-containing protein	F-box domain	IPR001810	Ribonuclease H-like superfamily	IPR012337	632..863	1519	2762512	Eukaryota	Metazoa	Rotifera	Eurotatoria	NA	NA	Rotaria	Rotaria sp. Silwood2
A0A817FT66	Piwi domain-containing protein	F-box domain	IPR001810	Ribonuclease H-like superfamily	IPR012337	636..969	1631	2762512	Eukaryota	Metazoa	Rotifera	Eurotatoria	NA	NA	Rotaria	Rotaria sp. Silwood2
A0A817GXS4	F-box domain-containing protein	F-box domain	IPR001810	Ribonuclease H-like superfamily	IPR012337	350..808	838	2762512	Eukaryota	Metazoa	Rotifera	Eurotatoria	NA	NA	Rotaria	Rotaria sp. Silwood2
A0A817JB84	Piwi domain-containing protein	F-box domain	IPR001810	Ribonuclease H-like superfamily	IPR012337	631..965	1627	2762512	Eukaryota	Metazoa	Rotifera	Eurotatoria	NA	NA	Rotaria	Rotaria sp. Silwood2
A0A817SBX6	F-box domain-containing protein	F-box domain	IPR001810	Ribonuclease H-like superfamily	IPR012337	350..808	838	2762512	Eukaryota	Metazoa	Rotifera	Eurotatoria	NA	NA	Rotaria	Rotaria sp. Silwood2
A0A817SMX9	F-box domain-containing protein	F-box domain	IPR001810	Ribonuclease H-like superfamily	IPR012337	7..302	580	392032	Eukaryota	Metazoa	Rotifera	Eurotatoria	NA	NA	Rotaria	Rotaria socialis
A0A817U524	F-box domain-containing protein	F-box domain	IPR001810	Ribonuclease H-like superfamily	IPR012337	4..304	538	392032	Eukaryota	Metazoa	Rotifera	Eurotatoria	NA	NA	Rotaria	Rotaria socialis
A0A819KUN4	PAZ domain-containing protein	F-box domain	IPR001810	Ribonuclease H-like superfamily	IPR012337	637..868	1530	2762512	Eukaryota	Metazoa	Rotifera	Eurotatoria	NA	NA	Rotaria	Rotaria sp. Silwood2
A0A819KYM4	Piwi domain-containing protein	F-box domain	IPR001810	Ribonuclease H-like superfamily	IPR012337	632..863	1525	2762512	Eukaryota	Metazoa	Rotifera	Eurotatoria	NA	NA	Rotaria	Rotaria sp. Silwood2
A0A819T4Y2	F-box domain-containing protein	F-box domain	IPR001810	Ribonuclease H-like superfamily	IPR012337	436..714	957	392030	Eukaryota	Metazoa	Rotifera	Eurotatoria	NA	NA	Rotaria	Rotaria magnacalcarata
A0A819UBZ7	F-box domain-containing protein	F-box domain	IPR001810	Ribonuclease H-like superfamily	IPR012337	2..38	689	392030	Eukaryota	Metazoa	Rotifera	Eurotatoria	NA	NA	Rotaria	Rotaria magnacalcarata
A0A819ZAI9	F-box domain-containing protein	F-box domain	IPR001810	Ribonuclease H-like superfamily	IPR012337	350..808	838	2762512	Eukaryota	Metazoa	Rotifera	Eurotatoria	NA	NA	Rotaria	Rotaria sp. Silwood2
A0A820HC93	F-box domain-containing protein	F-box domain	IPR001810	Ribonuclease H-like superfamily	IPR012337	350..785	785	2762512	Eukaryota	Metazoa	Rotifera	Eurotatoria	NA	NA	Rotaria	Rotaria sp. Silwood2
A0A820WHA2	F-box domain-containing protein	F-box domain	IPR001810	Ribonuclease H-like superfamily	IPR012337	7..302	580	392032	Eukaryota	Metazoa	Rotifera	Eurotatoria	NA	NA	Rotaria	Rotaria socialis
A0A834T7T7	F-box domain-containing protein	F-box domain	IPR001810	Ribonuclease H-like superfamily	IPR012337	272..329	877	362788	Eukaryota	Viridiplantae	Streptophyta	Magnoliopsida	Fabales	Fabaceae	Senna	Senna tora
A0A834U2Q9	F-box domain-containing protein	F-box domain	IPR001810	Ribonuclease H-like superfamily	IPR012337	1395..1479	1504	362788	Eukaryota	Viridiplantae	Streptophyta	Magnoliopsida	Fabales	Fabaceae	Senna	Senna tora
A0A834XDT2	Reverse transcriptase domain-containing protein	F-box domain	IPR001810	Ribonuclease H-like superfamily	IPR012337	1486..1611	1648	362788	Eukaryota	Viridiplantae	Streptophyta	Magnoliopsida	Fabales	Fabaceae	Senna	Senna tora
A0A834XGA8	RNase H domain-containing protein	F-box domain	IPR001810	Ribonuclease H-like superfamily	IPR012337	363..491	525	362788	Eukaryota	Viridiplantae	Streptophyta	Magnoliopsida	Fabales	Fabaceae	Senna	Senna tora
A0A835D2E7	F-box domain-containing protein	F-box domain	IPR001810	Ribonuclease H-like superfamily	IPR012337	1484..1606	1644	13715	Eukaryota	Viridiplantae	Streptophyta	Magnoliopsida	Trochodendrales	Trochodendraceae	Tetracentron	Tetracentron sinense
A0A835DMK3	F-box domain-containing protein	F-box domain	IPR001810	Ribonuclease H-like superfamily	IPR012337	370..496	532	13715	Eukaryota	Viridiplantae	Streptophyta	Magnoliopsida	Trochodendrales	Trochodendraceae	Tetracentron	Tetracentron sinense
A0A835HEY0	F-box domain-containing protein	F-box domain	IPR001810	Ribonuclease H-like superfamily	IPR012337	17..98	197	261450	Eukaryota	Viridiplantae	Streptophyta	Magnoliopsida	Ranunculales	Ranunculaceae	Coptis	Coptis chinensis
A0A835I2Z2	F-box domain-containing protein	F-box domain	IPR001810	Ribonuclease H-like superfamily	IPR012337	317..362	365	261450	Eukaryota	Viridiplantae	Streptophyta	Magnoliopsida	Ranunculales	Ranunculaceae	Coptis	Coptis chinensis
A0A8H5FFR1	F-box domain-containing protein	F-box domain	IPR001810	Ribonuclease H-like superfamily	IPR012337	257..428	1481	980116	Eukaryota	Fungi	Basidiomycota	Agaricomycetes	Agaricales	Psathyrellaceae	Tulosesus	Tulosesus angulatus
A0A8H5FFS7	Integrase catalytic domain-containing protein	F-box domain	IPR001810	Ribonuclease H-like superfamily	IPR012337	1254..1347	1356	980116	Eukaryota	Fungi	Basidiomycota	Agaricomycetes	Agaricales	Psathyrellaceae	Tulosesus	Tulosesus angulatus
A0A8H5FVK3	Exonuclease domain-containing protein	F-box domain	IPR001810	Ribonuclease H-like superfamily	IPR012337	277..457	1170	2823264	Eukaryota	Fungi	Basidiomycota	Agaricomycetes	Agaricales	Omphalotaceae	Collybiopsis	Collybiopsis confluens
A0A8H5LY52	Autophagy-related protein 9	F-box domain	IPR001810	Ribonuclease H-like superfamily	IPR012337	2091..2411	3384	182062	Eukaryota	Fungi	Basidiomycota	Agaricomycetes	Agaricales	Marasmiaceae	Tetrapyrgos	Tetrapyrgos nigripes
A0A8H5M082	F-box domain-containing protein	F-box domain	IPR001810	Ribonuclease H-like superfamily	IPR012337	1119..1447	1495	117010	Eukaryota	Fungi	Basidiomycota	Agaricomycetes	Agaricales	Lyophyllaceae	Tricholomella	Tricholomella constricta
A0A8H7B964	F-box domain-containing protein	F-box domain	IPR001810	Ribonuclease H-like superfamily	IPR012337	138..322	730	1187904	Eukaryota	Fungi	Ascomycota	Dothideomycetes	Pleosporales	Pleosporaceae	Alternaria	Alternaria burnsii
A0A8H7CF79	F-box domain-containing protein	F-box domain	IPR001810	Ribonuclease H-like superfamily	IPR012337	994..1136	1844	230812	Eukaryota	Fungi	Basidiomycota	Agaricomycetes	Agaricales	Mycenaceae	Mycena	Mycena sanguinolenta
A0A8H7NGT0	F-box domain-containing protein	F-box domain	IPR001810	Ribonuclease H-like superfamily	IPR012337	509..613	627	29856	Eukaryota	Fungi	Ascomycota	Sordariomycetes	Hypocreales	Bionectriaceae	Clonostachys	Clonostachys rosea
A0A8H8M144	F-box domain-containing protein	F-box domain	IPR001810	Ribonuclease H-like superfamily	IPR012337	519..956	1127	170446	Eukaryota	Fungi	Basidiomycota	Agaricomycetes	Cantharellales	Ceratobasidiaceae	Ceratobasidium	Ceratobasidium sp. AG-Ba
A0A8H8M4R0	F-box domain-containing protein	F-box domain	IPR001810	Ribonuclease H-like superfamily	IPR012337	481..525	559	170446	Eukaryota	Fungi	Basidiomycota	Agaricomycetes	Cantharellales	Ceratobasidiaceae	Ceratobasidium	Ceratobasidium sp. AG-Ba
A0A8H8ND07	F-box domain-containing protein	F-box domain	IPR001810	Ribonuclease H-like superfamily	IPR012337	481..525	559	170446	Eukaryota	Fungi	Basidiomycota	Agaricomycetes	Cantharellales	Ceratobasidiaceae	Ceratobasidium	Ceratobasidium sp. AG-Ba
A0A8K0E775	F-box domain-containing protein	F-box domain	IPR001810	Ribonuclease H-like superfamily	IPR012337	50..192	640	2594499	Eukaryota	Viridiplantae	Streptophyta	Magnoliopsida	Rosales	Rhamnaceae	Rhamnella	Rhamnella rubrinervis
A0A8K0MHJ3	F-box domain-containing protein	F-box domain	IPR001810	Ribonuclease H-like superfamily	IPR012337	18..174	663	2594499	Eukaryota	Viridiplantae	Streptophyta	Magnoliopsida	Rosales	Rhamnaceae	Rhamnella	Rhamnella rubrinervis
A0A8R1YJM0	histone acetyltransferase	F-box domain	IPR001810	Ribonuclease H-like superfamily	IPR012337	529..850	3512	54126	Eukaryota	Metazoa	Nematoda	Chromadorea	Rhabditida	Neodiplogasteridae	Pristionchus	Pristionchus pacificus
A0A8S2ADK1	RRM domain-containing protein	F-box domain	IPR001810	Ribonuclease H-like superfamily	IPR012337	574..726,940..1097	1210	38785	Eukaryota	Viridiplantae	Streptophyta	Magnoliopsida	Brassicales	Brassicaceae	Arabidopsis	Arabidopsis arenosa
A0A8S2LG88	F-box domain-containing protein	F-box domain	IPR001810	Ribonuclease H-like superfamily	IPR012337	436..698	724	392030	Eukaryota	Metazoa	Rotifera	Eurotatoria	NA	NA	Rotaria	Rotaria magnacalcarata
A0A8W8MEF8	Uncharacterized protein	F-box domain	IPR001810	Ribonuclease H-like superfamily	IPR012337	133..285	999	29159	Eukaryota	Metazoa	Mollusca	Bivalvia	Ostreida	Ostreidae	Crassostrea	Crassostrea gigas
A0A8X6H5U8	S-phase kinase-associated protein 2	F-box domain	IPR001810	Ribonuclease H-like superfamily	IPR012337	437..528	545	2740835	Eukaryota	Metazoa	Arthropoda	Arachnida	Araneae	Nephilidae	Trichonephila	Trichonephila clavata
A0A8X6KAI9	S-phase kinase-associated protein 2	F-box domain	IPR001810	Ribonuclease H-like superfamily	IPR012337	438..529	546	2740835	Eukaryota	Metazoa	Arthropoda	Arachnida	Araneae	Nephilidae	Trichonephila	Trichonephila clavata
A0A8X7Q9B3	Uncharacterized protein	F-box domain	IPR001810	Ribonuclease H-like superfamily	IPR012337	682..839	1076	52824	Eukaryota	Viridiplantae	Streptophyta	Magnoliopsida	Brassicales	Brassicaceae	Brassica	Brassica carinata
A5BCN7	F-box domain-containing protein	F-box domain	IPR001810	Ribonuclease H-like superfamily	IPR012337	734..828	1151	29760	Eukaryota	Viridiplantae	Streptophyta	Magnoliopsida	Vitales	Vitaceae	Vitis	Vitis vinifera
A8WYM3	F-box domain-containing protein	F-box domain	IPR001810	Ribonuclease H-like superfamily	IPR012337	24..105	688	6238	Eukaryota	Metazoa	Nematoda	Chromadorea	Rhabditida	Rhabditidae	Caenorhabditis	Caenorhabditis briggsae
B6VBQ1	F-box domain-containing protein	F-box domain	IPR001810	Ribonuclease H-like superfamily	IPR012337	1020..1379	1415	135651	Eukaryota	Metazoa	Nematoda	Chromadorea	Rhabditida	Rhabditidae	Caenorhabditis	Caenorhabditis brenneri
B8AP27	F-box domain-containing protein	F-box domain	IPR001810	Ribonuclease H-like superfamily	IPR012337	683..810	834	39946	Eukaryota	Viridiplantae	Streptophyta	Magnoliopsida	Poales	Poaceae	Oryza	Oryza sativa
B9FA69	F-box domain-containing protein	F-box domain	IPR001810	Ribonuclease H-like superfamily	IPR012337	994..1121	1145	39947	Eukaryota	Viridiplantae	Streptophyta	Magnoliopsida	Poales	Poaceae	Oryza	Oryza sativa
G0M9M2	F-box domain-containing protein	F-box domain	IPR001810	Ribonuclease H-like superfamily	IPR012337	478..780	836	135651	Eukaryota	Metazoa	Nematoda	Chromadorea	Rhabditida	Rhabditidae	Caenorhabditis	Caenorhabditis brenneri
G0NTP1	F-box domain-containing protein	F-box domain	IPR001810	Ribonuclease H-like superfamily	IPR012337	249..427	702	135651	Eukaryota	Metazoa	Nematoda	Chromadorea	Rhabditida	Rhabditidae	Caenorhabditis	Caenorhabditis brenneri
M7ZDC8	Integrase catalytic domain-containing protein	F-box domain	IPR001810	Ribonuclease H-like superfamily	IPR012337	3..113	1313	4572	Eukaryota	Viridiplantae	Streptophyta	Magnoliopsida	Poales	Poaceae	Triticum	Triticum urartu
M8CEN7	F-box/WD-40 repeat-containing protein	F-box domain	IPR001810	Ribonuclease H-like superfamily	IPR012337	51..176	779	37682	Eukaryota	Viridiplantae	Streptophyta	Magnoliopsida	Poales	Poaceae	Aegilops	Aegilops tauschii
Q10RJ7	Integrase catalytic domain-containing protein	F-box domain	IPR001810	Ribonuclease H-like superfamily	IPR012337	342..454	1159	39947	Eukaryota	Viridiplantae	Streptophyta	Magnoliopsida	Poales	Poaceae	Oryza	Oryza sativa
Q2QRD1	BED-type domain-containing protein	F-box domain	IPR001810	Ribonuclease H-like superfamily	IPR012337	470..995	1028	39947	Eukaryota	Viridiplantae	Streptophyta	Magnoliopsida	Poales	Poaceae	Oryza	Oryza sativa
Q2R271	HAT family dimerisation domain containing protein	F-box domain	IPR001810	Ribonuclease H-like superfamily	IPR012337	230..534	1120	39947	Eukaryota	Viridiplantae	Streptophyta	Magnoliopsida	Poales	Poaceae	Oryza	Oryza sativa
Q60DM2	F-box domain-containing protein	F-box domain	IPR001810	Ribonuclease H-like superfamily	IPR012337	704..831	855	39947	Eukaryota	Viridiplantae	Streptophyta	Magnoliopsida	Poales	Poaceae	Oryza	Oryza sativa
Q6AUM4	F-box domain-containing protein	F-box domain	IPR001810	Ribonuclease H-like superfamily	IPR012337	902..1072	1861	39947	Eukaryota	Viridiplantae	Streptophyta	Magnoliopsida	Poales	Poaceae	Oryza	Oryza sativa
Q8LMQ2	Integrase catalytic domain-containing protein	F-box domain	IPR001810	Ribonuclease H-like superfamily	IPR012337	342..454	1159	39947	Eukaryota	Viridiplantae	Streptophyta	Magnoliopsida	Poales	Poaceae	Oryza	Oryza sativa
Q8S7E7	F-box domain-containing protein	F-box domain	IPR001810	Ribonuclease H-like superfamily	IPR012337	513..873	1283	39947	Eukaryota	Viridiplantae	Streptophyta	Magnoliopsida	Poales	Poaceae	Oryza	Oryza sativa
Q8S805	Integrase catalytic domain-containing protein	F-box domain	IPR001810	Ribonuclease H-like superfamily	IPR012337	553..712	1803	39947	Eukaryota	Viridiplantae	Streptophyta	Magnoliopsida	Poales	Poaceae	Oryza	Oryza sativa
V4S6M8	F-box domain-containing protein	F-box domain	IPR001810	Ribonuclease H-like superfamily	IPR012337	2..88	429	85681	Eukaryota	Viridiplantae	Streptophyta	Magnoliopsida	Sapindales	Rutaceae	Citrus	Citrus clementina
X8J002	MPN domain-containing protein	F-box domain	IPR001810	Ribonuclease H-like superfamily	IPR012337	1529..1786,2296..2548	2870	1086054	Eukaryota	Fungi	Basidiomycota	Agaricomycetes	Cantharellales	Ceratobasidiaceae	Rhizoctonia	Rhizoctonia solani
A0A2G2WBF3	F-box domain-containing protein	F-box domain	IPR001810	Reverse transcriptase, RNA-dependent DNA polymerase	IPR013103	465..533	769	33114	Eukaryota	Viridiplantae	Streptophyta	Magnoliopsida	Solanales	Solanaceae	Capsicum	Capsicum baccatum
A0A2G2XF49	F-box domain-containing protein	F-box domain	IPR001810	Reverse transcriptase, RNA-dependent DNA polymerase	IPR013103	1..113	482	33114	Eukaryota	Viridiplantae	Streptophyta	Magnoliopsida	Solanales	Solanaceae	Capsicum	Capsicum baccatum
A0A2G2ZTG6	F-box domain-containing protein	F-box domain	IPR001810	Reverse transcriptase, RNA-dependent DNA polymerase	IPR013103	2..64	820	4072	Eukaryota	Viridiplantae	Streptophyta	Magnoliopsida	Solanales	Solanaceae	Capsicum	Capsicum annuum
A0A2G2ZTS1	F-box domain-containing protein	F-box domain	IPR001810	Reverse transcriptase, RNA-dependent DNA polymerase	IPR013103	22..88	918	4072	Eukaryota	Viridiplantae	Streptophyta	Magnoliopsida	Solanales	Solanaceae	Capsicum	Capsicum annuum
A0A2G3B6S3	F-box domain-containing protein	F-box domain	IPR001810	Reverse transcriptase, RNA-dependent DNA polymerase	IPR013103	1183..1251	1267	80379	Eukaryota	Viridiplantae	Streptophyta	Magnoliopsida	Solanales	Solanaceae	Capsicum	Capsicum chinense
A0A2G3D634	Reverse transcriptase Ty1/copia-type domain-containing protein	F-box domain	IPR001810	Reverse transcriptase, RNA-dependent DNA polymerase	IPR013103	237..372	959	80379	Eukaryota	Viridiplantae	Streptophyta	Magnoliopsida	Solanales	Solanaceae	Capsicum	Capsicum chinense
A0A2N9G528	F-box domain-containing protein	F-box domain	IPR001810	Reverse transcriptase, RNA-dependent DNA polymerase	IPR013103	229..472	714	28930	Eukaryota	Viridiplantae	Streptophyta	Magnoliopsida	Fagales	Fagaceae	Fagus	Fagus sylvatica
A0A2Z6N1U2	F-box domain-containing protein	F-box domain	IPR001810	Reverse transcriptase, RNA-dependent DNA polymerase	IPR013103	844..1088	1333	3900	Eukaryota	Viridiplantae	Streptophyta	Magnoliopsida	Fabales	Fabaceae	Trifolium	Trifolium subterraneum
A0A3Q7HJ77	F-box domain-containing protein	F-box domain	IPR001810	Reverse transcriptase, RNA-dependent DNA polymerase	IPR013103	230..315	387	4081	Eukaryota	Viridiplantae	Streptophyta	Magnoliopsida	Solanales	Solanaceae	Solanum	Solanum lycopersicum
A0A438I379	F-box domain-containing protein	F-box domain	IPR001810	Reverse transcriptase, RNA-dependent DNA polymerase	IPR013103	489..712	1206	29760	Eukaryota	Viridiplantae	Streptophyta	Magnoliopsida	Vitales	Vitaceae	Vitis	Vitis vinifera
A0A445F227	Retrovirus-related Pol polyprotein from transposon TNT 1-94	F-box domain	IPR001810	Reverse transcriptase, RNA-dependent DNA polymerase	IPR013103	720..966	1745	3848	Eukaryota	Viridiplantae	Streptophyta	Magnoliopsida	Fabales	Fabaceae	Glycine	Glycine soja
A0A445KMF5	F-box domain-containing protein	F-box domain	IPR001810	Reverse transcriptase, RNA-dependent DNA polymerase	IPR013103	481..548,568..675	1252	3848	Eukaryota	Viridiplantae	Streptophyta	Magnoliopsida	Fabales	Fabaceae	Glycine	Glycine soja
A0A484NKE1	F-box domain-containing protein	F-box domain	IPR001810	Reverse transcriptase, RNA-dependent DNA polymerase	IPR013103	347..407	1160	132261	Eukaryota	Viridiplantae	Streptophyta	Magnoliopsida	Solanales	Convolvulaceae	Cuscuta	Cuscuta campestris
A0A5N6LEG3	Zinc finger, CCHC-type	F-box domain	IPR001810	Reverse transcriptase, RNA-dependent DNA polymerase	IPR013103	290..531	1131	192012	Eukaryota	Viridiplantae	Streptophyta	Magnoliopsida	Asterales	Asteraceae	Mikania	Mikania micrantha
A0A699GYC2	F-box domain-containing protein	F-box domain	IPR001810	Reverse transcriptase, RNA-dependent DNA polymerase	IPR013103	220..280,286..384	583	118510	Eukaryota	Viridiplantae	Streptophyta	Magnoliopsida	Asterales	Asteraceae	Tanacetum	Tanacetum cinerariifolium
A0A699H3H5	F-box domain-containing protein	F-box domain	IPR001810	Reverse transcriptase, RNA-dependent DNA polymerase	IPR013103	251..463	883	118510	Eukaryota	Viridiplantae	Streptophyta	Magnoliopsida	Asterales	Asteraceae	Tanacetum	Tanacetum cinerariifolium
A0A699H994	CCHC-type domain-containing protein	F-box domain	IPR001810	Reverse transcriptase, RNA-dependent DNA polymerase	IPR013103	483..536	650	118510	Eukaryota	Viridiplantae	Streptophyta	Magnoliopsida	Asterales	Asteraceae	Tanacetum	Tanacetum cinerariifolium
A0A699HAU4	F-box domain-containing protein	F-box domain	IPR001810	Reverse transcriptase, RNA-dependent DNA polymerase	IPR013103	559..694	877	118510	Eukaryota	Viridiplantae	Streptophyta	Magnoliopsida	Asterales	Asteraceae	Tanacetum	Tanacetum cinerariifolium
A0A699I0G9	F-box domain-containing protein	F-box domain	IPR001810	Reverse transcriptase, RNA-dependent DNA polymerase	IPR013103	2..93	598	118510	Eukaryota	Viridiplantae	Streptophyta	Magnoliopsida	Asterales	Asteraceae	Tanacetum	Tanacetum cinerariifolium
A0A6A2Y410	F-box domain-containing protein	F-box domain	IPR001810	Reverse transcriptase, RNA-dependent DNA polymerase	IPR013103	42..121	595	106335	Eukaryota	Viridiplantae	Streptophyta	Magnoliopsida	Malvales	Malvaceae	Hibiscus	Hibiscus syriacus
A0A6A6MXU7	F-box domain-containing protein	F-box domain	IPR001810	Reverse transcriptase, RNA-dependent DNA polymerase	IPR013103	1123..1215	1473	3981	Eukaryota	Viridiplantae	Streptophyta	Magnoliopsida	Malpighiales	Euphorbiaceae	Hevea	Hevea brasiliensis
A0A6D2K555	Integrase catalytic domain-containing protein	F-box domain	IPR001810	Reverse transcriptase, RNA-dependent DNA polymerase	IPR013103	748..989	1234	1685480	Eukaryota	Viridiplantae	Streptophyta	Magnoliopsida	Brassicales	Brassicaceae	Microthlaspi	Microthlaspi erraticum
A0A6L2KTH8	F-box domain-containing protein	F-box domain	IPR001810	Reverse transcriptase, RNA-dependent DNA polymerase	IPR013103	212..257	769	118510	Eukaryota	Viridiplantae	Streptophyta	Magnoliopsida	Asterales	Asteraceae	Tanacetum	Tanacetum cinerariifolium
A0A6L2NZR3	Integrase catalytic domain-containing protein	F-box domain	IPR001810	Reverse transcriptase, RNA-dependent DNA polymerase	IPR013103	1259..1369	1561	118510	Eukaryota	Viridiplantae	Streptophyta	Magnoliopsida	Asterales	Asteraceae	Tanacetum	Tanacetum cinerariifolium
A0A803NXM7	F-box domain-containing protein	F-box domain	IPR001810	Reverse transcriptase, RNA-dependent DNA polymerase	IPR013103	809..888	934	3483	Eukaryota	Viridiplantae	Streptophyta	Magnoliopsida	Rosales	Cannabaceae	Cannabis	Cannabis sativa
A0A834ZJH3	F-box domain-containing protein	F-box domain	IPR001810	Reverse transcriptase, RNA-dependent DNA polymerase	IPR013103	164..219	638	13715	Eukaryota	Viridiplantae	Streptophyta	Magnoliopsida	Trochodendrales	Trochodendraceae	Tetracentron	Tetracentron sinense
A0A8H7CF79	F-box domain-containing protein	F-box domain	IPR001810	Reverse transcriptase, RNA-dependent DNA polymerase	IPR013103	1375..1601	1844	230812	Eukaryota	Fungi	Basidiomycota	Agaricomycetes	Agaricales	Mycenaceae	Mycena	Mycena sanguinolenta
A0A8T1XDW8	Integrase catalytic core	F-box domain	IPR001810	Reverse transcriptase, RNA-dependent DNA polymerase	IPR013103	976..1220	1888	1240361	Eukaryota	Viridiplantae	Streptophyta	Magnoliopsida	Brassicales	Brassicaceae	Arabidopsis	Arabidopsis thaliana x Arabidopsis arenosa
A0A8T1Y1Y1	Retrotransposon gag domain	F-box domain	IPR001810	Reverse transcriptase, RNA-dependent DNA polymerase	IPR013103	1345..1591	1870	1240361	Eukaryota	Viridiplantae	Streptophyta	Magnoliopsida	Brassicales	Brassicaceae	Arabidopsis	Arabidopsis thaliana x Arabidopsis arenosa
A0A8T1ZL91	FBD domain	F-box domain	IPR001810	Reverse transcriptase, RNA-dependent DNA polymerase	IPR013103	1533..1777	2415	1240361	Eukaryota	Viridiplantae	Streptophyta	Magnoliopsida	Brassicales	Brassicaceae	Arabidopsis	Arabidopsis thaliana x Arabidopsis arenosa
A0A8T1ZRJ2	Integrase catalytic domain-containing protein	F-box domain	IPR001810	Reverse transcriptase, RNA-dependent DNA polymerase	IPR013103	948..1188	1865	45249	Eukaryota	Viridiplantae	Streptophyta	Magnoliopsida	Brassicales	Brassicaceae	Arabidopsis	Arabidopsis suecica
A0A8T2A2H5	Integrase catalytic domain-containing protein	F-box domain	IPR001810	Reverse transcriptase, RNA-dependent DNA polymerase	IPR013103	1414..1656	2121	45249	Eukaryota	Viridiplantae	Streptophyta	Magnoliopsida	Brassicales	Brassicaceae	Arabidopsis	Arabidopsis suecica
A0A8T2BJD0	Reverse transcriptase RNA-dependent DNA polymerase	F-box domain	IPR001810	Reverse transcriptase, RNA-dependent DNA polymerase	IPR013103	1236..1478	1730	1240361	Eukaryota	Viridiplantae	Streptophyta	Magnoliopsida	Brassicales	Brassicaceae	Arabidopsis	Arabidopsis thaliana x Arabidopsis arenosa
A0A8T2CHB0	Pre-mRNA-splicing factor 18	F-box domain	IPR001810	Reverse transcriptase, RNA-dependent DNA polymerase	IPR013103	1384..1625	2268	45249	Eukaryota	Viridiplantae	Streptophyta	Magnoliopsida	Brassicales	Brassicaceae	Arabidopsis	Arabidopsis suecica
A0A8T2CJD5	Ubiquitin domain	F-box domain	IPR001810	Reverse transcriptase, RNA-dependent DNA polymerase	IPR013103	780..894	1120	1240361	Eukaryota	Viridiplantae	Streptophyta	Magnoliopsida	Brassicales	Brassicaceae	Arabidopsis	Arabidopsis thaliana x Arabidopsis arenosa
A0A8T2ESU2	F-box-like domain superfamily	F-box domain	IPR001810	Reverse transcriptase, RNA-dependent DNA polymerase	IPR013103	752..971	1738	1240361	Eukaryota	Viridiplantae	Streptophyta	Magnoliopsida	Brassicales	Brassicaceae	Arabidopsis	Arabidopsis thaliana x Arabidopsis arenosa
A0A8T2FA94	F-box domain-containing protein	F-box domain	IPR001810	Reverse transcriptase, RNA-dependent DNA polymerase	IPR013103	1..180	1089	45249	Eukaryota	Viridiplantae	Streptophyta	Magnoliopsida	Brassicales	Brassicaceae	Arabidopsis	Arabidopsis suecica
M7ZDC8	Integrase catalytic domain-containing protein	F-box domain	IPR001810	Reverse transcriptase, RNA-dependent DNA polymerase	IPR013103	264..435	1313	4572	Eukaryota	Viridiplantae	Streptophyta	Magnoliopsida	Poales	Poaceae	Triticum	Triticum urartu
M8CRA0	F-box domain-containing protein	F-box domain	IPR001810	Reverse transcriptase, RNA-dependent DNA polymerase	IPR013103	489..546	877	37682	Eukaryota	Viridiplantae	Streptophyta	Magnoliopsida	Poales	Poaceae	Aegilops	Aegilops tauschii
Q6AUM4	F-box domain-containing protein	F-box domain	IPR001810	Reverse transcriptase, RNA-dependent DNA polymerase	IPR013103	1234..1475	1861	39947	Eukaryota	Viridiplantae	Streptophyta	Magnoliopsida	Poales	Poaceae	Oryza	Oryza sativa
Q8S805	Integrase catalytic domain-containing protein	F-box domain	IPR001810	Reverse transcriptase, RNA-dependent DNA polymerase	IPR013103	921..1163	1803	39947	Eukaryota	Viridiplantae	Streptophyta	Magnoliopsida	Poales	Poaceae	Oryza	Oryza sativa
A0A1A9UYJ1	F-box domain-containing protein	F-box domain	IPR001810	Integrase-like, catalytic domain superfamily	IPR013762	158..333	359	7395	Eukaryota	Metazoa	Arthropoda	Insecta	Diptera	Glossinidae	Glossina	Glossina austeni
A0A2G5TYR3	F-box domain-containing protein	F-box domain	IPR001810	Integrase-like, catalytic domain superfamily	IPR013762	279..457	478	1611254	Eukaryota	Metazoa	Nematoda	Chromadorea	Rhabditida	Rhabditidae	Caenorhabditis	Caenorhabditis nigoni
A0A2G5TYW5	F-box domain-containing protein	F-box domain	IPR001810	Integrase-like, catalytic domain superfamily	IPR013762	267..445	466	1611254	Eukaryota	Metazoa	Nematoda	Chromadorea	Rhabditida	Rhabditidae	Caenorhabditis	Caenorhabditis nigoni
A0A8B6EUX8	F-box domain-containing protein	F-box domain	IPR001810	Integrase-like, catalytic domain superfamily	IPR013762	312..501	671	29158	Eukaryota	Metazoa	Mollusca	Bivalvia	Mytilida	Mytilidae	Mytilus	Mytilus galloprovincialis
A0A8S3PPG9	SWIM-type domain-containing protein	F-box domain	IPR001810	Integrase-like, catalytic domain superfamily	IPR013762	1524..1732	1868	6550	Eukaryota	Metazoa	Mollusca	Bivalvia	Mytilida	Mytilidae	Mytilus	Mytilus edulis
D8U0D3	F-box domain-containing protein	F-box domain	IPR001810	Integrase-like, catalytic domain superfamily	IPR013762	711..899	946	3068	Eukaryota	Viridiplantae	Chlorophyta	Chlorophyceae	Chlamydomonadales	Volvocaceae	Volvox	Volvox carteri
A0A0P0Y013	F-box domain-containing protein	F-box domain	IPR001810	Transposase, MuDR, N-terminal	IPR015401	498..555	612	39947	Eukaryota	Viridiplantae	Streptophyta	Magnoliopsida	Poales	Poaceae	Oryza	Oryza sativa
A2Z0V7	F-box domain-containing protein	F-box domain	IPR001810	Transposase, MuDR, N-terminal	IPR015401	496..553	637	39946	Eukaryota	Viridiplantae	Streptophyta	Magnoliopsida	Poales	Poaceae	Oryza	Oryza sativa
A0A072TZG7	F-box domain-containing protein	F-box domain	IPR001810	MULE transposase domain	IPR018289	581..623	638	3880	Eukaryota	Viridiplantae	Streptophyta	Magnoliopsida	Fabales	Fabaceae	Medicago	Medicago truncatula
A0A2N9HTT0	Protein FAR1-RELATED SEQUENCE	F-box domain	IPR001810	MULE transposase domain	IPR018289	458..551	940	28930	Eukaryota	Viridiplantae	Streptophyta	Magnoliopsida	Fagales	Fagaceae	Fagus	Fagus sylvatica
A0A484MSX1	SWIM-type domain-containing protein	F-box domain	IPR001810	MULE transposase domain	IPR018289	367..462	693	132261	Eukaryota	Viridiplantae	Streptophyta	Magnoliopsida	Solanales	Convolvulaceae	Cuscuta	Cuscuta campestris
A0A5C7IPS5	F-box domain-containing protein	F-box domain	IPR001810	MULE transposase domain	IPR018289	1270..1364	1668	1000413	Eukaryota	Viridiplantae	Streptophyta	Magnoliopsida	Sapindales	Sapindaceae	Acer	Acer yangbiense
A0A6A2XJE3	SWIM-type domain-containing protein	F-box domain	IPR001810	MULE transposase domain	IPR018289	910..1008	1304	106335	Eukaryota	Viridiplantae	Streptophyta	Magnoliopsida	Malvales	Malvaceae	Hibiscus	Hibiscus syriacus
A0A6A2Y5H8	SWIM-type domain-containing protein	F-box domain	IPR001810	MULE transposase domain	IPR018289	934..1032	1312	106335	Eukaryota	Viridiplantae	Streptophyta	Magnoliopsida	Malvales	Malvaceae	Hibiscus	Hibiscus syriacus
A0A6A2ZL62	F-box domain-containing protein	F-box domain	IPR001810	MULE transposase domain	IPR018289	869..942	944	106335	Eukaryota	Viridiplantae	Streptophyta	Magnoliopsida	Malvales	Malvaceae	Hibiscus	Hibiscus syriacus
A0A6D2JBC3	SWIM-type domain-containing protein	F-box domain	IPR001810	MULE transposase domain	IPR018289	901..997	1311	1685480	Eukaryota	Viridiplantae	Streptophyta	Magnoliopsida	Brassicales	Brassicaceae	Microthlaspi	Microthlaspi erraticum
A0A6L2NQ90	F-box domain-containing protein	F-box domain	IPR001810	MULE transposase domain	IPR018289	983..1068	1578	118510	Eukaryota	Viridiplantae	Streptophyta	Magnoliopsida	Asterales	Asteraceae	Tanacetum	Tanacetum cinerariifolium
A0A811SQ34	Protein FAR1-RELATED SEQUENCE	F-box domain	IPR001810	MULE transposase domain	IPR018289	475..570	900	422564	Eukaryota	Viridiplantae	Streptophyta	Magnoliopsida	Poales	Poaceae	Miscanthus	Miscanthus lutarioriparius
A0A818VQE6	F-box domain-containing protein	F-box domain	IPR001810	MULE transposase domain	IPR018289	176..272	911	433720	Eukaryota	Metazoa	Rotifera	Eurotatoria	Adinetida	Adinetidae	Adineta	Adineta steineri
A0A820N1C5	F-box domain-containing protein	F-box domain	IPR001810	MULE transposase domain	IPR018289	45..139	496	392032	Eukaryota	Metazoa	Rotifera	Eurotatoria	NA	NA	Rotaria	Rotaria socialis
A0A835HEB4	F-box domain-containing protein	F-box domain	IPR001810	MULE transposase domain	IPR018289	338..428	1045	261450	Eukaryota	Viridiplantae	Streptophyta	Magnoliopsida	Ranunculales	Ranunculaceae	Coptis	Coptis chinensis
Q2GMA2	F-box domain-containing protein	F-box domain	IPR001810	MULE transposase domain	IPR018289	265..316	624	306901	Eukaryota	Fungi	Ascomycota	Sordariomycetes	Sordariales	Chaetomiaceae	Chaetomium	Chaetomium globosum
Q2HSZ7	Protein FAR1-RELATED SEQUENCE	F-box domain	IPR001810	MULE transposase domain	IPR018289	571..665	1116	3880	Eukaryota	Viridiplantae	Streptophyta	Magnoliopsida	Fabales	Fabaceae	Medicago	Medicago truncatula
A0A178U5M6	F-box domain-containing protein	F-box domain	IPR001810	MULE transposase, N-terminal all-beta domain	IPR018290	167..275	726	3702	Eukaryota	Viridiplantae	Streptophyta	Magnoliopsida	Brassicales	Brassicaceae	Arabidopsis	Arabidopsis thaliana
A0A2G2YZ99	F-box domain-containing protein	F-box domain	IPR001810	Aminotransferase-like, plant mobile domain	IPR019557	364..531	590	4072	Eukaryota	Viridiplantae	Streptophyta	Magnoliopsida	Solanales	Solanaceae	Capsicum	Capsicum annuum
A0A2G3BUB6	F-box domain-containing protein	F-box domain	IPR001810	Aminotransferase-like, plant mobile domain	IPR019557	292..354	489	80379	Eukaryota	Viridiplantae	Streptophyta	Magnoliopsida	Solanales	Solanaceae	Capsicum	Capsicum chinense
A0A2G3BXH0	Protein MAIN-LIKE 1-like	F-box domain	IPR001810	Aminotransferase-like, plant mobile domain	IPR019557	315..397	428	80379	Eukaryota	Viridiplantae	Streptophyta	Magnoliopsida	Solanales	Solanaceae	Capsicum	Capsicum chinense
A0A4Y7L4Y0	F-box domain-containing protein	F-box domain	IPR001810	Aminotransferase-like, plant mobile domain	IPR019557	364..693	845	3469	Eukaryota	Viridiplantae	Streptophyta	Magnoliopsida	Ranunculales	Papaveraceae	Papaver	Papaver somniferum
A0A7J7LQ09	F-box domain-containing protein	F-box domain	IPR001810	Aminotransferase-like, plant mobile domain	IPR019557	519..658	907	39325	Eukaryota	Viridiplantae	Streptophyta	Magnoliopsida	Ranunculales	Circaeasteraceae	Kingdonia	Kingdonia uniflora
A0A8B8L563	F-box domain-containing protein	F-box domain	IPR001810	Aminotransferase-like, plant mobile domain	IPR019557	15..105	451	3816	Eukaryota	Viridiplantae	Streptophyta	Magnoliopsida	Fabales	Fabaceae	Abrus	Abrus precatorius
A0A8T0VSE2	F-box domain-containing protein	F-box domain	IPR001810	Aminotransferase-like, plant mobile domain	IPR019557	494..538	538	38727	Eukaryota	Viridiplantae	Streptophyta	Magnoliopsida	Poales	Poaceae	Panicum	Panicum virgatum
A0A0D3DUH4	F-box domain-containing protein	F-box domain	IPR001810	Aspartic peptidase domain superfamily	IPR021109	669..794	931	109376	Eukaryota	Viridiplantae	Streptophyta	Magnoliopsida	Brassicales	Brassicaceae	Brassica	Brassica oleracea
A0A0E0I870	F-box domain-containing protein	F-box domain	IPR001810	Aspartic peptidase domain superfamily	IPR021109	383..554	1164	4536	Eukaryota	Viridiplantae	Streptophyta	Magnoliopsida	Poales	Poaceae	Oryza	Oryza nivara
A0A0W0FW32	F-box domain-containing protein	F-box domain	IPR001810	Aspartic peptidase domain superfamily	IPR021109	69..389	960	221103	Eukaryota	Fungi	Basidiomycota	Agaricomycetes	Agaricales	Marasmiaceae	Moniliophthora	Moniliophthora roreri
A0A146HVZ8	F-box domain-containing protein	F-box domain	IPR001810	Aspartic peptidase domain superfamily	IPR021109	222..629	1449	658473	Eukaryota	Fungi	Basidiomycota	Agaricomycetes	Agaricales	Mycenaceae	Mycena	Mycena chlorophos
A0A1A9UYI4	F-box domain-containing protein	F-box domain	IPR001810	Aspartic peptidase domain superfamily	IPR021109	176..250	500	7395	Eukaryota	Metazoa	Arthropoda	Insecta	Diptera	Glossinidae	Glossina	Glossina austeni
A0A1R3J533	F-box domain-containing protein	F-box domain	IPR001810	Aspartic peptidase domain superfamily	IPR021109	472..586	802	210143	Eukaryota	Viridiplantae	Streptophyta	Magnoliopsida	Malvales	Malvaceae	Corchorus	Corchorus capsularis
A0A1R3K501	F-box domain-containing protein	F-box domain	IPR001810	Aspartic peptidase domain superfamily	IPR021109	417..541	545	93759	Eukaryota	Viridiplantae	Streptophyta	Magnoliopsida	Malvales	Malvaceae	Corchorus	Corchorus olitorius
A0A284QX46	F-box domain-containing protein	F-box domain	IPR001810	Aspartic peptidase domain superfamily	IPR021109	1314..1438	1696	47428	Eukaryota	Fungi	Basidiomycota	Agaricomycetes	Agaricales	Physalacriaceae	Armillaria	Armillaria ostoyae
A0A2G3ACM8	F-box domain-containing protein	F-box domain	IPR001810	Aspartic peptidase domain superfamily	IPR021109	45..179	662	4072	Eukaryota	Viridiplantae	Streptophyta	Magnoliopsida	Solanales	Solanaceae	Capsicum	Capsicum annuum
A0A2N9EZG0	F-box domain-containing protein	F-box domain	IPR001810	Aspartic peptidase domain superfamily	IPR021109	709..841	1722	28930	Eukaryota	Viridiplantae	Streptophyta	Magnoliopsida	Fagales	Fagaceae	Fagus	Fagus sylvatica
A0A2N9INS0	RNA-directed DNA polymerase	F-box domain	IPR001810	Aspartic peptidase domain superfamily	IPR021109	783..911	2119	28930	Eukaryota	Viridiplantae	Streptophyta	Magnoliopsida	Fagales	Fagaceae	Fagus	Fagus sylvatica
A0A2Z6QN25	F-box domain-containing protein	F-box domain	IPR001810	Aspartic peptidase domain superfamily	IPR021109	6..120	474	94130	Eukaryota	Fungi	Mucoromycota	Glomeromycetes	Glomerales	Glomeraceae	Rhizophagus	Rhizophagus clarus
A0A445EYE8	F-box domain-containing protein	F-box domain	IPR001810	Aspartic peptidase domain superfamily	IPR021109	554..672	750	3848	Eukaryota	Viridiplantae	Streptophyta	Magnoliopsida	Fabales	Fabaceae	Glycine	Glycine soja
A0A484KR89	CCHC-type domain-containing protein	F-box domain	IPR001810	Aspartic peptidase domain superfamily	IPR021109	237..319	716	132261	Eukaryota	Viridiplantae	Streptophyta	Magnoliopsida	Solanales	Convolvulaceae	Cuscuta	Cuscuta campestris
A0A484N9Z4	F-box domain-containing protein	F-box domain	IPR001810	Aspartic peptidase domain superfamily	IPR021109	490..610	889	132261	Eukaryota	Viridiplantae	Streptophyta	Magnoliopsida	Solanales	Convolvulaceae	Cuscuta	Cuscuta campestris
A0A484NJN2	F-box domain-containing protein	F-box domain	IPR001810	Aspartic peptidase domain superfamily	IPR021109	520..643	1485	132261	Eukaryota	Viridiplantae	Streptophyta	Magnoliopsida	Solanales	Convolvulaceae	Cuscuta	Cuscuta campestris
A0A4Q9MB39	Peptidase A1 domain-containing protein	F-box domain	IPR001810	Aspartic peptidase domain superfamily	IPR021109	10..430	1146	114155	Eukaryota	Fungi	Basidiomycota	Agaricomycetes	Polyporales	Polyporaceae	Dichomitus	Dichomitus squalens
A0A4Q9NNT7	Peptidase A1 domain-containing protein	F-box domain	IPR001810	Aspartic peptidase domain superfamily	IPR021109	10..432	1146	114155	Eukaryota	Fungi	Basidiomycota	Agaricomycetes	Polyporales	Polyporaceae	Dichomitus	Dichomitus squalens
A0A4Q9PS61	Peptidase A1 domain-containing protein	F-box domain	IPR001810	Aspartic peptidase domain superfamily	IPR021109	10..430	1146	114155	Eukaryota	Fungi	Basidiomycota	Agaricomycetes	Polyporales	Polyporaceae	Dichomitus	Dichomitus squalens
A0A4S2KWP5	Reverse transcriptase	F-box domain	IPR001810	Aspartic peptidase domain superfamily	IPR021109	4..125	4116	300112	Eukaryota	Metazoa	Arthropoda	Insecta	Hymenoptera	Formicidae	Temnothorax	Temnothorax longispinosus
A0A4S4MUE8	Polynucleotide 5'-hydroxyl-kinase GRC3	F-box domain	IPR001810	Aspartic peptidase domain superfamily	IPR021109	433..807	1988	2447956	Eukaryota	Fungi	Basidiomycota	Agaricomycetes	Polyporales	Steccherinaceae	Antrodiella	Antrodiella citrinella
A0A4Y7IV70	F-box domain-containing protein	F-box domain	IPR001810	Aspartic peptidase domain superfamily	IPR021109	424..485	489	3469	Eukaryota	Viridiplantae	Streptophyta	Magnoliopsida	Ranunculales	Papaveraceae	Papaver	Papaver somniferum
A0A4Y9YUT6	F-box domain-containing protein	F-box domain	IPR001810	Aspartic peptidase domain superfamily	IPR021109	1852..1986	3338	205917	Eukaryota	Fungi	Basidiomycota	Agaricomycetes	Russulales	Hericiaceae	Dentipellis	Dentipellis fragilis
A0A6H5GQT6	DNA helicase	F-box domain	IPR001810	Aspartic peptidase domain superfamily	IPR021109	869..1149,1193..1239	2127	355587	Eukaryota	Metazoa	Arthropoda	Insecta	Hemiptera	Miridae	Nesidiocoris	Nesidiocoris tenuis
A0A6L2NU70	F-box domain-containing protein	F-box domain	IPR001810	Aspartic peptidase domain superfamily	IPR021109	557..659	987	118510	Eukaryota	Viridiplantae	Streptophyta	Magnoliopsida	Asterales	Asteraceae	Tanacetum	Tanacetum cinerariifolium
A0A6V7WR93	Uncharacterized protein	F-box domain	IPR001810	Aspartic peptidase domain superfamily	IPR021109	331..447	862	390850	Eukaryota	Metazoa	Nematoda	Chromadorea	Rhabditida	Meloidogynidae	Meloidogyne	Meloidogyne enterolobii
A0A803MFS0	F-box domain-containing protein	F-box domain	IPR001810	Aspartic peptidase domain superfamily	IPR021109	14..111	1513	63459	Eukaryota	Viridiplantae	Streptophyta	Magnoliopsida	Caryophyllales	Chenopodiaceae	Chenopodium	Chenopodium quinoa
A0A814QX90	CCHC-type domain-containing protein	F-box domain	IPR001810	Aspartic peptidase domain superfamily	IPR021109	234..338	868	1234261	Eukaryota	Metazoa	Rotifera	Eurotatoria	Philodinida	Philodinidae	Didymodactylos	Didymodactylos carnosus
A0A8H7D486	Peptidase A1 domain-containing protein	F-box domain	IPR001810	Aspartic peptidase domain superfamily	IPR021109	70..439	971	2733690	Eukaryota	Fungi	Basidiomycota	Agaricomycetes	Agaricales	Mycenaceae	Mycena	Mycena venus
A0A8H7G0H1	Store-operated calcium entry-associated regulatory factor	F-box domain	IPR001810	Aspartic peptidase domain superfamily	IPR021109	863..1194	1339	2748771	Eukaryota	Fungi	Basidiomycota	Agaricomycetes	Atheliales	Atheliaceae	Athelia	Athelia sp. TMB
A0A8J5H236	Retrotrans_gag domain-containing protein	F-box domain	IPR001810	Aspartic peptidase domain superfamily	IPR021109	336..434	900	94328	Eukaryota	Viridiplantae	Streptophyta	Magnoliopsida	Zingiberales	Zingiberaceae	Zingiber	Zingiber officinale
A0A8K0IQ06	PAS domain-containing protein	F-box domain	IPR001810	Aspartic peptidase domain superfamily	IPR021109	88..183	714	13894	Eukaryota	Viridiplantae	Streptophyta	Magnoliopsida	Arecales	Arecaceae	Cocos	Cocos nucifera
A0A8S0VVX5	F-box domain-containing protein	F-box domain	IPR001810	Aspartic peptidase domain superfamily	IPR021109	951..1063	1409	1973307	Eukaryota	Fungi	Basidiomycota	Agaricomycetes	Agaricales	Bolbitiaceae	Cyclocybe	Cyclocybe aegerita
A0A8X7XNG1	FBXW9 protein	F-box domain	IPR001810	Aspartic peptidase domain superfamily	IPR021109	146..255	790	55291	Eukaryota	Metazoa	Chordata	Cladistia	Polypteriformes	Polypteridae	Polypterus	Polypterus senegalus
A5AQE0	F-box domain-containing protein	F-box domain	IPR001810	Aspartic peptidase domain superfamily	IPR021109	627..749	1575	29760	Eukaryota	Viridiplantae	Streptophyta	Magnoliopsida	Vitales	Vitaceae	Vitis	Vitis vinifera
G7K1M7	F-box domain-containing protein	F-box domain	IPR001810	Aspartic peptidase domain superfamily	IPR021109	771..907	1041	3880	Eukaryota	Viridiplantae	Streptophyta	Magnoliopsida	Fabales	Fabaceae	Medicago	Medicago truncatula
R7T084	Peptidase A1 domain-containing protein	F-box domain	IPR001810	Aspartic peptidase domain superfamily	IPR021109	10..430	1146	732165	Eukaryota	Fungi	Basidiomycota	Agaricomycetes	Polyporales	Polyporaceae	Dichomitus	Dichomitus squalens
A0A2B4SC40	F-box domain-containing protein	F-box domain	IPR001810	Transposase protein	IPR021896	219..401	1547	50429	Eukaryota	Metazoa	Cnidaria	Anthozoa	Scleractinia	Pocilloporidae	Stylophora	Stylophora pistillata
A0A6A4X4U8	F-box domain-containing protein	F-box domain	IPR001810	Transposase protein	IPR021896	258..445	1379	1232801	Eukaryota	Metazoa	Arthropoda	Thecostraca	Balanomorpha	Balanidae	Amphibalanus	Amphibalanus amphitrite
A0A498J7K9	F-box domain-containing protein	F-box domain	IPR001810	Domain of unknown function DUF4219	IPR025314	1713..1739	1909	3750	Eukaryota	Viridiplantae	Streptophyta	Magnoliopsida	Rosales	Rosaceae	Malus	Malus domestica
A0A8T1ZZN3	Glutamyl-tRNA reductase N-terminal domain superfamily	F-box domain	IPR001810	Domain of unknown function DUF4219	IPR025314	475..501	1520	45249	Eukaryota	Viridiplantae	Streptophyta	Magnoliopsida	Brassicales	Brassicaceae	Arabidopsis	Arabidopsis suecica
A0A8T2BJD0	Reverse transcriptase RNA-dependent DNA polymerase	F-box domain	IPR001810	Domain of unknown function DUF4219	IPR025314	351..374	1730	1240361	Eukaryota	Viridiplantae	Streptophyta	Magnoliopsida	Brassicales	Brassicaceae	Arabidopsis	Arabidopsis thaliana x Arabidopsis arenosa
A0A2G2Z3Z8	Helitron_like_N domain-containing protein	F-box domain	IPR001810	Helitron helicase-like domain	IPR025476	1..72	304	4072	Eukaryota	Viridiplantae	Streptophyta	Magnoliopsida	Solanales	Solanaceae	Capsicum	Capsicum annuum
A0A834SNZ1	ATP-dependent DNA helicase	F-box domain	IPR001810	Helitron helicase-like domain	IPR025476	653..739	1229	362788	Eukaryota	Viridiplantae	Streptophyta	Magnoliopsida	Fabales	Fabaceae	Senna	Senna tora
A0A8T2E3T9	ATP-dependent DNA helicase	F-box domain	IPR001810	Helitron helicase-like domain	IPR025476	945..1127	2456	1240361	Eukaryota	Viridiplantae	Streptophyta	Magnoliopsida	Brassicales	Brassicaceae	Arabidopsis	Arabidopsis thaliana x Arabidopsis arenosa
A0A178VL12	F-box domain-containing protein	F-box domain	IPR001810	hAT-like transposase, RNase-H fold	IPR025525	684..772	1012	3702	Eukaryota	Viridiplantae	Streptophyta	Magnoliopsida	Brassicales	Brassicaceae	Arabidopsis	Arabidopsis thaliana
A0A7N2MAG7	BED-type domain-containing protein	F-box domain	IPR001810	hAT-like transposase, RNase-H fold	IPR025525	679..782	1262	97700	Eukaryota	Viridiplantae	Streptophyta	Magnoliopsida	Fagales	Fagaceae	Quercus	Quercus lobata
A0A803LUC9	BED-type domain-containing protein	F-box domain	IPR001810	hAT-like transposase, RNase-H fold	IPR025525	792..869	976	63459	Eukaryota	Viridiplantae	Streptophyta	Magnoliopsida	Caryophyllales	Chenopodiaceae	Chenopodium	Chenopodium quinoa
A0A803M340	F-box domain-containing protein	F-box domain	IPR001810	hAT-like transposase, RNase-H fold	IPR025525	342..445	965	63459	Eukaryota	Viridiplantae	Streptophyta	Magnoliopsida	Caryophyllales	Chenopodiaceae	Chenopodium	Chenopodium quinoa
Q2QRD1	BED-type domain-containing protein	F-box domain	IPR001810	hAT-like transposase, RNase-H fold	IPR025525	696..795	1028	39947	Eukaryota	Viridiplantae	Streptophyta	Magnoliopsida	Poales	Poaceae	Oryza	Oryza sativa
A0A371G0E7	F-box domain-containing protein	F-box domain	IPR001810	GAG-pre-integrase domain	IPR025724	530..602	834	157652	Eukaryota	Viridiplantae	Streptophyta	Magnoliopsida	Fabales	Fabaceae	Mucuna	Mucuna pruriens
A0A438I379	F-box domain-containing protein	F-box domain	IPR001810	GAG-pre-integrase domain	IPR025724	336..372	1206	29760	Eukaryota	Viridiplantae	Streptophyta	Magnoliopsida	Vitales	Vitaceae	Vitis	Vitis vinifera
A0A4Y1S2C0	F-box domain-containing protein	F-box domain	IPR001810	GAG-pre-integrase domain	IPR025724	625..679	697	3755	Eukaryota	Viridiplantae	Streptophyta	Magnoliopsida	Rosales	Rosaceae	Prunus	Prunus dulcis
A0A699H994	CCHC-type domain-containing protein	F-box domain	IPR001810	GAG-pre-integrase domain	IPR025724	331..380	650	118510	Eukaryota	Viridiplantae	Streptophyta	Magnoliopsida	Asterales	Asteraceae	Tanacetum	Tanacetum cinerariifolium
A0A6A2YA44	F-box domain-containing protein	F-box domain	IPR001810	GAG-pre-integrase domain	IPR025724	851..918	1460	106335	Eukaryota	Viridiplantae	Streptophyta	Magnoliopsida	Malvales	Malvaceae	Hibiscus	Hibiscus syriacus
A0A6D2K555	Integrase catalytic domain-containing protein	F-box domain	IPR001810	GAG-pre-integrase domain	IPR025724	347..389	1234	1685480	Eukaryota	Viridiplantae	Streptophyta	Magnoliopsida	Brassicales	Brassicaceae	Microthlaspi	Microthlaspi erraticum
A0A6L2KTH8	F-box domain-containing protein	F-box domain	IPR001810	GAG-pre-integrase domain	IPR025724	17..85	769	118510	Eukaryota	Viridiplantae	Streptophyta	Magnoliopsida	Asterales	Asteraceae	Tanacetum	Tanacetum cinerariifolium
A0A811QC69	F-box domain-containing protein	F-box domain	IPR001810	GAG-pre-integrase domain	IPR025724	1018..1067	1220	422564	Eukaryota	Viridiplantae	Streptophyta	Magnoliopsida	Poales	Poaceae	Miscanthus	Miscanthus lutarioriparius
A0A834T7T7	F-box domain-containing protein	F-box domain	IPR001810	GAG-pre-integrase domain	IPR025724	195..262	877	362788	Eukaryota	Viridiplantae	Streptophyta	Magnoliopsida	Fabales	Fabaceae	Senna	Senna tora
A0A834U2Q9	F-box domain-containing protein	F-box domain	IPR001810	GAG-pre-integrase domain	IPR025724	201..249	1504	362788	Eukaryota	Viridiplantae	Streptophyta	Magnoliopsida	Fabales	Fabaceae	Senna	Senna tora
A0A8T1XDW8	Integrase catalytic core	F-box domain	IPR001810	GAG-pre-integrase domain	IPR025724	524..592	1888	1240361	Eukaryota	Viridiplantae	Streptophyta	Magnoliopsida	Brassicales	Brassicaceae	Arabidopsis	Arabidopsis thaliana x Arabidopsis arenosa
A0A8T1Y1Y1	Retrotransposon gag domain	F-box domain	IPR001810	GAG-pre-integrase domain	IPR025724	920..983	1870	1240361	Eukaryota	Viridiplantae	Streptophyta	Magnoliopsida	Brassicales	Brassicaceae	Arabidopsis	Arabidopsis thaliana x Arabidopsis arenosa
A0A8T1ZL91	FBD domain	F-box domain	IPR001810	GAG-pre-integrase domain	IPR025724	1328..1374	2415	1240361	Eukaryota	Viridiplantae	Streptophyta	Magnoliopsida	Brassicales	Brassicaceae	Arabidopsis	Arabidopsis thaliana x Arabidopsis arenosa
A0A8T1ZRJ2	Integrase catalytic domain-containing protein	F-box domain	IPR001810	GAG-pre-integrase domain	IPR025724	505..563	1865	45249	Eukaryota	Viridiplantae	Streptophyta	Magnoliopsida	Brassicales	Brassicaceae	Arabidopsis	Arabidopsis suecica
A0A8T2A2H5	Integrase catalytic domain-containing protein	F-box domain	IPR001810	GAG-pre-integrase domain	IPR025724	996..1062	2121	45249	Eukaryota	Viridiplantae	Streptophyta	Magnoliopsida	Brassicales	Brassicaceae	Arabidopsis	Arabidopsis suecica
A0A8T2BJD0	Reverse transcriptase RNA-dependent DNA polymerase	F-box domain	IPR001810	GAG-pre-integrase domain	IPR025724	810..859	1730	1240361	Eukaryota	Viridiplantae	Streptophyta	Magnoliopsida	Brassicales	Brassicaceae	Arabidopsis	Arabidopsis thaliana x Arabidopsis arenosa
A0A8T2CHB0	Pre-mRNA-splicing factor 18	F-box domain	IPR001810	GAG-pre-integrase domain	IPR025724	897..944	2268	45249	Eukaryota	Viridiplantae	Streptophyta	Magnoliopsida	Brassicales	Brassicaceae	Arabidopsis	Arabidopsis suecica
A0A8T2ESU2	F-box-like domain superfamily	F-box domain	IPR001810	GAG-pre-integrase domain	IPR025724	361..428	1738	1240361	Eukaryota	Viridiplantae	Streptophyta	Magnoliopsida	Brassicales	Brassicaceae	Arabidopsis	Arabidopsis thaliana x Arabidopsis arenosa
Q6AUM4	F-box domain-containing protein	F-box domain	IPR001810	GAG-pre-integrase domain	IPR025724	820..888	1861	39947	Eukaryota	Viridiplantae	Streptophyta	Magnoliopsida	Poales	Poaceae	Oryza	Oryza sativa
A0A6D2J638	F-box domain-containing protein	F-box domain	IPR001810	Harbinger transposase-derived nuclease domain	IPR027806	172..300	335	1685480	Eukaryota	Viridiplantae	Streptophyta	Magnoliopsida	Brassicales	Brassicaceae	Microthlaspi	Microthlaspi erraticum
A0A8H6SCK3	F-box domain-containing protein	F-box domain	IPR001810	Harbinger transposase-derived nuclease domain	IPR027806	541..689	734	658473	Eukaryota	Fungi	Basidiomycota	Agaricomycetes	Agaricales	Mycenaceae	Mycena	Mycena chlorophos
A0A8T2BAN1	F-box domain-containing protein	F-box domain	IPR001810	Harbinger transposase-derived nuclease domain	IPR027806	76..238	679	45249	Eukaryota	Viridiplantae	Streptophyta	Magnoliopsida	Brassicales	Brassicaceae	Arabidopsis	Arabidopsis suecica
A0A2U1MUZ7	F-box domain-containing protein	F-box domain	IPR001810	Transposase-associated domain	IPR029480	3..65	495	35608	Eukaryota	Viridiplantae	Streptophyta	Magnoliopsida	Asterales	Asteraceae	Artemisia	Artemisia annua
A0A2H3TFW3	F-box domain-containing protein	F-box domain	IPR001810	PiggyBac transposable element-derived protein	IPR029526	69..364	1237	5507	Eukaryota	Fungi	Ascomycota	Sordariomycetes	Hypocreales	Nectriaceae	Fusarium	Fusarium oxysporum
A0A815RQI7	F-box domain-containing protein	F-box domain	IPR001810	PiggyBac transposable element-derived protein	IPR029526	2..220	658	392033	Eukaryota	Metazoa	Rotifera	Eurotatoria	NA	NA	Rotaria	Rotaria sordida
A0A819LNG7	F-box domain-containing protein	F-box domain	IPR001810	PiggyBac transposable element-derived protein	IPR029526	1..71	553	392033	Eukaryota	Metazoa	Rotifera	Eurotatoria	NA	NA	Rotaria	Rotaria sordida
A0A819PJM1	F-box domain-containing protein	F-box domain	IPR001810	PiggyBac transposable element-derived protein	IPR029526	1..71	591	392033	Eukaryota	Metazoa	Rotifera	Eurotatoria	NA	NA	Rotaria	Rotaria sordida
A0A8X6NU06	PiggyBac transposable element-derived protein 4	F-box domain	IPR001810	PiggyBac transposable element-derived protein	IPR029526	592..811	831	299642	Eukaryota	Metazoa	Arthropoda	Arachnida	Araneae	Nephilidae	Nephila	Nephila pilipes
A0A0B7NN82	DDE_3 domain-containing protein	F-box domain	IPR001810	Tc1-like transposase, DDE domain	IPR038717	412..488	524	35722	Eukaryota	Fungi	Mucoromycota	Mucoromycetes	Mucorales	Mucoraceae	Parasitella	Parasitella parasitica
A0A226EEJ7	Transposable element Tc1 transposase	F-box domain	IPR001810	Tc1-like transposase, DDE domain	IPR038717	135..286	786	158441	Eukaryota	Metazoa	Arthropoda	Collembola	Entomobryomorpha	Isotomidae	Folsomia	Folsomia candida
A0A8H6TLH2	F-box domain-containing protein	F-box domain	IPR001810	Kyakuja-Dileera-Zisupton transposase	IPR040521	485..637	1147	658473	Eukaryota	Fungi	Basidiomycota	Agaricomycetes	Agaricales	Mycenaceae	Mycena	Mycena chlorophos
A0A4Y9YPI4	F-box domain-containing protein	F-box domain	IPR001810	Plavaka transposase	IPR041078	254..506	1122	205917	Eukaryota	Fungi	Basidiomycota	Agaricomycetes	Russulales	Hericiaceae	Dentipellis	Dentipellis fragilis
A0A1A8IHV3	F-box domain-containing protein	F-box domain	IPR001810	CxC7-like cysteine cluster associated with KDZ transposases	IPR041300	59..119	124	321403	Eukaryota	Metazoa	Chordata	Actinopteri	Cyprinodontiformes	Nothobranchiidae	Nothobranchius	Nothobranchius kuhntae
A0A498N1F8	F-box domain-containing protein	F-box domain	IPR001810	CxC7-like cysteine cluster associated with KDZ transposases	IPR041300	90..154	162	84645	Eukaryota	Metazoa	Chordata	Actinopteri	Cypriniformes	Cyprinidae	Labeo	Labeo rohita
A0A6P6JK42	ULP_PROTEASE domain-containing protein	F-box domain	IPR001810	CxC7-like cysteine cluster associated with KDZ transposases	IPR041300	199..261	275	7957	Eukaryota	Metazoa	Chordata	Actinopteri	Cypriniformes	Cyprinidae	Carassius	Carassius auratus
A0A6P6JKI1	ULP_PROTEASE domain-containing protein	F-box domain	IPR001810	CxC7-like cysteine cluster associated with KDZ transposases	IPR041300	161..223	237	7957	Eukaryota	Metazoa	Chordata	Actinopteri	Cypriniformes	Cyprinidae	Carassius	Carassius auratus
A0A6P6JL57	ULP_PROTEASE domain-containing protein	F-box domain	IPR001810	CxC7-like cysteine cluster associated with KDZ transposases	IPR041300	198..260	274	7957	Eukaryota	Metazoa	Chordata	Actinopteri	Cypriniformes	Cyprinidae	Carassius	Carassius auratus
A0A6P6MZJ4	ULP_PROTEASE domain-containing protein	F-box domain	IPR001810	CxC7-like cysteine cluster associated with KDZ transposases	IPR041300	160..222	236	7957	Eukaryota	Metazoa	Chordata	Actinopteri	Cypriniformes	Cyprinidae	Carassius	Carassius auratus
A0A6P8SPV9	F-box domain-containing protein	F-box domain	IPR001810	CxC7-like cysteine cluster associated with KDZ transposases	IPR041300	160..221	235	8218	Eukaryota	Metazoa	Chordata	Actinopteri	Perciformes	Bathydraconidae	Gymnodraco	Gymnodraco acuticeps
A0A6P8SXR7	F-box domain-containing protein	F-box domain	IPR001810	CxC7-like cysteine cluster associated with KDZ transposases	IPR041300	123..184	198	8218	Eukaryota	Metazoa	Chordata	Actinopteri	Perciformes	Bathydraconidae	Gymnodraco	Gymnodraco acuticeps
A0A7J6BQI9	F-box domain-containing protein	F-box domain	IPR001810	CxC7-like cysteine cluster associated with KDZ transposases	IPR041300	63..124	135	369639	Eukaryota	Metazoa	Chordata	Actinopteri	Cypriniformes	Cyprinidae	Onychostoma	Onychostoma macrolepis
A0A7J6C2Y9	F-box domain-containing protein	F-box domain	IPR001810	CxC7-like cysteine cluster associated with KDZ transposases	IPR041300	125..178	182	369639	Eukaryota	Metazoa	Chordata	Actinopteri	Cypriniformes	Cyprinidae	Onychostoma	Onychostoma macrolepis
A0A7J6D7Q3	F-box domain-containing protein	F-box domain	IPR001810	CxC7-like cysteine cluster associated with KDZ transposases	IPR041300	107..169	175	369639	Eukaryota	Metazoa	Chordata	Actinopteri	Cypriniformes	Cyprinidae	Onychostoma	Onychostoma macrolepis
A0A834FA74	F-box domain-containing protein	F-box domain	IPR001810	CxC7-like cysteine cluster associated with KDZ transposases	IPR041300	82..142	148	30732	Eukaryota	Metazoa	Chordata	Actinopteri	Beloniformes	Adrianichthyidae	Oryzias	Oryzias melastigma
A0A8M9PM30	F-box domain-containing protein	F-box domain	IPR001810	CxC7-like cysteine cluster associated with KDZ transposases	IPR041300	188..250	254	7955	Eukaryota	Metazoa	Chordata	Actinopteri	Cypriniformes	Danionidae	Danio	Danio rerio
A0A8T2LAW1	F-box domain-containing protein	F-box domain	IPR001810	CxC7-like cysteine cluster associated with KDZ transposases	IPR041300	55..117	124	7994	Eukaryota	Metazoa	Chordata	Actinopteri	Characiformes	Characidae	Astyanax	Astyanax mexicanus
A0A8T2LPL0	C2H2-type domain-containing protein	F-box domain	IPR001810	CxC7-like cysteine cluster associated with KDZ transposases	IPR041300	1556..1618	1625	7994	Eukaryota	Metazoa	Chordata	Actinopteri	Characiformes	Characidae	Astyanax	Astyanax mexicanus
A0A0K6GD73	Reverse transcriptase domain-containing protein	F-box domain	IPR001810	Reverse transcriptase, RNase H-like domain	IPR041373	283..388	1610	456999	Eukaryota	Fungi	Basidiomycota	Agaricomycetes	Cantharellales	Ceratobasidiaceae	Rhizoctonia	Rhizoctonia solani
A0A1R3IE86	Reverse transcriptase	F-box domain	IPR001810	Reverse transcriptase, RNase H-like domain	IPR041373	528..622	1087	210143	Eukaryota	Viridiplantae	Streptophyta	Magnoliopsida	Malvales	Malvaceae	Corchorus	Corchorus capsularis
A0A1U8B4W0	F-box domain-containing protein	F-box domain	IPR001810	Reverse transcriptase, RNase H-like domain	IPR041373	166..264	873	4432	Eukaryota	Viridiplantae	Streptophyta	Magnoliopsida	Proteales	Nelumbonaceae	Nelumbo	Nelumbo nucifera
A0A2N9INS0	RNA-directed DNA polymerase	F-box domain	IPR001810	Reverse transcriptase, RNase H-like domain	IPR041373	1306..1407	2119	28930	Eukaryota	Viridiplantae	Streptophyta	Magnoliopsida	Fagales	Fagaceae	Fagus	Fagus sylvatica
A0A814ACC0	Reverse transcriptase domain-containing protein	F-box domain	IPR001810	Reverse transcriptase, RNase H-like domain	IPR041373	534..633	1477	433720	Eukaryota	Metazoa	Rotifera	Eurotatoria	Adinetida	Adinetidae	Adineta	Adineta steineri
A0A8T2AE09	Ribonuclease H domain	F-box domain	IPR001810	Reverse transcriptase, RNase H-like domain	IPR041373	1166..1255	1545	45249	Eukaryota	Viridiplantae	Streptophyta	Magnoliopsida	Brassicales	Brassicaceae	Arabidopsis	Arabidopsis suecica
A0A8T2DAX5	Retrotrans_gag domain-containing protein	F-box domain	IPR001810	Reverse transcriptase, RNase H-like domain	IPR041373	1283..1386	3108	1240361	Eukaryota	Viridiplantae	Streptophyta	Magnoliopsida	Brassicales	Brassicaceae	Arabidopsis	Arabidopsis thaliana x Arabidopsis arenosa
A0A0M3IM94	F-box domain-containing protein	F-box domain	IPR001810	Mos1 transposase, HTH domain	IPR041426	214..257	420	6252	Eukaryota	Metazoa	Nematoda	Chromadorea	Rhabditida	Ascarididae	Ascaris	Ascaris lumbricoides
A0A0M3IPI3	F-box domain-containing protein	F-box domain	IPR001810	Mos1 transposase, HTH domain	IPR041426	9..53	416	6252	Eukaryota	Metazoa	Nematoda	Chromadorea	Rhabditida	Ascarididae	Ascaris	Ascaris lumbricoides
A0A183G241	F-box domain-containing protein	F-box domain	IPR001810	Mos1 transposase, HTH domain	IPR041426	120..169	239	6339	Eukaryota	Metazoa	Nematoda	Chromadorea	Strongylida	Heligmosomatidae	Heligmosomoides	Heligmosomoides polygyrus
A0A1I7TMU6	F-box domain-containing protein	F-box domain	IPR001810	Mos1 transposase, HTH domain	IPR041426	73..121	436	1561998	Eukaryota	Metazoa	Nematoda	Chromadorea	Rhabditida	Rhabditidae	Caenorhabditis	Caenorhabditis tropicalis
A0A1I7TP03	F-box domain-containing protein	F-box domain	IPR001810	Mos1 transposase, HTH domain	IPR041426	518..567	878	1561998	Eukaryota	Metazoa	Nematoda	Chromadorea	Rhabditida	Rhabditidae	Caenorhabditis	Caenorhabditis tropicalis
A0A1I7TVU3	F-box domain-containing protein	F-box domain	IPR001810	Mos1 transposase, HTH domain	IPR041426	1..48	315	1561998	Eukaryota	Metazoa	Nematoda	Chromadorea	Rhabditida	Rhabditidae	Caenorhabditis	Caenorhabditis tropicalis
A0A1I7TVU4	F-box domain-containing protein	F-box domain	IPR001810	Mos1 transposase, HTH domain	IPR041426	1..48	324	1561998	Eukaryota	Metazoa	Nematoda	Chromadorea	Rhabditida	Rhabditidae	Caenorhabditis	Caenorhabditis tropicalis
A0A1I7TVU5	F-box domain-containing protein	F-box domain	IPR001810	Mos1 transposase, HTH domain	IPR041426	54..98	424	1561998	Eukaryota	Metazoa	Nematoda	Chromadorea	Rhabditida	Rhabditidae	Caenorhabditis	Caenorhabditis tropicalis
A0A1I7TVU6	F-box domain-containing protein	F-box domain	IPR001810	Mos1 transposase, HTH domain	IPR041426	35..79	405	1561998	Eukaryota	Metazoa	Nematoda	Chromadorea	Rhabditida	Rhabditidae	Caenorhabditis	Caenorhabditis tropicalis
A0A1I7U4G0	F-box domain-containing protein	F-box domain	IPR001810	Mos1 transposase, HTH domain	IPR041426	71..119	393	1561998	Eukaryota	Metazoa	Nematoda	Chromadorea	Rhabditida	Rhabditidae	Caenorhabditis	Caenorhabditis tropicalis
A0A1I7U8D0	F-box domain-containing protein	F-box domain	IPR001810	Mos1 transposase, HTH domain	IPR041426	72..119	419	1561998	Eukaryota	Metazoa	Nematoda	Chromadorea	Rhabditida	Rhabditidae	Caenorhabditis	Caenorhabditis tropicalis
A0A1I7UBN0	F-box domain-containing protein	F-box domain	IPR001810	Mos1 transposase, HTH domain	IPR041426	75..122	423	1561998	Eukaryota	Metazoa	Nematoda	Chromadorea	Rhabditida	Rhabditidae	Caenorhabditis	Caenorhabditis tropicalis
A0A1I7UI72	F-box domain-containing protein	F-box domain	IPR001810	Mos1 transposase, HTH domain	IPR041426	70..117	321	1561998	Eukaryota	Metazoa	Nematoda	Chromadorea	Rhabditida	Rhabditidae	Caenorhabditis	Caenorhabditis tropicalis
A0A1I7UI73	F-box domain-containing protein	F-box domain	IPR001810	Mos1 transposase, HTH domain	IPR041426	72..119,421..468,974..1021	1318	1561998	Eukaryota	Metazoa	Nematoda	Chromadorea	Rhabditida	Rhabditidae	Caenorhabditis	Caenorhabditis tropicalis
A0A1I7UI74	F-box domain-containing protein	F-box domain	IPR001810	Mos1 transposase, HTH domain	IPR041426	23..70,576..623	920	1561998	Eukaryota	Metazoa	Nematoda	Chromadorea	Rhabditida	Rhabditidae	Caenorhabditis	Caenorhabditis tropicalis
A0A1I7UI75	F-box domain-containing protein	F-box domain	IPR001810	Mos1 transposase, HTH domain	IPR041426	72..119	420	1561998	Eukaryota	Metazoa	Nematoda	Chromadorea	Rhabditida	Rhabditidae	Caenorhabditis	Caenorhabditis tropicalis
A0A1I7UI76	F-box domain-containing protein	F-box domain	IPR001810	Mos1 transposase, HTH domain	IPR041426	74..121	422	1561998	Eukaryota	Metazoa	Nematoda	Chromadorea	Rhabditida	Rhabditidae	Caenorhabditis	Caenorhabditis tropicalis
A0A1I7UI77	F-box domain-containing protein	F-box domain	IPR001810	Mos1 transposase, HTH domain	IPR041426	74..121	425	1561998	Eukaryota	Metazoa	Nematoda	Chromadorea	Rhabditida	Rhabditidae	Caenorhabditis	Caenorhabditis tropicalis
A0A1I7UI78	F-box domain-containing protein	F-box domain	IPR001810	Mos1 transposase, HTH domain	IPR041426	70..117,480..536	830	1561998	Eukaryota	Metazoa	Nematoda	Chromadorea	Rhabditida	Rhabditidae	Caenorhabditis	Caenorhabditis tropicalis
A0A1I7UI79	F-box domain-containing protein	F-box domain	IPR001810	Mos1 transposase, HTH domain	IPR041426	72..119,810..859	1480	1561998	Eukaryota	Metazoa	Nematoda	Chromadorea	Rhabditida	Rhabditidae	Caenorhabditis	Caenorhabditis tropicalis
A0A1I7UI80	F-box domain-containing protein	F-box domain	IPR001810	Mos1 transposase, HTH domain	IPR041426	72..119,835..884	1505	1561998	Eukaryota	Metazoa	Nematoda	Chromadorea	Rhabditida	Rhabditidae	Caenorhabditis	Caenorhabditis tropicalis
A0A1I7UI81	F-box domain-containing protein	F-box domain	IPR001810	Mos1 transposase, HTH domain	IPR041426	67..115	416	1561998	Eukaryota	Metazoa	Nematoda	Chromadorea	Rhabditida	Rhabditidae	Caenorhabditis	Caenorhabditis tropicalis
A0A1I7UI82	F-box domain-containing protein	F-box domain	IPR001810	Mos1 transposase, HTH domain	IPR041426	67..114	415	1561998	Eukaryota	Metazoa	Nematoda	Chromadorea	Rhabditida	Rhabditidae	Caenorhabditis	Caenorhabditis tropicalis
A0A1I7UI84	F-box domain-containing protein	F-box domain	IPR001810	Mos1 transposase, HTH domain	IPR041426	65..113	235	1561998	Eukaryota	Metazoa	Nematoda	Chromadorea	Rhabditida	Rhabditidae	Caenorhabditis	Caenorhabditis tropicalis
A0A1I7UI85	F-box domain-containing protein	F-box domain	IPR001810	Mos1 transposase, HTH domain	IPR041426	70..115	418	1561998	Eukaryota	Metazoa	Nematoda	Chromadorea	Rhabditida	Rhabditidae	Caenorhabditis	Caenorhabditis tropicalis
A0A1I7UI86	F-box domain-containing protein	F-box domain	IPR001810	Mos1 transposase, HTH domain	IPR041426	70..117	418	1561998	Eukaryota	Metazoa	Nematoda	Chromadorea	Rhabditida	Rhabditidae	Caenorhabditis	Caenorhabditis tropicalis
A0A1I7UI87	F-box domain-containing protein	F-box domain	IPR001810	Mos1 transposase, HTH domain	IPR041426	70..117	414	1561998	Eukaryota	Metazoa	Nematoda	Chromadorea	Rhabditida	Rhabditidae	Caenorhabditis	Caenorhabditis tropicalis
A0A1I7UI88	F-box domain-containing protein	F-box domain	IPR001810	Mos1 transposase, HTH domain	IPR041426	70..117	415	1561998	Eukaryota	Metazoa	Nematoda	Chromadorea	Rhabditida	Rhabditidae	Caenorhabditis	Caenorhabditis tropicalis
A0A1I7UI89	F-box domain-containing protein	F-box domain	IPR001810	Mos1 transposase, HTH domain	IPR041426	72..117	315	1561998	Eukaryota	Metazoa	Nematoda	Chromadorea	Rhabditida	Rhabditidae	Caenorhabditis	Caenorhabditis tropicalis
A0A1I7UI90	F-box domain-containing protein	F-box domain	IPR001810	Mos1 transposase, HTH domain	IPR041426	74..119	384	1561998	Eukaryota	Metazoa	Nematoda	Chromadorea	Rhabditida	Rhabditidae	Caenorhabditis	Caenorhabditis tropicalis
A0A1I7UI91	F-box domain-containing protein	F-box domain	IPR001810	Mos1 transposase, HTH domain	IPR041426	74..130	308	1561998	Eukaryota	Metazoa	Nematoda	Chromadorea	Rhabditida	Rhabditidae	Caenorhabditis	Caenorhabditis tropicalis
A0A1I7UI92	F-box domain-containing protein	F-box domain	IPR001810	Mos1 transposase, HTH domain	IPR041426	76..123,473..529,1772..1828,2096..2152	2453	1561998	Eukaryota	Metazoa	Nematoda	Chromadorea	Rhabditida	Rhabditidae	Caenorhabditis	Caenorhabditis tropicalis
A0A1I7UI93	F-box domain-containing protein	F-box domain	IPR001810	Mos1 transposase, HTH domain	IPR041426	76..123,473..529,1847..1903,2171..2227	2528	1561998	Eukaryota	Metazoa	Nematoda	Chromadorea	Rhabditida	Rhabditidae	Caenorhabditis	Caenorhabditis tropicalis
A0A1I7UI94	F-box domain-containing protein	F-box domain	IPR001810	Mos1 transposase, HTH domain	IPR041426	76..123,473..529,1847..1903,2171..2227	2636	1561998	Eukaryota	Metazoa	Nematoda	Chromadorea	Rhabditida	Rhabditidae	Caenorhabditis	Caenorhabditis tropicalis
A0A1I7UI98	F-box domain-containing protein	F-box domain	IPR001810	Mos1 transposase, HTH domain	IPR041426	10..51,61..106	1611	1561998	Eukaryota	Metazoa	Nematoda	Chromadorea	Rhabditida	Rhabditidae	Caenorhabditis	Caenorhabditis tropicalis
A0A1I7UI99	F-box domain-containing protein	F-box domain	IPR001810	Mos1 transposase, HTH domain	IPR041426	15..49,71..115	951	1561998	Eukaryota	Metazoa	Nematoda	Chromadorea	Rhabditida	Rhabditidae	Caenorhabditis	Caenorhabditis tropicalis
A0A1I7UIA0	F-box domain-containing protein	F-box domain	IPR001810	Mos1 transposase, HTH domain	IPR041426	553..600	969	1561998	Eukaryota	Metazoa	Nematoda	Chromadorea	Rhabditida	Rhabditidae	Caenorhabditis	Caenorhabditis tropicalis
A0A1I7UIA1	F-box domain-containing protein	F-box domain	IPR001810	Mos1 transposase, HTH domain	IPR041426	593..640	1009	1561998	Eukaryota	Metazoa	Nematoda	Chromadorea	Rhabditida	Rhabditidae	Caenorhabditis	Caenorhabditis tropicalis
A0A1I7UIA5	F-box domain-containing protein	F-box domain	IPR001810	Mos1 transposase, HTH domain	IPR041426	67..114,295..338,352..396	684	1561998	Eukaryota	Metazoa	Nematoda	Chromadorea	Rhabditida	Rhabditidae	Caenorhabditis	Caenorhabditis tropicalis
A0A1I7UIA6	F-box domain-containing protein	F-box domain	IPR001810	Mos1 transposase, HTH domain	IPR041426	9..44,66..113	341	1561998	Eukaryota	Metazoa	Nematoda	Chromadorea	Rhabditida	Rhabditidae	Caenorhabditis	Caenorhabditis tropicalis
A0A1I7UIA7	F-box domain-containing protein	F-box domain	IPR001810	Mos1 transposase, HTH domain	IPR041426	72..119	415	1561998	Eukaryota	Metazoa	Nematoda	Chromadorea	Rhabditida	Rhabditidae	Caenorhabditis	Caenorhabditis tropicalis
A0A1I7UIA8	F-box domain-containing protein	F-box domain	IPR001810	Mos1 transposase, HTH domain	IPR041426	10..53,66..111	408	1561998	Eukaryota	Metazoa	Nematoda	Chromadorea	Rhabditida	Rhabditidae	Caenorhabditis	Caenorhabditis tropicalis
A0A1I7UMZ4	F-box domain-containing protein	F-box domain	IPR001810	Mos1 transposase, HTH domain	IPR041426	66..111	415	1561998	Eukaryota	Metazoa	Nematoda	Chromadorea	Rhabditida	Rhabditidae	Caenorhabditis	Caenorhabditis tropicalis
A0A1I7UPA7	F-box domain-containing protein	F-box domain	IPR001810	Mos1 transposase, HTH domain	IPR041426	25..65	339	1561998	Eukaryota	Metazoa	Nematoda	Chromadorea	Rhabditida	Rhabditidae	Caenorhabditis	Caenorhabditis tropicalis
A0A1I7UPB1	F-box domain-containing protein	F-box domain	IPR001810	Mos1 transposase, HTH domain	IPR041426	18..58	300	1561998	Eukaryota	Metazoa	Nematoda	Chromadorea	Rhabditida	Rhabditidae	Caenorhabditis	Caenorhabditis tropicalis
A0A1I7UPB4	F-box domain-containing protein	F-box domain	IPR001810	Mos1 transposase, HTH domain	IPR041426	18..58	302	1561998	Eukaryota	Metazoa	Nematoda	Chromadorea	Rhabditida	Rhabditidae	Caenorhabditis	Caenorhabditis tropicalis
A0A1I7UPB5	F-box domain-containing protein	F-box domain	IPR001810	Mos1 transposase, HTH domain	IPR041426	12..59	383	1561998	Eukaryota	Metazoa	Nematoda	Chromadorea	Rhabditida	Rhabditidae	Caenorhabditis	Caenorhabditis tropicalis
A0A1I7UPB7	F-box domain-containing protein	F-box domain	IPR001810	Mos1 transposase, HTH domain	IPR041426	10..54	1398	1561998	Eukaryota	Metazoa	Nematoda	Chromadorea	Rhabditida	Rhabditidae	Caenorhabditis	Caenorhabditis tropicalis
A0A1I7UV35	F-box domain-containing protein	F-box domain	IPR001810	Mos1 transposase, HTH domain	IPR041426	12..52	355	1561998	Eukaryota	Metazoa	Nematoda	Chromadorea	Rhabditida	Rhabditidae	Caenorhabditis	Caenorhabditis tropicalis
A0A260YY35	F-box domain-containing protein	F-box domain	IPR001810	Mos1 transposase, HTH domain	IPR041426	338..386	590	31234	Eukaryota	Metazoa	Nematoda	Chromadorea	Rhabditida	Rhabditidae	Caenorhabditis	Caenorhabditis remanei
A0A260Z1C4	F-box domain-containing protein	F-box domain	IPR001810	Mos1 transposase, HTH domain	IPR041426	12..49,76..122	438	31234	Eukaryota	Metazoa	Nematoda	Chromadorea	Rhabditida	Rhabditidae	Caenorhabditis	Caenorhabditis remanei
A0A260Z1E8	F-box domain-containing protein	F-box domain	IPR001810	Mos1 transposase, HTH domain	IPR041426	9..58	396	31234	Eukaryota	Metazoa	Nematoda	Chromadorea	Rhabditida	Rhabditidae	Caenorhabditis	Caenorhabditis remanei
A0A260Z1S8	F-box domain-containing protein	F-box domain	IPR001810	Mos1 transposase, HTH domain	IPR041426	11..58	395	1503980	Eukaryota	Metazoa	Nematoda	Chromadorea	Rhabditida	Rhabditidae	Caenorhabditis	Caenorhabditis latens
A0A260Z8V8	F-box domain-containing protein	F-box domain	IPR001810	Mos1 transposase, HTH domain	IPR041426	11..40	289	1503980	Eukaryota	Metazoa	Nematoda	Chromadorea	Rhabditida	Rhabditidae	Caenorhabditis	Caenorhabditis latens
A0A260ZH12	F-box domain-containing protein	F-box domain	IPR001810	Mos1 transposase, HTH domain	IPR041426	9..57	1439	1503980	Eukaryota	Metazoa	Nematoda	Chromadorea	Rhabditida	Rhabditidae	Caenorhabditis	Caenorhabditis latens
A0A260ZHE5	F-box domain-containing protein	F-box domain	IPR001810	Mos1 transposase, HTH domain	IPR041426	17..65,842..888	1753	1503980	Eukaryota	Metazoa	Nematoda	Chromadorea	Rhabditida	Rhabditidae	Caenorhabditis	Caenorhabditis latens
A0A260ZMV3	F-box domain-containing protein	F-box domain	IPR001810	Mos1 transposase, HTH domain	IPR041426	75..123	294	31234	Eukaryota	Metazoa	Nematoda	Chromadorea	Rhabditida	Rhabditidae	Caenorhabditis	Caenorhabditis remanei
A0A260ZRK7	F-box domain-containing protein	F-box domain	IPR001810	Mos1 transposase, HTH domain	IPR041426	313..361	1001	31234	Eukaryota	Metazoa	Nematoda	Chromadorea	Rhabditida	Rhabditidae	Caenorhabditis	Caenorhabditis remanei
A0A261A764	F-box domain-containing protein	F-box domain	IPR001810	Mos1 transposase, HTH domain	IPR041426	43..91	425	1503980	Eukaryota	Metazoa	Nematoda	Chromadorea	Rhabditida	Rhabditidae	Caenorhabditis	Caenorhabditis latens
A0A261AGB9	F-box domain-containing protein	F-box domain	IPR001810	Mos1 transposase, HTH domain	IPR041426	293..342	645	1503980	Eukaryota	Metazoa	Nematoda	Chromadorea	Rhabditida	Rhabditidae	Caenorhabditis	Caenorhabditis latens
A0A261AHR1	F-box domain-containing protein	F-box domain	IPR001810	Mos1 transposase, HTH domain	IPR041426	11..58	400	1503980	Eukaryota	Metazoa	Nematoda	Chromadorea	Rhabditida	Rhabditidae	Caenorhabditis	Caenorhabditis latens
A0A261BEK5	F-box domain-containing protein	F-box domain	IPR001810	Mos1 transposase, HTH domain	IPR041426	14..61,381..426,741..786,1096..1141,1425..1465,1767..1803	2188	1503980	Eukaryota	Metazoa	Nematoda	Chromadorea	Rhabditida	Rhabditidae	Caenorhabditis	Caenorhabditis latens
A0A261BEL0	F-box domain-containing protein	F-box domain	IPR001810	Mos1 transposase, HTH domain	IPR041426	12..60,310..357	653	1503980	Eukaryota	Metazoa	Nematoda	Chromadorea	Rhabditida	Rhabditidae	Caenorhabditis	Caenorhabditis latens
A0A261BEY4	F-box domain-containing protein	F-box domain	IPR001810	Mos1 transposase, HTH domain	IPR041426	212..246,529..577,873..909	1207	1503980	Eukaryota	Metazoa	Nematoda	Chromadorea	Rhabditida	Rhabditidae	Caenorhabditis	Caenorhabditis latens
A0A261BGD7	F-box domain-containing protein	F-box domain	IPR001810	Mos1 transposase, HTH domain	IPR041426	14..61,410..458	766	1503980	Eukaryota	Metazoa	Nematoda	Chromadorea	Rhabditida	Rhabditidae	Caenorhabditis	Caenorhabditis latens
A0A261BNM5	F-box domain-containing protein	F-box domain	IPR001810	Mos1 transposase, HTH domain	IPR041426	12..59	397	1503980	Eukaryota	Metazoa	Nematoda	Chromadorea	Rhabditida	Rhabditidae	Caenorhabditis	Caenorhabditis latens
A0A261BQC4	F-box domain-containing protein	F-box domain	IPR001810	Mos1 transposase, HTH domain	IPR041426	9..59,77..123,398..444	734	1503980	Eukaryota	Metazoa	Nematoda	Chromadorea	Rhabditida	Rhabditidae	Caenorhabditis	Caenorhabditis latens
A0A261BRW6	F-box domain-containing protein	F-box domain	IPR001810	Mos1 transposase, HTH domain	IPR041426	14..62	264	1503980	Eukaryota	Metazoa	Nematoda	Chromadorea	Rhabditida	Rhabditidae	Caenorhabditis	Caenorhabditis latens
A0A261BVI3	F-box domain-containing protein	F-box domain	IPR001810	Mos1 transposase, HTH domain	IPR041426	9..58	377	1503980	Eukaryota	Metazoa	Nematoda	Chromadorea	Rhabditida	Rhabditidae	Caenorhabditis	Caenorhabditis latens
A0A261BW31	F-box domain-containing protein	F-box domain	IPR001810	Mos1 transposase, HTH domain	IPR041426	121..167	475	1503980	Eukaryota	Metazoa	Nematoda	Chromadorea	Rhabditida	Rhabditidae	Caenorhabditis	Caenorhabditis latens
A0A261C8V6	F-box domain-containing protein	F-box domain	IPR001810	Mos1 transposase, HTH domain	IPR041426	1055..1104	1659	1503980	Eukaryota	Metazoa	Nematoda	Chromadorea	Rhabditida	Rhabditidae	Caenorhabditis	Caenorhabditis latens
A0A261C8W5	F-box domain-containing protein	F-box domain	IPR001810	Mos1 transposase, HTH domain	IPR041426	10..61	408	1503980	Eukaryota	Metazoa	Nematoda	Chromadorea	Rhabditida	Rhabditidae	Caenorhabditis	Caenorhabditis latens
A0A261CG73	F-box domain-containing protein	F-box domain	IPR001810	Mos1 transposase, HTH domain	IPR041426	54..91	391	1503980	Eukaryota	Metazoa	Nematoda	Chromadorea	Rhabditida	Rhabditidae	Caenorhabditis	Caenorhabditis latens
A0A261CLK9	F-box domain-containing protein	F-box domain	IPR001810	Mos1 transposase, HTH domain	IPR041426	57..105	431	1503980	Eukaryota	Metazoa	Nematoda	Chromadorea	Rhabditida	Rhabditidae	Caenorhabditis	Caenorhabditis latens
A0A2G5S8S5	F-box domain-containing protein	F-box domain	IPR001810	Mos1 transposase, HTH domain	IPR041426	3..46	360	1611254	Eukaryota	Metazoa	Nematoda	Chromadorea	Rhabditida	Rhabditidae	Caenorhabditis	Caenorhabditis nigoni
A0A2G5S8V1	F-box domain-containing protein	F-box domain	IPR001810	Mos1 transposase, HTH domain	IPR041426	18..64	378	1611254	Eukaryota	Metazoa	Nematoda	Chromadorea	Rhabditida	Rhabditidae	Caenorhabditis	Caenorhabditis nigoni
A0A2G5S8Y4	F-box domain-containing protein	F-box domain	IPR001810	Mos1 transposase, HTH domain	IPR041426	18..64	378	1611254	Eukaryota	Metazoa	Nematoda	Chromadorea	Rhabditida	Rhabditidae	Caenorhabditis	Caenorhabditis nigoni
A0A2G5S918	F-box domain-containing protein	F-box domain	IPR001810	Mos1 transposase, HTH domain	IPR041426	98..144	307	1611254	Eukaryota	Metazoa	Nematoda	Chromadorea	Rhabditida	Rhabditidae	Caenorhabditis	Caenorhabditis nigoni
A0A2G5S991	F-box domain-containing protein	F-box domain	IPR001810	Mos1 transposase, HTH domain	IPR041426	15..60	371	1611254	Eukaryota	Metazoa	Nematoda	Chromadorea	Rhabditida	Rhabditidae	Caenorhabditis	Caenorhabditis nigoni
A0A2G5S9A2	F-box domain-containing protein	F-box domain	IPR001810	Mos1 transposase, HTH domain	IPR041426	14..60	223	1611254	Eukaryota	Metazoa	Nematoda	Chromadorea	Rhabditida	Rhabditidae	Caenorhabditis	Caenorhabditis nigoni
A0A2G5SAX7	F-box domain-containing protein	F-box domain	IPR001810	Mos1 transposase, HTH domain	IPR041426	18..62	359	1611254	Eukaryota	Metazoa	Nematoda	Chromadorea	Rhabditida	Rhabditidae	Caenorhabditis	Caenorhabditis nigoni
A0A2G5SBE8	F-box domain-containing protein	F-box domain	IPR001810	Mos1 transposase, HTH domain	IPR041426	16..62	359	1611254	Eukaryota	Metazoa	Nematoda	Chromadorea	Rhabditida	Rhabditidae	Caenorhabditis	Caenorhabditis nigoni
A0A2G5SHI0	F-box domain-containing protein	F-box domain	IPR001810	Mos1 transposase, HTH domain	IPR041426	12..57	341	1611254	Eukaryota	Metazoa	Nematoda	Chromadorea	Rhabditida	Rhabditidae	Caenorhabditis	Caenorhabditis nigoni
A0A2G5SHT1	F-box domain-containing protein	F-box domain	IPR001810	Mos1 transposase, HTH domain	IPR041426	71..117	431	1611254	Eukaryota	Metazoa	Nematoda	Chromadorea	Rhabditida	Rhabditidae	Caenorhabditis	Caenorhabditis nigoni
A0A2G5SHU7	F-box domain-containing protein	F-box domain	IPR001810	Mos1 transposase, HTH domain	IPR041426	13..60	375	1611254	Eukaryota	Metazoa	Nematoda	Chromadorea	Rhabditida	Rhabditidae	Caenorhabditis	Caenorhabditis nigoni
A0A2G5SHV3	F-box domain-containing protein	F-box domain	IPR001810	Mos1 transposase, HTH domain	IPR041426	11..58	347	1611254	Eukaryota	Metazoa	Nematoda	Chromadorea	Rhabditida	Rhabditidae	Caenorhabditis	Caenorhabditis nigoni
A0A2G5SHW7	F-box domain-containing protein	F-box domain	IPR001810	Mos1 transposase, HTH domain	IPR041426	12..58,368..411	757	1611254	Eukaryota	Metazoa	Nematoda	Chromadorea	Rhabditida	Rhabditidae	Caenorhabditis	Caenorhabditis nigoni
A0A2G5SHX0	F-box domain-containing protein	F-box domain	IPR001810	Mos1 transposase, HTH domain	IPR041426	13..60	381	1611254	Eukaryota	Metazoa	Nematoda	Chromadorea	Rhabditida	Rhabditidae	Caenorhabditis	Caenorhabditis nigoni
A0A2G5SHX5	F-box domain-containing protein	F-box domain	IPR001810	Mos1 transposase, HTH domain	IPR041426	11..58	415	1611254	Eukaryota	Metazoa	Nematoda	Chromadorea	Rhabditida	Rhabditidae	Caenorhabditis	Caenorhabditis nigoni
A0A2G5SHY2	F-box domain-containing protein	F-box domain	IPR001810	Mos1 transposase, HTH domain	IPR041426	13..61	375	1611254	Eukaryota	Metazoa	Nematoda	Chromadorea	Rhabditida	Rhabditidae	Caenorhabditis	Caenorhabditis nigoni
A0A2G5SHY5	F-box domain-containing protein	F-box domain	IPR001810	Mos1 transposase, HTH domain	IPR041426	18..64	378	1611254	Eukaryota	Metazoa	Nematoda	Chromadorea	Rhabditida	Rhabditidae	Caenorhabditis	Caenorhabditis nigoni
A0A2G5SHZ3	F-box domain-containing protein	F-box domain	IPR001810	Mos1 transposase, HTH domain	IPR041426	42..72	390	1611254	Eukaryota	Metazoa	Nematoda	Chromadorea	Rhabditida	Rhabditidae	Caenorhabditis	Caenorhabditis nigoni
A0A2G5SHZ7	F-box domain-containing protein	F-box domain	IPR001810	Mos1 transposase, HTH domain	IPR041426	13..55	428	1611254	Eukaryota	Metazoa	Nematoda	Chromadorea	Rhabditida	Rhabditidae	Caenorhabditis	Caenorhabditis nigoni
A0A2G5SHZ8	F-box domain-containing protein	F-box domain	IPR001810	Mos1 transposase, HTH domain	IPR041426	42..72	390	1611254	Eukaryota	Metazoa	Nematoda	Chromadorea	Rhabditida	Rhabditidae	Caenorhabditis	Caenorhabditis nigoni
A0A2G5SI06	F-box domain-containing protein	F-box domain	IPR001810	Mos1 transposase, HTH domain	IPR041426	11..58	381	1611254	Eukaryota	Metazoa	Nematoda	Chromadorea	Rhabditida	Rhabditidae	Caenorhabditis	Caenorhabditis nigoni
A0A2G5SI11	F-box domain-containing protein	F-box domain	IPR001810	Mos1 transposase, HTH domain	IPR041426	13..60,86..130	447	1611254	Eukaryota	Metazoa	Nematoda	Chromadorea	Rhabditida	Rhabditidae	Caenorhabditis	Caenorhabditis nigoni
A0A2G5SI15	F-box domain-containing protein	F-box domain	IPR001810	Mos1 transposase, HTH domain	IPR041426	11..58	375	1611254	Eukaryota	Metazoa	Nematoda	Chromadorea	Rhabditida	Rhabditidae	Caenorhabditis	Caenorhabditis nigoni
A0A2G5SI16	F-box domain-containing protein	F-box domain	IPR001810	Mos1 transposase, HTH domain	IPR041426	13..60	283	1611254	Eukaryota	Metazoa	Nematoda	Chromadorea	Rhabditida	Rhabditidae	Caenorhabditis	Caenorhabditis nigoni
A0A2G5SI20	F-box domain-containing protein	F-box domain	IPR001810	Mos1 transposase, HTH domain	IPR041426	13..60	377	1611254	Eukaryota	Metazoa	Nematoda	Chromadorea	Rhabditida	Rhabditidae	Caenorhabditis	Caenorhabditis nigoni
A0A2G5SI26	F-box domain-containing protein	F-box domain	IPR001810	Mos1 transposase, HTH domain	IPR041426	18..58,133..172	438	1611254	Eukaryota	Metazoa	Nematoda	Chromadorea	Rhabditida	Rhabditidae	Caenorhabditis	Caenorhabditis nigoni
A0A2G5SI30	F-box domain-containing protein	F-box domain	IPR001810	Mos1 transposase, HTH domain	IPR041426	13..61	392	1611254	Eukaryota	Metazoa	Nematoda	Chromadorea	Rhabditida	Rhabditidae	Caenorhabditis	Caenorhabditis nigoni
A0A2G5SI31	F-box domain-containing protein	F-box domain	IPR001810	Mos1 transposase, HTH domain	IPR041426	133..172	447	1611254	Eukaryota	Metazoa	Nematoda	Chromadorea	Rhabditida	Rhabditidae	Caenorhabditis	Caenorhabditis nigoni
A0A2G5SI32	F-box domain-containing protein	F-box domain	IPR001810	Mos1 transposase, HTH domain	IPR041426	16..58	375	1611254	Eukaryota	Metazoa	Nematoda	Chromadorea	Rhabditida	Rhabditidae	Caenorhabditis	Caenorhabditis nigoni
A0A2G5SI33	F-box domain-containing protein	F-box domain	IPR001810	Mos1 transposase, HTH domain	IPR041426	17..64	379	1611254	Eukaryota	Metazoa	Nematoda	Chromadorea	Rhabditida	Rhabditidae	Caenorhabditis	Caenorhabditis nigoni
A0A2G5SI36	F-box domain-containing protein	F-box domain	IPR001810	Mos1 transposase, HTH domain	IPR041426	32..80	401	1611254	Eukaryota	Metazoa	Nematoda	Chromadorea	Rhabditida	Rhabditidae	Caenorhabditis	Caenorhabditis nigoni
A0A2G5SI40	F-box domain-containing protein	F-box domain	IPR001810	Mos1 transposase, HTH domain	IPR041426	66..112	424	1611254	Eukaryota	Metazoa	Nematoda	Chromadorea	Rhabditida	Rhabditidae	Caenorhabditis	Caenorhabditis nigoni
A0A2G5SI44	F-box domain-containing protein	F-box domain	IPR001810	Mos1 transposase, HTH domain	IPR041426	13..60	381	1611254	Eukaryota	Metazoa	Nematoda	Chromadorea	Rhabditida	Rhabditidae	Caenorhabditis	Caenorhabditis nigoni
A0A2G5SI45	F-box domain-containing protein	F-box domain	IPR001810	Mos1 transposase, HTH domain	IPR041426	13..60	383	1611254	Eukaryota	Metazoa	Nematoda	Chromadorea	Rhabditida	Rhabditidae	Caenorhabditis	Caenorhabditis nigoni
A0A2G5SI47	F-box domain-containing protein	F-box domain	IPR001810	Mos1 transposase, HTH domain	IPR041426	13..55	410	1611254	Eukaryota	Metazoa	Nematoda	Chromadorea	Rhabditida	Rhabditidae	Caenorhabditis	Caenorhabditis nigoni
A0A2G5SI50	F-box domain-containing protein	F-box domain	IPR001810	Mos1 transposase, HTH domain	IPR041426	14..60	381	1611254	Eukaryota	Metazoa	Nematoda	Chromadorea	Rhabditida	Rhabditidae	Caenorhabditis	Caenorhabditis nigoni
A0A2G5SI54	F-box domain-containing protein	F-box domain	IPR001810	Mos1 transposase, HTH domain	IPR041426	17..59	350	1611254	Eukaryota	Metazoa	Nematoda	Chromadorea	Rhabditida	Rhabditidae	Caenorhabditis	Caenorhabditis nigoni
A0A2G5SI57	F-box domain-containing protein	F-box domain	IPR001810	Mos1 transposase, HTH domain	IPR041426	13..60	367	1611254	Eukaryota	Metazoa	Nematoda	Chromadorea	Rhabditida	Rhabditidae	Caenorhabditis	Caenorhabditis nigoni
A0A2G5SI58	F-box domain-containing protein	F-box domain	IPR001810	Mos1 transposase, HTH domain	IPR041426	13..61	378	1611254	Eukaryota	Metazoa	Nematoda	Chromadorea	Rhabditida	Rhabditidae	Caenorhabditis	Caenorhabditis nigoni
A0A2G5SI62	F-box domain-containing protein	F-box domain	IPR001810	Mos1 transposase, HTH domain	IPR041426	12..55	213	1611254	Eukaryota	Metazoa	Nematoda	Chromadorea	Rhabditida	Rhabditidae	Caenorhabditis	Caenorhabditis nigoni
A0A2G5SI68	F-box domain-containing protein	F-box domain	IPR001810	Mos1 transposase, HTH domain	IPR041426	13..61,390..434,761..803,863..902	1225	1611254	Eukaryota	Metazoa	Nematoda	Chromadorea	Rhabditida	Rhabditidae	Caenorhabditis	Caenorhabditis nigoni
A0A2G5SI74	F-box domain-containing protein	F-box domain	IPR001810	Mos1 transposase, HTH domain	IPR041426	70..117,460..506	804	1611254	Eukaryota	Metazoa	Nematoda	Chromadorea	Rhabditida	Rhabditidae	Caenorhabditis	Caenorhabditis nigoni
A0A2G5SI75	F-box domain-containing protein	F-box domain	IPR001810	Mos1 transposase, HTH domain	IPR041426	13..61	385	1611254	Eukaryota	Metazoa	Nematoda	Chromadorea	Rhabditida	Rhabditidae	Caenorhabditis	Caenorhabditis nigoni
A0A2G5SI84	F-box domain-containing protein	F-box domain	IPR001810	Mos1 transposase, HTH domain	IPR041426	14..60	294	1611254	Eukaryota	Metazoa	Nematoda	Chromadorea	Rhabditida	Rhabditidae	Caenorhabditis	Caenorhabditis nigoni
A0A2G5SI85	F-box domain-containing protein	F-box domain	IPR001810	Mos1 transposase, HTH domain	IPR041426	11..59	288	1611254	Eukaryota	Metazoa	Nematoda	Chromadorea	Rhabditida	Rhabditidae	Caenorhabditis	Caenorhabditis nigoni
A0A2G5SI88	F-box domain-containing protein	F-box domain	IPR001810	Mos1 transposase, HTH domain	IPR041426	13..61	708	1611254	Eukaryota	Metazoa	Nematoda	Chromadorea	Rhabditida	Rhabditidae	Caenorhabditis	Caenorhabditis nigoni
A0A2G5SI96	F-box domain-containing protein	F-box domain	IPR001810	Mos1 transposase, HTH domain	IPR041426	13..60	383	1611254	Eukaryota	Metazoa	Nematoda	Chromadorea	Rhabditida	Rhabditidae	Caenorhabditis	Caenorhabditis nigoni
A0A2G5SIA3	F-box domain-containing protein	F-box domain	IPR001810	Mos1 transposase, HTH domain	IPR041426	13..59	336	1611254	Eukaryota	Metazoa	Nematoda	Chromadorea	Rhabditida	Rhabditidae	Caenorhabditis	Caenorhabditis nigoni
A0A2G5SIA5	F-box domain-containing protein	F-box domain	IPR001810	Mos1 transposase, HTH domain	IPR041426	11..59	283	1611254	Eukaryota	Metazoa	Nematoda	Chromadorea	Rhabditida	Rhabditidae	Caenorhabditis	Caenorhabditis nigoni
A0A2G5SIB5	F-box domain-containing protein	F-box domain	IPR001810	Mos1 transposase, HTH domain	IPR041426	11..52,72..119	442	1611254	Eukaryota	Metazoa	Nematoda	Chromadorea	Rhabditida	Rhabditidae	Caenorhabditis	Caenorhabditis nigoni
A0A2G5SIB7	F-box domain-containing protein	F-box domain	IPR001810	Mos1 transposase, HTH domain	IPR041426	15..58	377	1611254	Eukaryota	Metazoa	Nematoda	Chromadorea	Rhabditida	Rhabditidae	Caenorhabditis	Caenorhabditis nigoni
A0A2G5SIC5	F-box domain-containing protein	F-box domain	IPR001810	Mos1 transposase, HTH domain	IPR041426	13..61	399	1611254	Eukaryota	Metazoa	Nematoda	Chromadorea	Rhabditida	Rhabditidae	Caenorhabditis	Caenorhabditis nigoni
A0A2G5SIC6	F-box domain-containing protein	F-box domain	IPR001810	Mos1 transposase, HTH domain	IPR041426	3..46	360	1611254	Eukaryota	Metazoa	Nematoda	Chromadorea	Rhabditida	Rhabditidae	Caenorhabditis	Caenorhabditis nigoni
A0A2G5SIC8	F-box domain-containing protein	F-box domain	IPR001810	Mos1 transposase, HTH domain	IPR041426	70..117,457..503	801	1611254	Eukaryota	Metazoa	Nematoda	Chromadorea	Rhabditida	Rhabditidae	Caenorhabditis	Caenorhabditis nigoni
A0A2G5SID1	F-box domain-containing protein	F-box domain	IPR001810	Mos1 transposase, HTH domain	IPR041426	13..61	353	1611254	Eukaryota	Metazoa	Nematoda	Chromadorea	Rhabditida	Rhabditidae	Caenorhabditis	Caenorhabditis nigoni
A0A2G5SID5	F-box domain-containing protein	F-box domain	IPR001810	Mos1 transposase, HTH domain	IPR041426	13..58	371	1611254	Eukaryota	Metazoa	Nematoda	Chromadorea	Rhabditida	Rhabditidae	Caenorhabditis	Caenorhabditis nigoni
A0A2G5SID6	F-box domain-containing protein	F-box domain	IPR001810	Mos1 transposase, HTH domain	IPR041426	13..60	376	1611254	Eukaryota	Metazoa	Nematoda	Chromadorea	Rhabditida	Rhabditidae	Caenorhabditis	Caenorhabditis nigoni
A0A2G5SID9	F-box domain-containing protein	F-box domain	IPR001810	Mos1 transposase, HTH domain	IPR041426	14..60	223	1611254	Eukaryota	Metazoa	Nematoda	Chromadorea	Rhabditida	Rhabditidae	Caenorhabditis	Caenorhabditis nigoni
A0A2G5SIE3	F-box domain-containing protein	F-box domain	IPR001810	Mos1 transposase, HTH domain	IPR041426	13..61	668	1611254	Eukaryota	Metazoa	Nematoda	Chromadorea	Rhabditida	Rhabditidae	Caenorhabditis	Caenorhabditis nigoni
A0A2G5SIE6	F-box domain-containing protein	F-box domain	IPR001810	Mos1 transposase, HTH domain	IPR041426	18..58,133..172	455	1611254	Eukaryota	Metazoa	Nematoda	Chromadorea	Rhabditida	Rhabditidae	Caenorhabditis	Caenorhabditis nigoni
A0A2G5SIE7	F-box domain-containing protein	F-box domain	IPR001810	Mos1 transposase, HTH domain	IPR041426	13..58	377	1611254	Eukaryota	Metazoa	Nematoda	Chromadorea	Rhabditida	Rhabditidae	Caenorhabditis	Caenorhabditis nigoni
A0A2G5SIF7	F-box domain-containing protein	F-box domain	IPR001810	Mos1 transposase, HTH domain	IPR041426	13..60	335	1611254	Eukaryota	Metazoa	Nematoda	Chromadorea	Rhabditida	Rhabditidae	Caenorhabditis	Caenorhabditis nigoni
A0A2G5SIG1	F-box domain-containing protein	F-box domain	IPR001810	Mos1 transposase, HTH domain	IPR041426	13..57	425	1611254	Eukaryota	Metazoa	Nematoda	Chromadorea	Rhabditida	Rhabditidae	Caenorhabditis	Caenorhabditis nigoni
A0A2G5SIG2	F-box domain-containing protein	F-box domain	IPR001810	Mos1 transposase, HTH domain	IPR041426	14..60	335	1611254	Eukaryota	Metazoa	Nematoda	Chromadorea	Rhabditida	Rhabditidae	Caenorhabditis	Caenorhabditis nigoni
A0A2G5SIG4	F-box domain-containing protein	F-box domain	IPR001810	Mos1 transposase, HTH domain	IPR041426	13..61	384	1611254	Eukaryota	Metazoa	Nematoda	Chromadorea	Rhabditida	Rhabditidae	Caenorhabditis	Caenorhabditis nigoni
A0A2G5SIH1	F-box domain-containing protein	F-box domain	IPR001810	Mos1 transposase, HTH domain	IPR041426	42..86	401	1611254	Eukaryota	Metazoa	Nematoda	Chromadorea	Rhabditida	Rhabditidae	Caenorhabditis	Caenorhabditis nigoni
A0A2G5SIH3	F-box domain-containing protein	F-box domain	IPR001810	Mos1 transposase, HTH domain	IPR041426	12..61	390	1611254	Eukaryota	Metazoa	Nematoda	Chromadorea	Rhabditida	Rhabditidae	Caenorhabditis	Caenorhabditis nigoni
A0A2G5SIH4	F-box domain-containing protein	F-box domain	IPR001810	Mos1 transposase, HTH domain	IPR041426	11..58	416	1611254	Eukaryota	Metazoa	Nematoda	Chromadorea	Rhabditida	Rhabditidae	Caenorhabditis	Caenorhabditis nigoni
A0A2G5SIH5	F-box domain-containing protein	F-box domain	IPR001810	Mos1 transposase, HTH domain	IPR041426	13..60	385	1611254	Eukaryota	Metazoa	Nematoda	Chromadorea	Rhabditida	Rhabditidae	Caenorhabditis	Caenorhabditis nigoni
A0A2G5SIH6	F-box domain-containing protein	F-box domain	IPR001810	Mos1 transposase, HTH domain	IPR041426	14..60	372	1611254	Eukaryota	Metazoa	Nematoda	Chromadorea	Rhabditida	Rhabditidae	Caenorhabditis	Caenorhabditis nigoni
A0A2G5SII0	F-box domain-containing protein	F-box domain	IPR001810	Mos1 transposase, HTH domain	IPR041426	13..59	302	1611254	Eukaryota	Metazoa	Nematoda	Chromadorea	Rhabditida	Rhabditidae	Caenorhabditis	Caenorhabditis nigoni
A0A2G5SII1	F-box domain-containing protein	F-box domain	IPR001810	Mos1 transposase, HTH domain	IPR041426	13..60	242	1611254	Eukaryota	Metazoa	Nematoda	Chromadorea	Rhabditida	Rhabditidae	Caenorhabditis	Caenorhabditis nigoni
A0A2G5SII3	F-box domain-containing protein	F-box domain	IPR001810	Mos1 transposase, HTH domain	IPR041426	13..59	382	1611254	Eukaryota	Metazoa	Nematoda	Chromadorea	Rhabditida	Rhabditidae	Caenorhabditis	Caenorhabditis nigoni
A0A2G5SII4	F-box domain-containing protein	F-box domain	IPR001810	Mos1 transposase, HTH domain	IPR041426	15..59	378	1611254	Eukaryota	Metazoa	Nematoda	Chromadorea	Rhabditida	Rhabditidae	Caenorhabditis	Caenorhabditis nigoni
A0A2G5SII5	F-box domain-containing protein	F-box domain	IPR001810	Mos1 transposase, HTH domain	IPR041426	13..61	385	1611254	Eukaryota	Metazoa	Nematoda	Chromadorea	Rhabditida	Rhabditidae	Caenorhabditis	Caenorhabditis nigoni
A0A2G5SII6	F-box domain-containing protein	F-box domain	IPR001810	Mos1 transposase, HTH domain	IPR041426	13..60	385	1611254	Eukaryota	Metazoa	Nematoda	Chromadorea	Rhabditida	Rhabditidae	Caenorhabditis	Caenorhabditis nigoni
A0A2G5SIJ0	F-box domain-containing protein	F-box domain	IPR001810	Mos1 transposase, HTH domain	IPR041426	87..126	409	1611254	Eukaryota	Metazoa	Nematoda	Chromadorea	Rhabditida	Rhabditidae	Caenorhabditis	Caenorhabditis nigoni
A0A2G5SIJ3	F-box domain-containing protein	F-box domain	IPR001810	Mos1 transposase, HTH domain	IPR041426	13..60	375	1611254	Eukaryota	Metazoa	Nematoda	Chromadorea	Rhabditida	Rhabditidae	Caenorhabditis	Caenorhabditis nigoni
A0A2G5SIJ4	F-box domain-containing protein	F-box domain	IPR001810	Mos1 transposase, HTH domain	IPR041426	12..60	376	1611254	Eukaryota	Metazoa	Nematoda	Chromadorea	Rhabditida	Rhabditidae	Caenorhabditis	Caenorhabditis nigoni
A0A2G5SIJ5	F-box domain-containing protein	F-box domain	IPR001810	Mos1 transposase, HTH domain	IPR041426	12..60	384	1611254	Eukaryota	Metazoa	Nematoda	Chromadorea	Rhabditida	Rhabditidae	Caenorhabditis	Caenorhabditis nigoni
A0A2G5SIJ7	F-box domain-containing protein	F-box domain	IPR001810	Mos1 transposase, HTH domain	IPR041426	14..60,86..129	453	1611254	Eukaryota	Metazoa	Nematoda	Chromadorea	Rhabditida	Rhabditidae	Caenorhabditis	Caenorhabditis nigoni
A0A2G5SIJ9	F-box domain-containing protein	F-box domain	IPR001810	Mos1 transposase, HTH domain	IPR041426	13..61	382	1611254	Eukaryota	Metazoa	Nematoda	Chromadorea	Rhabditida	Rhabditidae	Caenorhabditis	Caenorhabditis nigoni
A0A2G5SIK1	F-box domain-containing protein	F-box domain	IPR001810	Mos1 transposase, HTH domain	IPR041426	13..58	378	1611254	Eukaryota	Metazoa	Nematoda	Chromadorea	Rhabditida	Rhabditidae	Caenorhabditis	Caenorhabditis nigoni
A0A2G5SIK2	F-box domain-containing protein	F-box domain	IPR001810	Mos1 transposase, HTH domain	IPR041426	13..61	400	1611254	Eukaryota	Metazoa	Nematoda	Chromadorea	Rhabditida	Rhabditidae	Caenorhabditis	Caenorhabditis nigoni
A0A2G5SIK3	F-box domain-containing protein	F-box domain	IPR001810	Mos1 transposase, HTH domain	IPR041426	15..61,87..130	454	1611254	Eukaryota	Metazoa	Nematoda	Chromadorea	Rhabditida	Rhabditidae	Caenorhabditis	Caenorhabditis nigoni
A0A2G5SIK4	F-box domain-containing protein	F-box domain	IPR001810	Mos1 transposase, HTH domain	IPR041426	13..60	384	1611254	Eukaryota	Metazoa	Nematoda	Chromadorea	Rhabditida	Rhabditidae	Caenorhabditis	Caenorhabditis nigoni
A0A2G5SIL1	F-box domain-containing protein	F-box domain	IPR001810	Mos1 transposase, HTH domain	IPR041426	13..60	403	1611254	Eukaryota	Metazoa	Nematoda	Chromadorea	Rhabditida	Rhabditidae	Caenorhabditis	Caenorhabditis nigoni
A0A2G5SIL2	F-box domain-containing protein	F-box domain	IPR001810	Mos1 transposase, HTH domain	IPR041426	87..126	401	1611254	Eukaryota	Metazoa	Nematoda	Chromadorea	Rhabditida	Rhabditidae	Caenorhabditis	Caenorhabditis nigoni
A0A2G5SIL3	F-box domain-containing protein	F-box domain	IPR001810	Mos1 transposase, HTH domain	IPR041426	15..61	362	1611254	Eukaryota	Metazoa	Nematoda	Chromadorea	Rhabditida	Rhabditidae	Caenorhabditis	Caenorhabditis nigoni
A0A2G5SIM4	F-box domain-containing protein	F-box domain	IPR001810	Mos1 transposase, HTH domain	IPR041426	13..60	385	1611254	Eukaryota	Metazoa	Nematoda	Chromadorea	Rhabditida	Rhabditidae	Caenorhabditis	Caenorhabditis nigoni
A0A2G5SIM5	F-box domain-containing protein	F-box domain	IPR001810	Mos1 transposase, HTH domain	IPR041426	11..58	383	1611254	Eukaryota	Metazoa	Nematoda	Chromadorea	Rhabditida	Rhabditidae	Caenorhabditis	Caenorhabditis nigoni
A0A2G5SIM6	F-box domain-containing protein	F-box domain	IPR001810	Mos1 transposase, HTH domain	IPR041426	10..57	414	1611254	Eukaryota	Metazoa	Nematoda	Chromadorea	Rhabditida	Rhabditidae	Caenorhabditis	Caenorhabditis nigoni
A0A2G5SIM7	F-box domain-containing protein	F-box domain	IPR001810	Mos1 transposase, HTH domain	IPR041426	14..58,385..427,487..526	849	1611254	Eukaryota	Metazoa	Nematoda	Chromadorea	Rhabditida	Rhabditidae	Caenorhabditis	Caenorhabditis nigoni
A0A2G5SIN0	F-box domain-containing protein	F-box domain	IPR001810	Mos1 transposase, HTH domain	IPR041426	12..58	379	1611254	Eukaryota	Metazoa	Nematoda	Chromadorea	Rhabditida	Rhabditidae	Caenorhabditis	Caenorhabditis nigoni
A0A2G5SIN4	F-box domain-containing protein	F-box domain	IPR001810	Mos1 transposase, HTH domain	IPR041426	11..59	665	1611254	Eukaryota	Metazoa	Nematoda	Chromadorea	Rhabditida	Rhabditidae	Caenorhabditis	Caenorhabditis nigoni
A0A2G5SIQ5	F-box domain-containing protein	F-box domain	IPR001810	Mos1 transposase, HTH domain	IPR041426	12..60	371	1611254	Eukaryota	Metazoa	Nematoda	Chromadorea	Rhabditida	Rhabditidae	Caenorhabditis	Caenorhabditis nigoni
A0A2G5SIS6	F-box domain-containing protein	F-box domain	IPR001810	Mos1 transposase, HTH domain	IPR041426	12..58	381	1611254	Eukaryota	Metazoa	Nematoda	Chromadorea	Rhabditida	Rhabditidae	Caenorhabditis	Caenorhabditis nigoni
A0A2G5SIS8	F-box domain-containing protein	F-box domain	IPR001810	Mos1 transposase, HTH domain	IPR041426	13..61	372	1611254	Eukaryota	Metazoa	Nematoda	Chromadorea	Rhabditida	Rhabditidae	Caenorhabditis	Caenorhabditis nigoni
A0A2G5SIT5	F-box domain-containing protein	F-box domain	IPR001810	Mos1 transposase, HTH domain	IPR041426	13..61,239..287	609	1611254	Eukaryota	Metazoa	Nematoda	Chromadorea	Rhabditida	Rhabditidae	Caenorhabditis	Caenorhabditis nigoni
A0A2G5SIV9	F-box domain-containing protein	F-box domain	IPR001810	Mos1 transposase, HTH domain	IPR041426	13..61	386	1611254	Eukaryota	Metazoa	Nematoda	Chromadorea	Rhabditida	Rhabditidae	Caenorhabditis	Caenorhabditis nigoni
A0A2G5SIW8	F-box domain-containing protein	F-box domain	IPR001810	Mos1 transposase, HTH domain	IPR041426	13..61	383	1611254	Eukaryota	Metazoa	Nematoda	Chromadorea	Rhabditida	Rhabditidae	Caenorhabditis	Caenorhabditis nigoni
A0A2G5SIX7	F-box domain-containing protein	F-box domain	IPR001810	Mos1 transposase, HTH domain	IPR041426	15..62	383	1611254	Eukaryota	Metazoa	Nematoda	Chromadorea	Rhabditida	Rhabditidae	Caenorhabditis	Caenorhabditis nigoni
A0A2G5SIY0	F-box domain-containing protein	F-box domain	IPR001810	Mos1 transposase, HTH domain	IPR041426	13..61	382	1611254	Eukaryota	Metazoa	Nematoda	Chromadorea	Rhabditida	Rhabditidae	Caenorhabditis	Caenorhabditis nigoni
A0A2G5SIZ2	F-box domain-containing protein	F-box domain	IPR001810	Mos1 transposase, HTH domain	IPR041426	11..58	401	1611254	Eukaryota	Metazoa	Nematoda	Chromadorea	Rhabditida	Rhabditidae	Caenorhabditis	Caenorhabditis nigoni
A0A2G5SIZ3	F-box domain-containing protein	F-box domain	IPR001810	Mos1 transposase, HTH domain	IPR041426	13..57,401..448	771	1611254	Eukaryota	Metazoa	Nematoda	Chromadorea	Rhabditida	Rhabditidae	Caenorhabditis	Caenorhabditis nigoni
A0A2G5SIZ6	F-box domain-containing protein	F-box domain	IPR001810	Mos1 transposase, HTH domain	IPR041426	11..59	384	1611254	Eukaryota	Metazoa	Nematoda	Chromadorea	Rhabditida	Rhabditidae	Caenorhabditis	Caenorhabditis nigoni
A0A2G5SJ02	F-box domain-containing protein	F-box domain	IPR001810	Mos1 transposase, HTH domain	IPR041426	13..60	329	1611254	Eukaryota	Metazoa	Nematoda	Chromadorea	Rhabditida	Rhabditidae	Caenorhabditis	Caenorhabditis nigoni
A0A2G5SJ06	F-box domain-containing protein	F-box domain	IPR001810	Mos1 transposase, HTH domain	IPR041426	15..61	384	1611254	Eukaryota	Metazoa	Nematoda	Chromadorea	Rhabditida	Rhabditidae	Caenorhabditis	Caenorhabditis nigoni
A0A2G5SJ14	F-box domain-containing protein	F-box domain	IPR001810	Mos1 transposase, HTH domain	IPR041426	70..111,131..178	501	1611254	Eukaryota	Metazoa	Nematoda	Chromadorea	Rhabditida	Rhabditidae	Caenorhabditis	Caenorhabditis nigoni
A0A2G5SJ21	F-box domain-containing protein	F-box domain	IPR001810	Mos1 transposase, HTH domain	IPR041426	13..59	360	1611254	Eukaryota	Metazoa	Nematoda	Chromadorea	Rhabditida	Rhabditidae	Caenorhabditis	Caenorhabditis nigoni
A0A2G5SJ32	F-box domain-containing protein	F-box domain	IPR001810	Mos1 transposase, HTH domain	IPR041426	13..60	385	1611254	Eukaryota	Metazoa	Nematoda	Chromadorea	Rhabditida	Rhabditidae	Caenorhabditis	Caenorhabditis nigoni
A0A2G5SJ41	F-box domain-containing protein	F-box domain	IPR001810	Mos1 transposase, HTH domain	IPR041426	13..61	667	1611254	Eukaryota	Metazoa	Nematoda	Chromadorea	Rhabditida	Rhabditidae	Caenorhabditis	Caenorhabditis nigoni
A0A2G5SJ47	F-box domain-containing protein	F-box domain	IPR001810	Mos1 transposase, HTH domain	IPR041426	13..61	385	1611254	Eukaryota	Metazoa	Nematoda	Chromadorea	Rhabditida	Rhabditidae	Caenorhabditis	Caenorhabditis nigoni
A0A2G5SJC8	F-box domain-containing protein	F-box domain	IPR001810	Mos1 transposase, HTH domain	IPR041426	13..61	354	1611254	Eukaryota	Metazoa	Nematoda	Chromadorea	Rhabditida	Rhabditidae	Caenorhabditis	Caenorhabditis nigoni
A0A2G5SPK6	F-box domain-containing protein	F-box domain	IPR001810	Mos1 transposase, HTH domain	IPR041426	15..60	382	1611254	Eukaryota	Metazoa	Nematoda	Chromadorea	Rhabditida	Rhabditidae	Caenorhabditis	Caenorhabditis nigoni
A0A2G5SPM7	F-box domain-containing protein	F-box domain	IPR001810	Mos1 transposase, HTH domain	IPR041426	15..60	424	1611254	Eukaryota	Metazoa	Nematoda	Chromadorea	Rhabditida	Rhabditidae	Caenorhabditis	Caenorhabditis nigoni
A0A2G5TP08	F-box domain-containing protein	F-box domain	IPR001810	Mos1 transposase, HTH domain	IPR041426	13..61	393	1611254	Eukaryota	Metazoa	Nematoda	Chromadorea	Rhabditida	Rhabditidae	Caenorhabditis	Caenorhabditis nigoni
A0A2G5TP19	F-box domain-containing protein	F-box domain	IPR001810	Mos1 transposase, HTH domain	IPR041426	13..60	390	1611254	Eukaryota	Metazoa	Nematoda	Chromadorea	Rhabditida	Rhabditidae	Caenorhabditis	Caenorhabditis nigoni
A0A2G5TQH1	F-box domain-containing protein	F-box domain	IPR001810	Mos1 transposase, HTH domain	IPR041426	16..61	377	1611254	Eukaryota	Metazoa	Nematoda	Chromadorea	Rhabditida	Rhabditidae	Caenorhabditis	Caenorhabditis nigoni
A0A2G5TQI3	F-box domain-containing protein	F-box domain	IPR001810	Mos1 transposase, HTH domain	IPR041426	71..115	413	1611254	Eukaryota	Metazoa	Nematoda	Chromadorea	Rhabditida	Rhabditidae	Caenorhabditis	Caenorhabditis nigoni
A0A2G5TQI4	F-box domain-containing protein	F-box domain	IPR001810	Mos1 transposase, HTH domain	IPR041426	71..115	434	1611254	Eukaryota	Metazoa	Nematoda	Chromadorea	Rhabditida	Rhabditidae	Caenorhabditis	Caenorhabditis nigoni
A0A2G5TQM2	F-box domain-containing protein	F-box domain	IPR001810	Mos1 transposase, HTH domain	IPR041426	55..98	419	1611254	Eukaryota	Metazoa	Nematoda	Chromadorea	Rhabditida	Rhabditidae	Caenorhabditis	Caenorhabditis nigoni
A0A2G5TQN3	F-box domain-containing protein	F-box domain	IPR001810	Mos1 transposase, HTH domain	IPR041426	14..57	456	1611254	Eukaryota	Metazoa	Nematoda	Chromadorea	Rhabditida	Rhabditidae	Caenorhabditis	Caenorhabditis nigoni
A0A2G5TQP1	F-box domain-containing protein	F-box domain	IPR001810	Mos1 transposase, HTH domain	IPR041426	70..117	299	1611254	Eukaryota	Metazoa	Nematoda	Chromadorea	Rhabditida	Rhabditidae	Caenorhabditis	Caenorhabditis nigoni
A0A2G5TQP2	F-box domain-containing protein	F-box domain	IPR001810	Mos1 transposase, HTH domain	IPR041426	12..58	372	1611254	Eukaryota	Metazoa	Nematoda	Chromadorea	Rhabditida	Rhabditidae	Caenorhabditis	Caenorhabditis nigoni
A0A2G5TQR4	F-box domain-containing protein	F-box domain	IPR001810	Mos1 transposase, HTH domain	IPR041426	14..60	378	1611254	Eukaryota	Metazoa	Nematoda	Chromadorea	Rhabditida	Rhabditidae	Caenorhabditis	Caenorhabditis nigoni
A0A2G5TQU4	F-box domain-containing protein	F-box domain	IPR001810	Mos1 transposase, HTH domain	IPR041426	15..57	452	1611254	Eukaryota	Metazoa	Nematoda	Chromadorea	Rhabditida	Rhabditidae	Caenorhabditis	Caenorhabditis nigoni
A0A2G5TQV6	F-box domain-containing protein	F-box domain	IPR001810	Mos1 transposase, HTH domain	IPR041426	103..146,168..224	529	1611254	Eukaryota	Metazoa	Nematoda	Chromadorea	Rhabditida	Rhabditidae	Caenorhabditis	Caenorhabditis nigoni
A0A2G5TQX4	F-box domain-containing protein	F-box domain	IPR001810	Mos1 transposase, HTH domain	IPR041426	39..82,104..160	465	1611254	Eukaryota	Metazoa	Nematoda	Chromadorea	Rhabditida	Rhabditidae	Caenorhabditis	Caenorhabditis nigoni
A0A2G5TR34	F-box domain-containing protein	F-box domain	IPR001810	Mos1 transposase, HTH domain	IPR041426	70..115	410	1611254	Eukaryota	Metazoa	Nematoda	Chromadorea	Rhabditida	Rhabditidae	Caenorhabditis	Caenorhabditis nigoni
A0A2G5TR90	F-box domain-containing protein	F-box domain	IPR001810	Mos1 transposase, HTH domain	IPR041426	14..57	448	1611254	Eukaryota	Metazoa	Nematoda	Chromadorea	Rhabditida	Rhabditidae	Caenorhabditis	Caenorhabditis nigoni
A0A2G5TRF9	F-box domain-containing protein	F-box domain	IPR001810	Mos1 transposase, HTH domain	IPR041426	14..57,79..135	440	1611254	Eukaryota	Metazoa	Nematoda	Chromadorea	Rhabditida	Rhabditidae	Caenorhabditis	Caenorhabditis nigoni
A0A2G5TRH4	F-box domain-containing protein	F-box domain	IPR001810	Mos1 transposase, HTH domain	IPR041426	13..61	385	1611254	Eukaryota	Metazoa	Nematoda	Chromadorea	Rhabditida	Rhabditidae	Caenorhabditis	Caenorhabditis nigoni
A0A2G5TRJ3	F-box domain-containing protein	F-box domain	IPR001810	Mos1 transposase, HTH domain	IPR041426	18..62	343	1611254	Eukaryota	Metazoa	Nematoda	Chromadorea	Rhabditida	Rhabditidae	Caenorhabditis	Caenorhabditis nigoni
A0A2G5TRR7	F-box domain-containing protein	F-box domain	IPR001810	Mos1 transposase, HTH domain	IPR041426	86..129,151..207	512	1611254	Eukaryota	Metazoa	Nematoda	Chromadorea	Rhabditida	Rhabditidae	Caenorhabditis	Caenorhabditis nigoni
A0A2G5TS63	F-box domain-containing protein	F-box domain	IPR001810	Mos1 transposase, HTH domain	IPR041426	13..61	391	1611254	Eukaryota	Metazoa	Nematoda	Chromadorea	Rhabditida	Rhabditidae	Caenorhabditis	Caenorhabditis nigoni
A0A2P4VIL4	F-box domain-containing protein	F-box domain	IPR001810	Mos1 transposase, HTH domain	IPR041426	12..57	361	31234	Eukaryota	Metazoa	Nematoda	Chromadorea	Rhabditida	Rhabditidae	Caenorhabditis	Caenorhabditis remanei
A0A2P4VIM4	F-box domain-containing protein	F-box domain	IPR001810	Mos1 transposase, HTH domain	IPR041426	1614..1652	1910	31234	Eukaryota	Metazoa	Nematoda	Chromadorea	Rhabditida	Rhabditidae	Caenorhabditis	Caenorhabditis remanei
A0A2P4VVM4	F-box domain-containing protein	F-box domain	IPR001810	Mos1 transposase, HTH domain	IPR041426	10..46	263	31234	Eukaryota	Metazoa	Nematoda	Chromadorea	Rhabditida	Rhabditidae	Caenorhabditis	Caenorhabditis remanei
A0A2P4VVN1	F-box domain-containing protein	F-box domain	IPR001810	Mos1 transposase, HTH domain	IPR041426	46..92	362	31234	Eukaryota	Metazoa	Nematoda	Chromadorea	Rhabditida	Rhabditidae	Caenorhabditis	Caenorhabditis remanei
A0A2P4VVW3	F-box domain-containing protein	F-box domain	IPR001810	Mos1 transposase, HTH domain	IPR041426	81..128	826	31234	Eukaryota	Metazoa	Nematoda	Chromadorea	Rhabditida	Rhabditidae	Caenorhabditis	Caenorhabditis remanei
A0A2P4VWC8	FTH domain-containing protein	F-box domain	IPR001810	Mos1 transposase, HTH domain	IPR041426	75..123	672	31234	Eukaryota	Metazoa	Nematoda	Chromadorea	Rhabditida	Rhabditidae	Caenorhabditis	Caenorhabditis remanei
A0A2P4VWE4	F-box domain-containing protein	F-box domain	IPR001810	Mos1 transposase, HTH domain	IPR041426	7..45	490	31234	Eukaryota	Metazoa	Nematoda	Chromadorea	Rhabditida	Rhabditidae	Caenorhabditis	Caenorhabditis remanei
A0A2P4VWF7	F-box domain-containing protein	F-box domain	IPR001810	Mos1 transposase, HTH domain	IPR041426	12..58	362	31234	Eukaryota	Metazoa	Nematoda	Chromadorea	Rhabditida	Rhabditidae	Caenorhabditis	Caenorhabditis remanei
A0A2P4VWL1	F-box domain-containing protein	F-box domain	IPR001810	Mos1 transposase, HTH domain	IPR041426	1580..1629	2237	31234	Eukaryota	Metazoa	Nematoda	Chromadorea	Rhabditida	Rhabditidae	Caenorhabditis	Caenorhabditis remanei
A0A6A5FV47	F-box domain-containing protein	F-box domain	IPR001810	Mos1 transposase, HTH domain	IPR041426	14..62	361	31234	Eukaryota	Metazoa	Nematoda	Chromadorea	Rhabditida	Rhabditidae	Caenorhabditis	Caenorhabditis remanei
A0A6A5G8J3	F-box domain-containing protein	F-box domain	IPR001810	Mos1 transposase, HTH domain	IPR041426	11..56,75..121	406	31234	Eukaryota	Metazoa	Nematoda	Chromadorea	Rhabditida	Rhabditidae	Caenorhabditis	Caenorhabditis remanei
A0A6A5GEB0	F-box domain-containing protein	F-box domain	IPR001810	Mos1 transposase, HTH domain	IPR041426	11..58	395	31234	Eukaryota	Metazoa	Nematoda	Chromadorea	Rhabditida	Rhabditidae	Caenorhabditis	Caenorhabditis remanei
A0A6A5GFD7	F-box domain-containing protein	F-box domain	IPR001810	Mos1 transposase, HTH domain	IPR041426	10..57,78..123	187	31234	Eukaryota	Metazoa	Nematoda	Chromadorea	Rhabditida	Rhabditidae	Caenorhabditis	Caenorhabditis remanei
A0A6A5GGM9	F-box domain-containing protein	F-box domain	IPR001810	Mos1 transposase, HTH domain	IPR041426	355..404	756	31234	Eukaryota	Metazoa	Nematoda	Chromadorea	Rhabditida	Rhabditidae	Caenorhabditis	Caenorhabditis remanei
A0A6A5GGX1	F-box domain-containing protein	F-box domain	IPR001810	Mos1 transposase, HTH domain	IPR041426	9..59	436	31234	Eukaryota	Metazoa	Nematoda	Chromadorea	Rhabditida	Rhabditidae	Caenorhabditis	Caenorhabditis remanei
A0A6A5GGZ1	F-box domain-containing protein	F-box domain	IPR001810	Mos1 transposase, HTH domain	IPR041426	38..70,410..442,778..812	1110	31234	Eukaryota	Metazoa	Nematoda	Chromadorea	Rhabditida	Rhabditidae	Caenorhabditis	Caenorhabditis remanei
A0A6A5GH02	F-box domain-containing protein	F-box domain	IPR001810	Mos1 transposase, HTH domain	IPR041426	67..113	413	31234	Eukaryota	Metazoa	Nematoda	Chromadorea	Rhabditida	Rhabditidae	Caenorhabditis	Caenorhabditis remanei
A0A6A5GH25	F-box domain-containing protein	F-box domain	IPR001810	Mos1 transposase, HTH domain	IPR041426	9..58,70..117	358	31234	Eukaryota	Metazoa	Nematoda	Chromadorea	Rhabditida	Rhabditidae	Caenorhabditis	Caenorhabditis remanei
A0A6A5GH28	F-box domain-containing protein	F-box domain	IPR001810	Mos1 transposase, HTH domain	IPR041426	23..65	419	31234	Eukaryota	Metazoa	Nematoda	Chromadorea	Rhabditida	Rhabditidae	Caenorhabditis	Caenorhabditis remanei
A0A6A5GH35	F-box domain-containing protein	F-box domain	IPR001810	Mos1 transposase, HTH domain	IPR041426	37..70,424..458	757	31234	Eukaryota	Metazoa	Nematoda	Chromadorea	Rhabditida	Rhabditidae	Caenorhabditis	Caenorhabditis remanei
A0A6A5GH45	F-box domain-containing protein	F-box domain	IPR001810	Mos1 transposase, HTH domain	IPR041426	9..61,657..703	1011	31234	Eukaryota	Metazoa	Nematoda	Chromadorea	Rhabditida	Rhabditidae	Caenorhabditis	Caenorhabditis remanei
A0A6A5GHC1	F-box domain-containing protein	F-box domain	IPR001810	Mos1 transposase, HTH domain	IPR041426	10..58	403	31234	Eukaryota	Metazoa	Nematoda	Chromadorea	Rhabditida	Rhabditidae	Caenorhabditis	Caenorhabditis remanei
A0A6A5GHE1	F-box domain-containing protein	F-box domain	IPR001810	Mos1 transposase, HTH domain	IPR041426	67..113,247..298	680	31234	Eukaryota	Metazoa	Nematoda	Chromadorea	Rhabditida	Rhabditidae	Caenorhabditis	Caenorhabditis remanei
A0A6A5GHF6	F-box domain-containing protein	F-box domain	IPR001810	Mos1 transposase, HTH domain	IPR041426	9..58	400	31234	Eukaryota	Metazoa	Nematoda	Chromadorea	Rhabditida	Rhabditidae	Caenorhabditis	Caenorhabditis remanei
A0A6A5GHF7	F-box domain-containing protein	F-box domain	IPR001810	Mos1 transposase, HTH domain	IPR041426	141..186,197..243	486	31234	Eukaryota	Metazoa	Nematoda	Chromadorea	Rhabditida	Rhabditidae	Caenorhabditis	Caenorhabditis remanei
A0A6A5GHG7	F-box domain-containing protein	F-box domain	IPR001810	Mos1 transposase, HTH domain	IPR041426	12..70,403..436,751..797	1100	31234	Eukaryota	Metazoa	Nematoda	Chromadorea	Rhabditida	Rhabditidae	Caenorhabditis	Caenorhabditis remanei
A0A6A5GI84	F-box domain-containing protein	F-box domain	IPR001810	Mos1 transposase, HTH domain	IPR041426	12..59,78..121	345	31234	Eukaryota	Metazoa	Nematoda	Chromadorea	Rhabditida	Rhabditidae	Caenorhabditis	Caenorhabditis remanei
A0A6A5GIG3	F-box domain-containing protein	F-box domain	IPR001810	Mos1 transposase, HTH domain	IPR041426	9..60,114..160	438	31234	Eukaryota	Metazoa	Nematoda	Chromadorea	Rhabditida	Rhabditidae	Caenorhabditis	Caenorhabditis remanei
A0A6A5GIG7	F-box domain-containing protein	F-box domain	IPR001810	Mos1 transposase, HTH domain	IPR041426	9..58	517	31234	Eukaryota	Metazoa	Nematoda	Chromadorea	Rhabditida	Rhabditidae	Caenorhabditis	Caenorhabditis remanei
A0A6A5GIG8	F-box domain-containing protein	F-box domain	IPR001810	Mos1 transposase, HTH domain	IPR041426	9..57	289	31234	Eukaryota	Metazoa	Nematoda	Chromadorea	Rhabditida	Rhabditidae	Caenorhabditis	Caenorhabditis remanei
A0A6A5GIH3	F-box domain-containing protein	F-box domain	IPR001810	Mos1 transposase, HTH domain	IPR041426	9..56	441	31234	Eukaryota	Metazoa	Nematoda	Chromadorea	Rhabditida	Rhabditidae	Caenorhabditis	Caenorhabditis remanei
A0A6A5GIH7	F-box domain-containing protein	F-box domain	IPR001810	Mos1 transposase, HTH domain	IPR041426	9..53	252	31234	Eukaryota	Metazoa	Nematoda	Chromadorea	Rhabditida	Rhabditidae	Caenorhabditis	Caenorhabditis remanei
A0A6A5GII8	F-box domain-containing protein	F-box domain	IPR001810	Mos1 transposase, HTH domain	IPR041426	11..58,78..121	521	31234	Eukaryota	Metazoa	Nematoda	Chromadorea	Rhabditida	Rhabditidae	Caenorhabditis	Caenorhabditis remanei
A0A6A5GIJ6	F-box domain-containing protein	F-box domain	IPR001810	Mos1 transposase, HTH domain	IPR041426	11..61	342	31234	Eukaryota	Metazoa	Nematoda	Chromadorea	Rhabditida	Rhabditidae	Caenorhabditis	Caenorhabditis remanei
A0A6A5GIK5	F-box domain-containing protein	F-box domain	IPR001810	Mos1 transposase, HTH domain	IPR041426	11..58	422	31234	Eukaryota	Metazoa	Nematoda	Chromadorea	Rhabditida	Rhabditidae	Caenorhabditis	Caenorhabditis remanei
A0A6A5GIK6	F-box domain-containing protein	F-box domain	IPR001810	Mos1 transposase, HTH domain	IPR041426	9..56	442	31234	Eukaryota	Metazoa	Nematoda	Chromadorea	Rhabditida	Rhabditidae	Caenorhabditis	Caenorhabditis remanei
A0A6A5GIL5	F-box domain-containing protein	F-box domain	IPR001810	Mos1 transposase, HTH domain	IPR041426	38..70	377	31234	Eukaryota	Metazoa	Nematoda	Chromadorea	Rhabditida	Rhabditidae	Caenorhabditis	Caenorhabditis remanei
A0A6A5GIP6	F-box domain-containing protein	F-box domain	IPR001810	Mos1 transposase, HTH domain	IPR041426	12..49,76..122	438	31234	Eukaryota	Metazoa	Nematoda	Chromadorea	Rhabditida	Rhabditidae	Caenorhabditis	Caenorhabditis remanei
A0A6A5GIQ4	F-box domain-containing protein	F-box domain	IPR001810	Mos1 transposase, HTH domain	IPR041426	15..55,445..494,1006..1052	1351	31234	Eukaryota	Metazoa	Nematoda	Chromadorea	Rhabditida	Rhabditidae	Caenorhabditis	Caenorhabditis remanei
A0A6A5GIR1	F-box domain-containing protein	F-box domain	IPR001810	Mos1 transposase, HTH domain	IPR041426	37..70,366..399,750..782	1015	31234	Eukaryota	Metazoa	Nematoda	Chromadorea	Rhabditida	Rhabditidae	Caenorhabditis	Caenorhabditis remanei
A0A6A5GIR6	F-box domain-containing protein	F-box domain	IPR001810	Mos1 transposase, HTH domain	IPR041426	3..49	254	31234	Eukaryota	Metazoa	Nematoda	Chromadorea	Rhabditida	Rhabditidae	Caenorhabditis	Caenorhabditis remanei
A0A6A5GIS8	F-box domain-containing protein	F-box domain	IPR001810	Mos1 transposase, HTH domain	IPR041426	9..59	436	31234	Eukaryota	Metazoa	Nematoda	Chromadorea	Rhabditida	Rhabditidae	Caenorhabditis	Caenorhabditis remanei
A0A6A5GIU9	F-box domain-containing protein	F-box domain	IPR001810	Mos1 transposase, HTH domain	IPR041426	37..70	387	31234	Eukaryota	Metazoa	Nematoda	Chromadorea	Rhabditida	Rhabditidae	Caenorhabditis	Caenorhabditis remanei
A0A6A5GIV0	F-box domain-containing protein	F-box domain	IPR001810	Mos1 transposase, HTH domain	IPR041426	12..49,76..122	438	31234	Eukaryota	Metazoa	Nematoda	Chromadorea	Rhabditida	Rhabditidae	Caenorhabditis	Caenorhabditis remanei
A0A6A5GIW0	F-box domain-containing protein	F-box domain	IPR001810	Mos1 transposase, HTH domain	IPR041426	14..62	362	31234	Eukaryota	Metazoa	Nematoda	Chromadorea	Rhabditida	Rhabditidae	Caenorhabditis	Caenorhabditis remanei
A0A6A5GIW1	F-box domain-containing protein	F-box domain	IPR001810	Mos1 transposase, HTH domain	IPR041426	9..53	380	31234	Eukaryota	Metazoa	Nematoda	Chromadorea	Rhabditida	Rhabditidae	Caenorhabditis	Caenorhabditis remanei
A0A6A5GIW7	F-box domain-containing protein	F-box domain	IPR001810	Mos1 transposase, HTH domain	IPR041426	9..55,75..121,430..479	861	31234	Eukaryota	Metazoa	Nematoda	Chromadorea	Rhabditida	Rhabditidae	Caenorhabditis	Caenorhabditis remanei
A0A6A5GIW9	F-box domain-containing protein	F-box domain	IPR001810	Mos1 transposase, HTH domain	IPR041426	12..59,78..122	440	31234	Eukaryota	Metazoa	Nematoda	Chromadorea	Rhabditida	Rhabditidae	Caenorhabditis	Caenorhabditis remanei
A0A6A5GIX2	F-box domain-containing protein	F-box domain	IPR001810	Mos1 transposase, HTH domain	IPR041426	12..61	377	31234	Eukaryota	Metazoa	Nematoda	Chromadorea	Rhabditida	Rhabditidae	Caenorhabditis	Caenorhabditis remanei
A0A6A5GIX3	F-box domain-containing protein	F-box domain	IPR001810	Mos1 transposase, HTH domain	IPR041426	25..73	413	31234	Eukaryota	Metazoa	Nematoda	Chromadorea	Rhabditida	Rhabditidae	Caenorhabditis	Caenorhabditis remanei
A0A6A5GIX5	F-box domain-containing protein	F-box domain	IPR001810	Mos1 transposase, HTH domain	IPR041426	15..62	361	31234	Eukaryota	Metazoa	Nematoda	Chromadorea	Rhabditida	Rhabditidae	Caenorhabditis	Caenorhabditis remanei
A0A6A5GIY0	F-box domain-containing protein	F-box domain	IPR001810	Mos1 transposase, HTH domain	IPR041426	9..53	377	31234	Eukaryota	Metazoa	Nematoda	Chromadorea	Rhabditida	Rhabditidae	Caenorhabditis	Caenorhabditis remanei
A0A6A5GIY9	F-box domain-containing protein	F-box domain	IPR001810	Mos1 transposase, HTH domain	IPR041426	11..58	421	31234	Eukaryota	Metazoa	Nematoda	Chromadorea	Rhabditida	Rhabditidae	Caenorhabditis	Caenorhabditis remanei
A0A6A5GIZ4	F-box domain-containing protein	F-box domain	IPR001810	Mos1 transposase, HTH domain	IPR041426	39..70	384	31234	Eukaryota	Metazoa	Nematoda	Chromadorea	Rhabditida	Rhabditidae	Caenorhabditis	Caenorhabditis remanei
A0A6A5GJ03	F-box domain-containing protein	F-box domain	IPR001810	Mos1 transposase, HTH domain	IPR041426	699..748	1057	31234	Eukaryota	Metazoa	Nematoda	Chromadorea	Rhabditida	Rhabditidae	Caenorhabditis	Caenorhabditis remanei
A0A6A5GJ13	F-box domain-containing protein	F-box domain	IPR001810	Mos1 transposase, HTH domain	IPR041426	9..58,70..117	411	31234	Eukaryota	Metazoa	Nematoda	Chromadorea	Rhabditida	Rhabditidae	Caenorhabditis	Caenorhabditis remanei
A0A6A5GJ18	F-box domain-containing protein	F-box domain	IPR001810	Mos1 transposase, HTH domain	IPR041426	12..69	358	31234	Eukaryota	Metazoa	Nematoda	Chromadorea	Rhabditida	Rhabditidae	Caenorhabditis	Caenorhabditis remanei
A0A6A5GJ29	F-box domain-containing protein	F-box domain	IPR001810	Mos1 transposase, HTH domain	IPR041426	37..83	436	31234	Eukaryota	Metazoa	Nematoda	Chromadorea	Rhabditida	Rhabditidae	Caenorhabditis	Caenorhabditis remanei
A0A6A5GJ46	BTB domain-containing protein	F-box domain	IPR001810	Mos1 transposase, HTH domain	IPR041426	268..314	622	31234	Eukaryota	Metazoa	Nematoda	Chromadorea	Rhabditida	Rhabditidae	Caenorhabditis	Caenorhabditis remanei
A0A6A5GJ66	F-box domain-containing protein	F-box domain	IPR001810	Mos1 transposase, HTH domain	IPR041426	75..121	409	31234	Eukaryota	Metazoa	Nematoda	Chromadorea	Rhabditida	Rhabditidae	Caenorhabditis	Caenorhabditis remanei
A0A6A5GJ93	F-box domain-containing protein	F-box domain	IPR001810	Mos1 transposase, HTH domain	IPR041426	78..122	400	31234	Eukaryota	Metazoa	Nematoda	Chromadorea	Rhabditida	Rhabditidae	Caenorhabditis	Caenorhabditis remanei
A0A6A5GJE8	F-box domain-containing protein	F-box domain	IPR001810	Mos1 transposase, HTH domain	IPR041426	9..58,70..117	411	31234	Eukaryota	Metazoa	Nematoda	Chromadorea	Rhabditida	Rhabditidae	Caenorhabditis	Caenorhabditis remanei
A0A6A5GJG8	BTB domain-containing protein	F-box domain	IPR001810	Mos1 transposase, HTH domain	IPR041426	9..60,69..115	438	31234	Eukaryota	Metazoa	Nematoda	Chromadorea	Rhabditida	Rhabditidae	Caenorhabditis	Caenorhabditis remanei
A0A6A5GJI1	F-box domain-containing protein	F-box domain	IPR001810	Mos1 transposase, HTH domain	IPR041426	10..58	362	31234	Eukaryota	Metazoa	Nematoda	Chromadorea	Rhabditida	Rhabditidae	Caenorhabditis	Caenorhabditis remanei
A0A6A5GJJ1	F-box domain-containing protein	F-box domain	IPR001810	Mos1 transposase, HTH domain	IPR041426	36..70,395..450	742	31234	Eukaryota	Metazoa	Nematoda	Chromadorea	Rhabditida	Rhabditidae	Caenorhabditis	Caenorhabditis remanei
A0A6A5GJK0	F-box domain-containing protein	F-box domain	IPR001810	Mos1 transposase, HTH domain	IPR041426	67..113,394..446	821	31234	Eukaryota	Metazoa	Nematoda	Chromadorea	Rhabditida	Rhabditidae	Caenorhabditis	Caenorhabditis remanei
A0A6A5GJW0	F-box domain-containing protein	F-box domain	IPR001810	Mos1 transposase, HTH domain	IPR041426	9..60,69..115	413	31234	Eukaryota	Metazoa	Nematoda	Chromadorea	Rhabditida	Rhabditidae	Caenorhabditis	Caenorhabditis remanei
A0A6A5GJX0	F-box domain-containing protein	F-box domain	IPR001810	Mos1 transposase, HTH domain	IPR041426	10..58	414	31234	Eukaryota	Metazoa	Nematoda	Chromadorea	Rhabditida	Rhabditidae	Caenorhabditis	Caenorhabditis remanei
A0A6A5GKA6	F-box domain-containing protein	F-box domain	IPR001810	Mos1 transposase, HTH domain	IPR041426	15..61	632	31234	Eukaryota	Metazoa	Nematoda	Chromadorea	Rhabditida	Rhabditidae	Caenorhabditis	Caenorhabditis remanei
A0A6A5GKL5	F-box domain-containing protein	F-box domain	IPR001810	Mos1 transposase, HTH domain	IPR041426	14..61	362	31234	Eukaryota	Metazoa	Nematoda	Chromadorea	Rhabditida	Rhabditidae	Caenorhabditis	Caenorhabditis remanei
A0A6A5GKN5	F-box domain-containing protein	F-box domain	IPR001810	Mos1 transposase, HTH domain	IPR041426	14..61	387	31234	Eukaryota	Metazoa	Nematoda	Chromadorea	Rhabditida	Rhabditidae	Caenorhabditis	Caenorhabditis remanei
A0A6A5GKT6	F-box domain-containing protein	F-box domain	IPR001810	Mos1 transposase, HTH domain	IPR041426	15..62	362	31234	Eukaryota	Metazoa	Nematoda	Chromadorea	Rhabditida	Rhabditidae	Caenorhabditis	Caenorhabditis remanei
A0A6A5GKW1	F-box domain-containing protein	F-box domain	IPR001810	Mos1 transposase, HTH domain	IPR041426	213..260	958	31234	Eukaryota	Metazoa	Nematoda	Chromadorea	Rhabditida	Rhabditidae	Caenorhabditis	Caenorhabditis remanei
A0A6A5GLJ2	F-box domain-containing protein	F-box domain	IPR001810	Mos1 transposase, HTH domain	IPR041426	14..62	362	31234	Eukaryota	Metazoa	Nematoda	Chromadorea	Rhabditida	Rhabditidae	Caenorhabditis	Caenorhabditis remanei
A0A6A5GZH8	F-box domain-containing protein	F-box domain	IPR001810	Mos1 transposase, HTH domain	IPR041426	70..115	394	31234	Eukaryota	Metazoa	Nematoda	Chromadorea	Rhabditida	Rhabditidae	Caenorhabditis	Caenorhabditis remanei
A0A6A5H1W4	F-box domain-containing protein	F-box domain	IPR001810	Mos1 transposase, HTH domain	IPR041426	367..401	674	31234	Eukaryota	Metazoa	Nematoda	Chromadorea	Rhabditida	Rhabditidae	Caenorhabditis	Caenorhabditis remanei
A0A6A5H1Z0	F-box domain-containing protein	F-box domain	IPR001810	Mos1 transposase, HTH domain	IPR041426	17..65	448	31234	Eukaryota	Metazoa	Nematoda	Chromadorea	Rhabditida	Rhabditidae	Caenorhabditis	Caenorhabditis remanei
A0A6A5H2D6	F-box domain-containing protein	F-box domain	IPR001810	Mos1 transposase, HTH domain	IPR041426	17..65	412	31234	Eukaryota	Metazoa	Nematoda	Chromadorea	Rhabditida	Rhabditidae	Caenorhabditis	Caenorhabditis remanei
A0A6A5HMB7	F-box domain-containing protein	F-box domain	IPR001810	Mos1 transposase, HTH domain	IPR041426	9..58	383	31234	Eukaryota	Metazoa	Nematoda	Chromadorea	Rhabditida	Rhabditidae	Caenorhabditis	Caenorhabditis remanei
A0A836EBA8	F-box domain-containing protein	F-box domain	IPR001810	Mos1 transposase, HTH domain	IPR041426	8..57	632	621737	Eukaryota	Metazoa	Arthropoda	Insecta	Hymenoptera	Formicidae	Pseudoatta	Pseudoatta argentina
A0A8S4Q9N7	F-box domain-containing protein	F-box domain	IPR001810	Mos1 transposase, HTH domain	IPR041426	38..87	401	6239	Eukaryota	Metazoa	Nematoda	Chromadorea	Rhabditida	Rhabditidae	Caenorhabditis	Caenorhabditis elegans
A3KFD4	F-box domain-containing protein	F-box domain	IPR001810	Mos1 transposase, HTH domain	IPR041426	98..145	475	6239	Eukaryota	Metazoa	Nematoda	Chromadorea	Rhabditida	Rhabditidae	Caenorhabditis	Caenorhabditis elegans
A3KFD5	F-box domain-containing protein	F-box domain	IPR001810	Mos1 transposase, HTH domain	IPR041426	10..58	268	6239	Eukaryota	Metazoa	Nematoda	Chromadorea	Rhabditida	Rhabditidae	Caenorhabditis	Caenorhabditis elegans
A3RMU2	F-box domain-containing protein	F-box domain	IPR001810	Mos1 transposase, HTH domain	IPR041426	9..58	302	6239	Eukaryota	Metazoa	Nematoda	Chromadorea	Rhabditida	Rhabditidae	Caenorhabditis	Caenorhabditis elegans
A8WJP9	F-box domain-containing protein	F-box domain	IPR001810	Mos1 transposase, HTH domain	IPR041426	16..60	372	6238	Eukaryota	Metazoa	Nematoda	Chromadorea	Rhabditida	Rhabditidae	Caenorhabditis	Caenorhabditis briggsae
A8WJQ2	F-box domain-containing protein	F-box domain	IPR001810	Mos1 transposase, HTH domain	IPR041426	14..57	441	6238	Eukaryota	Metazoa	Nematoda	Chromadorea	Rhabditida	Rhabditidae	Caenorhabditis	Caenorhabditis briggsae
A8WYH3	F-box domain-containing protein	F-box domain	IPR001810	Mos1 transposase, HTH domain	IPR041426	13..61	379	6238	Eukaryota	Metazoa	Nematoda	Chromadorea	Rhabditida	Rhabditidae	Caenorhabditis	Caenorhabditis briggsae
A8XTL6	F-box domain-containing protein	F-box domain	IPR001810	Mos1 transposase, HTH domain	IPR041426	9..58	350	6238	Eukaryota	Metazoa	Nematoda	Chromadorea	Rhabditida	Rhabditidae	Caenorhabditis	Caenorhabditis briggsae
A8XTR9	F-box domain-containing protein	F-box domain	IPR001810	Mos1 transposase, HTH domain	IPR041426	15..58	378	6238	Eukaryota	Metazoa	Nematoda	Chromadorea	Rhabditida	Rhabditidae	Caenorhabditis	Caenorhabditis briggsae
A8XTS0	F-box domain-containing protein	F-box domain	IPR001810	Mos1 transposase, HTH domain	IPR041426	19..62	376	6238	Eukaryota	Metazoa	Nematoda	Chromadorea	Rhabditida	Rhabditidae	Caenorhabditis	Caenorhabditis briggsae
B3GNH5	F-box domain-containing protein	F-box domain	IPR001810	Mos1 transposase, HTH domain	IPR041426	14..58	221	135651	Eukaryota	Metazoa	Nematoda	Chromadorea	Rhabditida	Rhabditidae	Caenorhabditis	Caenorhabditis brenneri
B6VBP8	F-box domain-containing protein	F-box domain	IPR001810	Mos1 transposase, HTH domain	IPR041426	180..228,288..317,624..672,692..738	1039	135651	Eukaryota	Metazoa	Nematoda	Chromadorea	Rhabditida	Rhabditidae	Caenorhabditis	Caenorhabditis brenneri
B6VBP9	F-box domain-containing protein	F-box domain	IPR001810	Mos1 transposase, HTH domain	IPR041426	9..57,77..142,440..485,508..575,1701..1749	2149	135651	Eukaryota	Metazoa	Nematoda	Chromadorea	Rhabditida	Rhabditidae	Caenorhabditis	Caenorhabditis brenneri
B6VBQ0	F-box domain-containing protein	F-box domain	IPR001810	Mos1 transposase, HTH domain	IPR041426	9..57,77..142	443	135651	Eukaryota	Metazoa	Nematoda	Chromadorea	Rhabditida	Rhabditidae	Caenorhabditis	Caenorhabditis brenneri
B6VBQ1	F-box domain-containing protein	F-box domain	IPR001810	Mos1 transposase, HTH domain	IPR041426	11..57,77..144	1415	135651	Eukaryota	Metazoa	Nematoda	Chromadorea	Rhabditida	Rhabditidae	Caenorhabditis	Caenorhabditis brenneri
B6VBQ2	F-box domain-containing protein	F-box domain	IPR001810	Mos1 transposase, HTH domain	IPR041426	9..54,77..144,355..400,423..492	528	135651	Eukaryota	Metazoa	Nematoda	Chromadorea	Rhabditida	Rhabditidae	Caenorhabditis	Caenorhabditis brenneri
E0R7K6	F-box domain-containing protein	F-box domain	IPR001810	Mos1 transposase, HTH domain	IPR041426	24..67	418	6239	Eukaryota	Metazoa	Nematoda	Chromadorea	Rhabditida	Rhabditidae	Caenorhabditis	Caenorhabditis elegans
E3LIB3	F-box domain-containing protein	F-box domain	IPR001810	Mos1 transposase, HTH domain	IPR041426	11..57	365	31234	Eukaryota	Metazoa	Nematoda	Chromadorea	Rhabditida	Rhabditidae	Caenorhabditis	Caenorhabditis remanei
E3LIL6	F-box domain-containing protein	F-box domain	IPR001810	Mos1 transposase, HTH domain	IPR041426	1030..1077	1371	31234	Eukaryota	Metazoa	Nematoda	Chromadorea	Rhabditida	Rhabditidae	Caenorhabditis	Caenorhabditis remanei
E3LIL7	F-box domain-containing protein	F-box domain	IPR001810	Mos1 transposase, HTH domain	IPR041426	11..58	355	31234	Eukaryota	Metazoa	Nematoda	Chromadorea	Rhabditida	Rhabditidae	Caenorhabditis	Caenorhabditis remanei
E3LIL8	F-box domain-containing protein	F-box domain	IPR001810	Mos1 transposase, HTH domain	IPR041426	11..58	351	31234	Eukaryota	Metazoa	Nematoda	Chromadorea	Rhabditida	Rhabditidae	Caenorhabditis	Caenorhabditis remanei
E3LIL9	F-box domain-containing protein	F-box domain	IPR001810	Mos1 transposase, HTH domain	IPR041426	267..305	563	31234	Eukaryota	Metazoa	Nematoda	Chromadorea	Rhabditida	Rhabditidae	Caenorhabditis	Caenorhabditis remanei
E3LIM4	F-box domain-containing protein	F-box domain	IPR001810	Mos1 transposase, HTH domain	IPR041426	12..57	377	31234	Eukaryota	Metazoa	Nematoda	Chromadorea	Rhabditida	Rhabditidae	Caenorhabditis	Caenorhabditis remanei
E3LIM5	F-box domain-containing protein	F-box domain	IPR001810	Mos1 transposase, HTH domain	IPR041426	9..58	751	31234	Eukaryota	Metazoa	Nematoda	Chromadorea	Rhabditida	Rhabditidae	Caenorhabditis	Caenorhabditis remanei
E3LIM6	F-box domain-containing protein	F-box domain	IPR001810	Mos1 transposase, HTH domain	IPR041426	9..58	516	31234	Eukaryota	Metazoa	Nematoda	Chromadorea	Rhabditida	Rhabditidae	Caenorhabditis	Caenorhabditis remanei
E3LJE6	F-box domain-containing protein	F-box domain	IPR001810	Mos1 transposase, HTH domain	IPR041426	13..57	434	31234	Eukaryota	Metazoa	Nematoda	Chromadorea	Rhabditida	Rhabditidae	Caenorhabditis	Caenorhabditis remanei
E3LJE8	F-box domain-containing protein	F-box domain	IPR001810	Mos1 transposase, HTH domain	IPR041426	66..114	440	31234	Eukaryota	Metazoa	Nematoda	Chromadorea	Rhabditida	Rhabditidae	Caenorhabditis	Caenorhabditis remanei
E3LJR2	F-box domain-containing protein	F-box domain	IPR001810	Mos1 transposase, HTH domain	IPR041426	13..62	389	31234	Eukaryota	Metazoa	Nematoda	Chromadorea	Rhabditida	Rhabditidae	Caenorhabditis	Caenorhabditis remanei
E3LJR3	F-box domain-containing protein	F-box domain	IPR001810	Mos1 transposase, HTH domain	IPR041426	11..58	400	31234	Eukaryota	Metazoa	Nematoda	Chromadorea	Rhabditida	Rhabditidae	Caenorhabditis	Caenorhabditis remanei
E3LJR4	F-box domain-containing protein	F-box domain	IPR001810	Mos1 transposase, HTH domain	IPR041426	12..56	724	31234	Eukaryota	Metazoa	Nematoda	Chromadorea	Rhabditida	Rhabditidae	Caenorhabditis	Caenorhabditis remanei
E3LJR5	F-box domain-containing protein	F-box domain	IPR001810	Mos1 transposase, HTH domain	IPR041426	11..58	395	31234	Eukaryota	Metazoa	Nematoda	Chromadorea	Rhabditida	Rhabditidae	Caenorhabditis	Caenorhabditis remanei
E3LQN1	F-box domain-containing protein	F-box domain	IPR001810	Mos1 transposase, HTH domain	IPR041426	11..57	369	31234	Eukaryota	Metazoa	Nematoda	Chromadorea	Rhabditida	Rhabditidae	Caenorhabditis	Caenorhabditis remanei
E3LTR7	F-box domain-containing protein	F-box domain	IPR001810	Mos1 transposase, HTH domain	IPR041426	9..58	344	31234	Eukaryota	Metazoa	Nematoda	Chromadorea	Rhabditida	Rhabditidae	Caenorhabditis	Caenorhabditis remanei
E3M1W1	F-box domain-containing protein	F-box domain	IPR001810	Mos1 transposase, HTH domain	IPR041426	10..58	358	31234	Eukaryota	Metazoa	Nematoda	Chromadorea	Rhabditida	Rhabditidae	Caenorhabditis	Caenorhabditis remanei
E3M1W2	F-box domain-containing protein	F-box domain	IPR001810	Mos1 transposase, HTH domain	IPR041426	9..55	412	31234	Eukaryota	Metazoa	Nematoda	Chromadorea	Rhabditida	Rhabditidae	Caenorhabditis	Caenorhabditis remanei
E3M1W3	F-box domain-containing protein	F-box domain	IPR001810	Mos1 transposase, HTH domain	IPR041426	10..58	416	31234	Eukaryota	Metazoa	Nematoda	Chromadorea	Rhabditida	Rhabditidae	Caenorhabditis	Caenorhabditis remanei
E3M3P6	F-box domain-containing protein	F-box domain	IPR001810	Mos1 transposase, HTH domain	IPR041426	9..58	384	31234	Eukaryota	Metazoa	Nematoda	Chromadorea	Rhabditida	Rhabditidae	Caenorhabditis	Caenorhabditis remanei
E3M3P8	F-box domain-containing protein	F-box domain	IPR001810	Mos1 transposase, HTH domain	IPR041426	9..58	821	31234	Eukaryota	Metazoa	Nematoda	Chromadorea	Rhabditida	Rhabditidae	Caenorhabditis	Caenorhabditis remanei
E3MBC4	F-box domain-containing protein	F-box domain	IPR001810	Mos1 transposase, HTH domain	IPR041426	9..58	423	31234	Eukaryota	Metazoa	Nematoda	Chromadorea	Rhabditida	Rhabditidae	Caenorhabditis	Caenorhabditis remanei
E3MBC5	F-box domain-containing protein	F-box domain	IPR001810	Mos1 transposase, HTH domain	IPR041426	9..58	423	31234	Eukaryota	Metazoa	Nematoda	Chromadorea	Rhabditida	Rhabditidae	Caenorhabditis	Caenorhabditis remanei
E3MBH5	F-box domain-containing protein	F-box domain	IPR001810	Mos1 transposase, HTH domain	IPR041426	13..58	135	31234	Eukaryota	Metazoa	Nematoda	Chromadorea	Rhabditida	Rhabditidae	Caenorhabditis	Caenorhabditis remanei
E3MF44	F-box domain-containing protein	F-box domain	IPR001810	Mos1 transposase, HTH domain	IPR041426	49..95	411	31234	Eukaryota	Metazoa	Nematoda	Chromadorea	Rhabditida	Rhabditidae	Caenorhabditis	Caenorhabditis remanei
E3ML14	F-box domain-containing protein	F-box domain	IPR001810	Mos1 transposase, HTH domain	IPR041426	9..56	379	31234	Eukaryota	Metazoa	Nematoda	Chromadorea	Rhabditida	Rhabditidae	Caenorhabditis	Caenorhabditis remanei
E3ML15	F-box domain-containing protein	F-box domain	IPR001810	Mos1 transposase, HTH domain	IPR041426	7..56	419	31234	Eukaryota	Metazoa	Nematoda	Chromadorea	Rhabditida	Rhabditidae	Caenorhabditis	Caenorhabditis remanei
E3MLG5	F-box domain-containing protein	F-box domain	IPR001810	Mos1 transposase, HTH domain	IPR041426	14..62	361	31234	Eukaryota	Metazoa	Nematoda	Chromadorea	Rhabditida	Rhabditidae	Caenorhabditis	Caenorhabditis remanei
E3MM79	F-box domain-containing protein	F-box domain	IPR001810	Mos1 transposase, HTH domain	IPR041426	75..121,414..463	851	31234	Eukaryota	Metazoa	Nematoda	Chromadorea	Rhabditida	Rhabditidae	Caenorhabditis	Caenorhabditis remanei
E3MM80	F-box domain-containing protein	F-box domain	IPR001810	Mos1 transposase, HTH domain	IPR041426	76..122,444..495	885	31234	Eukaryota	Metazoa	Nematoda	Chromadorea	Rhabditida	Rhabditidae	Caenorhabditis	Caenorhabditis remanei
E3MM81	F-box domain-containing protein	F-box domain	IPR001810	Mos1 transposase, HTH domain	IPR041426	11..61	447	31234	Eukaryota	Metazoa	Nematoda	Chromadorea	Rhabditida	Rhabditidae	Caenorhabditis	Caenorhabditis remanei
E3MM82	F-box domain-containing protein	F-box domain	IPR001810	Mos1 transposase, HTH domain	IPR041426	9..55	412	31234	Eukaryota	Metazoa	Nematoda	Chromadorea	Rhabditida	Rhabditidae	Caenorhabditis	Caenorhabditis remanei
E3MNC5	F-box domain-containing protein	F-box domain	IPR001810	Mos1 transposase, HTH domain	IPR041426	59..105	157	31234	Eukaryota	Metazoa	Nematoda	Chromadorea	Rhabditida	Rhabditidae	Caenorhabditis	Caenorhabditis remanei
E3MNC6	F-box domain-containing protein	F-box domain	IPR001810	Mos1 transposase, HTH domain	IPR041426	75..120	413	31234	Eukaryota	Metazoa	Nematoda	Chromadorea	Rhabditida	Rhabditidae	Caenorhabditis	Caenorhabditis remanei
E3MPA1	F-box domain-containing protein	F-box domain	IPR001810	Mos1 transposase, HTH domain	IPR041426	40..70	414	31234	Eukaryota	Metazoa	Nematoda	Chromadorea	Rhabditida	Rhabditidae	Caenorhabditis	Caenorhabditis remanei
E3MSQ4	F-box domain-containing protein	F-box domain	IPR001810	Mos1 transposase, HTH domain	IPR041426	10..58	371	31234	Eukaryota	Metazoa	Nematoda	Chromadorea	Rhabditida	Rhabditidae	Caenorhabditis	Caenorhabditis remanei
E3MT92	F-box domain-containing protein	F-box domain	IPR001810	Mos1 transposase, HTH domain	IPR041426	9..59,78..121	282	31234	Eukaryota	Metazoa	Nematoda	Chromadorea	Rhabditida	Rhabditidae	Caenorhabditis	Caenorhabditis remanei
E3MTH0	BTB domain-containing protein	F-box domain	IPR001810	Mos1 transposase, HTH domain	IPR041426	226..277,286..332	614	31234	Eukaryota	Metazoa	Nematoda	Chromadorea	Rhabditida	Rhabditidae	Caenorhabditis	Caenorhabditis remanei
E3MTH2	F-box domain-containing protein	F-box domain	IPR001810	Mos1 transposase, HTH domain	IPR041426	8..58	352	31234	Eukaryota	Metazoa	Nematoda	Chromadorea	Rhabditida	Rhabditidae	Caenorhabditis	Caenorhabditis remanei
E3MTH3	F-box domain-containing protein	F-box domain	IPR001810	Mos1 transposase, HTH domain	IPR041426	9..55	367	31234	Eukaryota	Metazoa	Nematoda	Chromadorea	Rhabditida	Rhabditidae	Caenorhabditis	Caenorhabditis remanei
E3MTH4	F-box domain-containing protein	F-box domain	IPR001810	Mos1 transposase, HTH domain	IPR041426	11..58	445	31234	Eukaryota	Metazoa	Nematoda	Chromadorea	Rhabditida	Rhabditidae	Caenorhabditis	Caenorhabditis remanei
E3MTH5	F-box domain-containing protein	F-box domain	IPR001810	Mos1 transposase, HTH domain	IPR041426	76..122	446	31234	Eukaryota	Metazoa	Nematoda	Chromadorea	Rhabditida	Rhabditidae	Caenorhabditis	Caenorhabditis remanei
E3MTH8	F-box domain-containing protein	F-box domain	IPR001810	Mos1 transposase, HTH domain	IPR041426	7..56	427	31234	Eukaryota	Metazoa	Nematoda	Chromadorea	Rhabditida	Rhabditidae	Caenorhabditis	Caenorhabditis remanei
E3MTH9	F-box domain-containing protein	F-box domain	IPR001810	Mos1 transposase, HTH domain	IPR041426	7..56	365	31234	Eukaryota	Metazoa	Nematoda	Chromadorea	Rhabditida	Rhabditidae	Caenorhabditis	Caenorhabditis remanei
E3MTI4	F-box domain-containing protein	F-box domain	IPR001810	Mos1 transposase, HTH domain	IPR041426	9..58,107..156	466	31234	Eukaryota	Metazoa	Nematoda	Chromadorea	Rhabditida	Rhabditidae	Caenorhabditis	Caenorhabditis remanei
E3MTI5	F-box domain-containing protein	F-box domain	IPR001810	Mos1 transposase, HTH domain	IPR041426	9..58	368	31234	Eukaryota	Metazoa	Nematoda	Chromadorea	Rhabditida	Rhabditidae	Caenorhabditis	Caenorhabditis remanei
E3MTJ0	F-box domain-containing protein	F-box domain	IPR001810	Mos1 transposase, HTH domain	IPR041426	11..58	390	31234	Eukaryota	Metazoa	Nematoda	Chromadorea	Rhabditida	Rhabditidae	Caenorhabditis	Caenorhabditis remanei
E3MTJ6	One cut domain family member	F-box domain	IPR001810	Mos1 transposase, HTH domain	IPR041426	966..1013	1331	31234	Eukaryota	Metazoa	Nematoda	Chromadorea	Rhabditida	Rhabditidae	Caenorhabditis	Caenorhabditis remanei
E3MXY1	F-box domain-containing protein	F-box domain	IPR001810	Mos1 transposase, HTH domain	IPR041426	10..56	355	31234	Eukaryota	Metazoa	Nematoda	Chromadorea	Rhabditida	Rhabditidae	Caenorhabditis	Caenorhabditis remanei
E3MXY2	F-box domain-containing protein	F-box domain	IPR001810	Mos1 transposase, HTH domain	IPR041426	9..56	331	31234	Eukaryota	Metazoa	Nematoda	Chromadorea	Rhabditida	Rhabditidae	Caenorhabditis	Caenorhabditis remanei
E3N1U2	F-box domain-containing protein	F-box domain	IPR001810	Mos1 transposase, HTH domain	IPR041426	37..70	382	31234	Eukaryota	Metazoa	Nematoda	Chromadorea	Rhabditida	Rhabditidae	Caenorhabditis	Caenorhabditis remanei
E3N5F2	F-box domain-containing protein	F-box domain	IPR001810	Mos1 transposase, HTH domain	IPR041426	75..123,482..529	832	31234	Eukaryota	Metazoa	Nematoda	Chromadorea	Rhabditida	Rhabditidae	Caenorhabditis	Caenorhabditis remanei
E3N5F6	F-box domain-containing protein	F-box domain	IPR001810	Mos1 transposase, HTH domain	IPR041426	21..73	459	31234	Eukaryota	Metazoa	Nematoda	Chromadorea	Rhabditida	Rhabditidae	Caenorhabditis	Caenorhabditis remanei
E3N5F7	F-box domain-containing protein	F-box domain	IPR001810	Mos1 transposase, HTH domain	IPR041426	7..59	455	31234	Eukaryota	Metazoa	Nematoda	Chromadorea	Rhabditida	Rhabditidae	Caenorhabditis	Caenorhabditis remanei
E3N5G0	F-box domain-containing protein	F-box domain	IPR001810	Mos1 transposase, HTH domain	IPR041426	71..117	425	31234	Eukaryota	Metazoa	Nematoda	Chromadorea	Rhabditida	Rhabditidae	Caenorhabditis	Caenorhabditis remanei
E3N5G2	F-box domain-containing protein	F-box domain	IPR001810	Mos1 transposase, HTH domain	IPR041426	61..106	400	31234	Eukaryota	Metazoa	Nematoda	Chromadorea	Rhabditida	Rhabditidae	Caenorhabditis	Caenorhabditis remanei
E3N863	F-box domain-containing protein	F-box domain	IPR001810	Mos1 transposase, HTH domain	IPR041426	9..58	408	31234	Eukaryota	Metazoa	Nematoda	Chromadorea	Rhabditida	Rhabditidae	Caenorhabditis	Caenorhabditis remanei
E3N869	F-box domain-containing protein	F-box domain	IPR001810	Mos1 transposase, HTH domain	IPR041426	15..62	363	31234	Eukaryota	Metazoa	Nematoda	Chromadorea	Rhabditida	Rhabditidae	Caenorhabditis	Caenorhabditis remanei
E3N870	F-box domain-containing protein	F-box domain	IPR001810	Mos1 transposase, HTH domain	IPR041426	14..62	361	31234	Eukaryota	Metazoa	Nematoda	Chromadorea	Rhabditida	Rhabditidae	Caenorhabditis	Caenorhabditis remanei
E3N871	F-box domain-containing protein	F-box domain	IPR001810	Mos1 transposase, HTH domain	IPR041426	17..62	361	31234	Eukaryota	Metazoa	Nematoda	Chromadorea	Rhabditida	Rhabditidae	Caenorhabditis	Caenorhabditis remanei
E3N872	F-box domain-containing protein	F-box domain	IPR001810	Mos1 transposase, HTH domain	IPR041426	15..62	361	31234	Eukaryota	Metazoa	Nematoda	Chromadorea	Rhabditida	Rhabditidae	Caenorhabditis	Caenorhabditis remanei
E3N873	F-box domain-containing protein	F-box domain	IPR001810	Mos1 transposase, HTH domain	IPR041426	17..62	370	31234	Eukaryota	Metazoa	Nematoda	Chromadorea	Rhabditida	Rhabditidae	Caenorhabditis	Caenorhabditis remanei
E3N874	F-box domain-containing protein	F-box domain	IPR001810	Mos1 transposase, HTH domain	IPR041426	14..61	283	31234	Eukaryota	Metazoa	Nematoda	Chromadorea	Rhabditida	Rhabditidae	Caenorhabditis	Caenorhabditis remanei
E3N875	F-box domain-containing protein	F-box domain	IPR001810	Mos1 transposase, HTH domain	IPR041426	12..60	383	31234	Eukaryota	Metazoa	Nematoda	Chromadorea	Rhabditida	Rhabditidae	Caenorhabditis	Caenorhabditis remanei
E3N876	F-box domain-containing protein	F-box domain	IPR001810	Mos1 transposase, HTH domain	IPR041426	14..61	387	31234	Eukaryota	Metazoa	Nematoda	Chromadorea	Rhabditida	Rhabditidae	Caenorhabditis	Caenorhabditis remanei
E3N878	F-box domain-containing protein	F-box domain	IPR001810	Mos1 transposase, HTH domain	IPR041426	12..60,204..251	559	31234	Eukaryota	Metazoa	Nematoda	Chromadorea	Rhabditida	Rhabditidae	Caenorhabditis	Caenorhabditis remanei
E3N879	F-box domain-containing protein	F-box domain	IPR001810	Mos1 transposase, HTH domain	IPR041426	12..60	148	31234	Eukaryota	Metazoa	Nematoda	Chromadorea	Rhabditida	Rhabditidae	Caenorhabditis	Caenorhabditis remanei
E3N935	F-box domain-containing protein	F-box domain	IPR001810	Mos1 transposase, HTH domain	IPR041426	10..58,109..156	759	31234	Eukaryota	Metazoa	Nematoda	Chromadorea	Rhabditida	Rhabditidae	Caenorhabditis	Caenorhabditis remanei
E3NBD1	F-box domain-containing protein	F-box domain	IPR001810	Mos1 transposase, HTH domain	IPR041426	9..56	393	31234	Eukaryota	Metazoa	Nematoda	Chromadorea	Rhabditida	Rhabditidae	Caenorhabditis	Caenorhabditis remanei
E3NBD3	F-box domain-containing protein	F-box domain	IPR001810	Mos1 transposase, HTH domain	IPR041426	9..59,78..122	445	31234	Eukaryota	Metazoa	Nematoda	Chromadorea	Rhabditida	Rhabditidae	Caenorhabditis	Caenorhabditis remanei
E3NBD4	F-box domain-containing protein	F-box domain	IPR001810	Mos1 transposase, HTH domain	IPR041426	9..59,176..205	512	31234	Eukaryota	Metazoa	Nematoda	Chromadorea	Rhabditida	Rhabditidae	Caenorhabditis	Caenorhabditis remanei
E3NBD6	F-box domain-containing protein	F-box domain	IPR001810	Mos1 transposase, HTH domain	IPR041426	39..70	350	31234	Eukaryota	Metazoa	Nematoda	Chromadorea	Rhabditida	Rhabditidae	Caenorhabditis	Caenorhabditis remanei
E3NBD7	F-box domain-containing protein	F-box domain	IPR001810	Mos1 transposase, HTH domain	IPR041426	31..63	361	31234	Eukaryota	Metazoa	Nematoda	Chromadorea	Rhabditida	Rhabditidae	Caenorhabditis	Caenorhabditis remanei
E3NBD8	F-box domain-containing protein	F-box domain	IPR001810	Mos1 transposase, HTH domain	IPR041426	37..69	352	31234	Eukaryota	Metazoa	Nematoda	Chromadorea	Rhabditida	Rhabditidae	Caenorhabditis	Caenorhabditis remanei
E3NBE1	F-box domain-containing protein	F-box domain	IPR001810	Mos1 transposase, HTH domain	IPR041426	36..70	370	31234	Eukaryota	Metazoa	Nematoda	Chromadorea	Rhabditida	Rhabditidae	Caenorhabditis	Caenorhabditis remanei
E3NBE2	F-box domain-containing protein	F-box domain	IPR001810	Mos1 transposase, HTH domain	IPR041426	38..70	395	31234	Eukaryota	Metazoa	Nematoda	Chromadorea	Rhabditida	Rhabditidae	Caenorhabditis	Caenorhabditis remanei
E3NBE3	F-box domain-containing protein	F-box domain	IPR001810	Mos1 transposase, HTH domain	IPR041426	37..70,424..458	758	31234	Eukaryota	Metazoa	Nematoda	Chromadorea	Rhabditida	Rhabditidae	Caenorhabditis	Caenorhabditis remanei
E3NBE4	F-box domain-containing protein	F-box domain	IPR001810	Mos1 transposase, HTH domain	IPR041426	36..67	398	31234	Eukaryota	Metazoa	Nematoda	Chromadorea	Rhabditida	Rhabditidae	Caenorhabditis	Caenorhabditis remanei
E3NBE6	F-box domain-containing protein	F-box domain	IPR001810	Mos1 transposase, HTH domain	IPR041426	39..70	382	31234	Eukaryota	Metazoa	Nematoda	Chromadorea	Rhabditida	Rhabditidae	Caenorhabditis	Caenorhabditis remanei
E3NBE7	F-box domain-containing protein	F-box domain	IPR001810	Mos1 transposase, HTH domain	IPR041426	11..57	363	31234	Eukaryota	Metazoa	Nematoda	Chromadorea	Rhabditida	Rhabditidae	Caenorhabditis	Caenorhabditis remanei
E3NBG1	F-box domain-containing protein	F-box domain	IPR001810	Mos1 transposase, HTH domain	IPR041426	9..59,77..123	427	31234	Eukaryota	Metazoa	Nematoda	Chromadorea	Rhabditida	Rhabditidae	Caenorhabditis	Caenorhabditis remanei
E3NBG2	F-box domain-containing protein	F-box domain	IPR001810	Mos1 transposase, HTH domain	IPR041426	11..58,78..121	436	31234	Eukaryota	Metazoa	Nematoda	Chromadorea	Rhabditida	Rhabditidae	Caenorhabditis	Caenorhabditis remanei
E3NBG3	F-box domain-containing protein	F-box domain	IPR001810	Mos1 transposase, HTH domain	IPR041426	78..121	425	31234	Eukaryota	Metazoa	Nematoda	Chromadorea	Rhabditida	Rhabditidae	Caenorhabditis	Caenorhabditis remanei
E3NBG4	F-box domain-containing protein	F-box domain	IPR001810	Mos1 transposase, HTH domain	IPR041426	54..100	389	31234	Eukaryota	Metazoa	Nematoda	Chromadorea	Rhabditida	Rhabditidae	Caenorhabditis	Caenorhabditis remanei
E3NBG5	F-box domain-containing protein	F-box domain	IPR001810	Mos1 transposase, HTH domain	IPR041426	9..61,76..122	406	31234	Eukaryota	Metazoa	Nematoda	Chromadorea	Rhabditida	Rhabditidae	Caenorhabditis	Caenorhabditis remanei
E3NBG6	BTB domain-containing protein	F-box domain	IPR001810	Mos1 transposase, HTH domain	IPR041426	216..268,276..322	631	31234	Eukaryota	Metazoa	Nematoda	Chromadorea	Rhabditida	Rhabditidae	Caenorhabditis	Caenorhabditis remanei
E3NBG7	F-box domain-containing protein	F-box domain	IPR001810	Mos1 transposase, HTH domain	IPR041426	9..59	441	31234	Eukaryota	Metazoa	Nematoda	Chromadorea	Rhabditida	Rhabditidae	Caenorhabditis	Caenorhabditis remanei
E3NBG8	F-box domain-containing protein	F-box domain	IPR001810	Mos1 transposase, HTH domain	IPR041426	21..73	316	31234	Eukaryota	Metazoa	Nematoda	Chromadorea	Rhabditida	Rhabditidae	Caenorhabditis	Caenorhabditis remanei
E3NBH1	F-box domain-containing protein	F-box domain	IPR001810	Mos1 transposase, HTH domain	IPR041426	10..59	454	31234	Eukaryota	Metazoa	Nematoda	Chromadorea	Rhabditida	Rhabditidae	Caenorhabditis	Caenorhabditis remanei
E3NBS4	BTB domain-containing protein	F-box domain	IPR001810	Mos1 transposase, HTH domain	IPR041426	178..207,222..268	580	31234	Eukaryota	Metazoa	Nematoda	Chromadorea	Rhabditida	Rhabditidae	Caenorhabditis	Caenorhabditis remanei
E3NDT1	F-box domain-containing protein	F-box domain	IPR001810	Mos1 transposase, HTH domain	IPR041426	32..68	349	31234	Eukaryota	Metazoa	Nematoda	Chromadorea	Rhabditida	Rhabditidae	Caenorhabditis	Caenorhabditis remanei
E3NF01	F-box domain-containing protein	F-box domain	IPR001810	Mos1 transposase, HTH domain	IPR041426	10..56	333	31234	Eukaryota	Metazoa	Nematoda	Chromadorea	Rhabditida	Rhabditidae	Caenorhabditis	Caenorhabditis remanei
E3NFC8	F-box domain-containing protein	F-box domain	IPR001810	Mos1 transposase, HTH domain	IPR041426	42..71	172	31234	Eukaryota	Metazoa	Nematoda	Chromadorea	Rhabditida	Rhabditidae	Caenorhabditis	Caenorhabditis remanei
E3NGM6	F-box domain-containing protein	F-box domain	IPR001810	Mos1 transposase, HTH domain	IPR041426	43..91	428	31234	Eukaryota	Metazoa	Nematoda	Chromadorea	Rhabditida	Rhabditidae	Caenorhabditis	Caenorhabditis remanei
E3NID0	F-box domain-containing protein	F-box domain	IPR001810	Mos1 transposase, HTH domain	IPR041426	14..61	381	31234	Eukaryota	Metazoa	Nematoda	Chromadorea	Rhabditida	Rhabditidae	Caenorhabditis	Caenorhabditis remanei
E3NIP2	F-box domain-containing protein	F-box domain	IPR001810	Mos1 transposase, HTH domain	IPR041426	9..58	1478	31234	Eukaryota	Metazoa	Nematoda	Chromadorea	Rhabditida	Rhabditidae	Caenorhabditis	Caenorhabditis remanei
E3NIP3	F-box domain-containing protein	F-box domain	IPR001810	Mos1 transposase, HTH domain	IPR041426	9..56	739	31234	Eukaryota	Metazoa	Nematoda	Chromadorea	Rhabditida	Rhabditidae	Caenorhabditis	Caenorhabditis remanei
E3NIP5	F-box domain-containing protein	F-box domain	IPR001810	Mos1 transposase, HTH domain	IPR041426	17..65	453	31234	Eukaryota	Metazoa	Nematoda	Chromadorea	Rhabditida	Rhabditidae	Caenorhabditis	Caenorhabditis remanei
E3NK07	F-box domain-containing protein	F-box domain	IPR001810	Mos1 transposase, HTH domain	IPR041426	9..58	372	31234	Eukaryota	Metazoa	Nematoda	Chromadorea	Rhabditida	Rhabditidae	Caenorhabditis	Caenorhabditis remanei
E3NK09	F-box domain-containing protein	F-box domain	IPR001810	Mos1 transposase, HTH domain	IPR041426	11..58	353	31234	Eukaryota	Metazoa	Nematoda	Chromadorea	Rhabditida	Rhabditidae	Caenorhabditis	Caenorhabditis remanei
E3NK12	F-box domain-containing protein	F-box domain	IPR001810	Mos1 transposase, HTH domain	IPR041426	2..25	329	31234	Eukaryota	Metazoa	Nematoda	Chromadorea	Rhabditida	Rhabditidae	Caenorhabditis	Caenorhabditis remanei
E3NK14	F-box domain-containing protein	F-box domain	IPR001810	Mos1 transposase, HTH domain	IPR041426	14..70	378	31234	Eukaryota	Metazoa	Nematoda	Chromadorea	Rhabditida	Rhabditidae	Caenorhabditis	Caenorhabditis remanei
E3NK16	F-box domain-containing protein	F-box domain	IPR001810	Mos1 transposase, HTH domain	IPR041426	59..90	386	31234	Eukaryota	Metazoa	Nematoda	Chromadorea	Rhabditida	Rhabditidae	Caenorhabditis	Caenorhabditis remanei
E3NK17	F-box domain-containing protein	F-box domain	IPR001810	Mos1 transposase, HTH domain	IPR041426	10..58,80..128	426	31234	Eukaryota	Metazoa	Nematoda	Chromadorea	Rhabditida	Rhabditidae	Caenorhabditis	Caenorhabditis remanei
E3NKJ6	F-box domain-containing protein	F-box domain	IPR001810	Mos1 transposase, HTH domain	IPR041426	10..59,71..118	412	31234	Eukaryota	Metazoa	Nematoda	Chromadorea	Rhabditida	Rhabditidae	Caenorhabditis	Caenorhabditis remanei
E3NKJ8	F-box domain-containing protein	F-box domain	IPR001810	Mos1 transposase, HTH domain	IPR041426	197..243	546	31234	Eukaryota	Metazoa	Nematoda	Chromadorea	Rhabditida	Rhabditidae	Caenorhabditis	Caenorhabditis remanei
E3NKJ9	F-box domain-containing protein	F-box domain	IPR001810	Mos1 transposase, HTH domain	IPR041426	9..55,92..139	445	31234	Eukaryota	Metazoa	Nematoda	Chromadorea	Rhabditida	Rhabditidae	Caenorhabditis	Caenorhabditis remanei
E3NKV7	F-box domain-containing protein	F-box domain	IPR001810	Mos1 transposase, HTH domain	IPR041426	137..185,197..243	542	31234	Eukaryota	Metazoa	Nematoda	Chromadorea	Rhabditida	Rhabditidae	Caenorhabditis	Caenorhabditis remanei
E3NKV8	F-box domain-containing protein	F-box domain	IPR001810	Mos1 transposase, HTH domain	IPR041426	15..55	495	31234	Eukaryota	Metazoa	Nematoda	Chromadorea	Rhabditida	Rhabditidae	Caenorhabditis	Caenorhabditis remanei
E3NKV9	F-box domain-containing protein	F-box domain	IPR001810	Mos1 transposase, HTH domain	IPR041426	9..53	379	31234	Eukaryota	Metazoa	Nematoda	Chromadorea	Rhabditida	Rhabditidae	Caenorhabditis	Caenorhabditis remanei
E3NKW0	F-box domain-containing protein	F-box domain	IPR001810	Mos1 transposase, HTH domain	IPR041426	7..49	374	31234	Eukaryota	Metazoa	Nematoda	Chromadorea	Rhabditida	Rhabditidae	Caenorhabditis	Caenorhabditis remanei
E3NKW1	F-box domain-containing protein	F-box domain	IPR001810	Mos1 transposase, HTH domain	IPR041426	9..56	445	31234	Eukaryota	Metazoa	Nematoda	Chromadorea	Rhabditida	Rhabditidae	Caenorhabditis	Caenorhabditis remanei
E3NKW3	F-box domain-containing protein	F-box domain	IPR001810	Mos1 transposase, HTH domain	IPR041426	22..67	417	31234	Eukaryota	Metazoa	Nematoda	Chromadorea	Rhabditida	Rhabditidae	Caenorhabditis	Caenorhabditis remanei
E3NQJ3	F-box domain-containing protein	F-box domain	IPR001810	Mos1 transposase, HTH domain	IPR041426	37..70	382	31234	Eukaryota	Metazoa	Nematoda	Chromadorea	Rhabditida	Rhabditidae	Caenorhabditis	Caenorhabditis remanei
E3NTJ6	F-box domain-containing protein	F-box domain	IPR001810	Mos1 transposase, HTH domain	IPR041426	18..64	306	31234	Eukaryota	Metazoa	Nematoda	Chromadorea	Rhabditida	Rhabditidae	Caenorhabditis	Caenorhabditis remanei
G0MBV3	F-box domain-containing protein	F-box domain	IPR001810	Mos1 transposase, HTH domain	IPR041426	11..56	385	135651	Eukaryota	Metazoa	Nematoda	Chromadorea	Rhabditida	Rhabditidae	Caenorhabditis	Caenorhabditis brenneri
G0MVS7	F-box domain-containing protein	F-box domain	IPR001810	Mos1 transposase, HTH domain	IPR041426	11..53	376	135651	Eukaryota	Metazoa	Nematoda	Chromadorea	Rhabditida	Rhabditidae	Caenorhabditis	Caenorhabditis brenneri
G0MZE9	F-box domain-containing protein	F-box domain	IPR001810	Mos1 transposase, HTH domain	IPR041426	13..57	436	135651	Eukaryota	Metazoa	Nematoda	Chromadorea	Rhabditida	Rhabditidae	Caenorhabditis	Caenorhabditis brenneri
G0N307	F-box domain-containing protein	F-box domain	IPR001810	Mos1 transposase, HTH domain	IPR041426	43..89,236..267	382	135651	Eukaryota	Metazoa	Nematoda	Chromadorea	Rhabditida	Rhabditidae	Caenorhabditis	Caenorhabditis brenneri
G0NGG5	F-box domain-containing protein	F-box domain	IPR001810	Mos1 transposase, HTH domain	IPR041426	10..55	377	135651	Eukaryota	Metazoa	Nematoda	Chromadorea	Rhabditida	Rhabditidae	Caenorhabditis	Caenorhabditis brenneri
G0NGG6	F-box domain-containing protein	F-box domain	IPR001810	Mos1 transposase, HTH domain	IPR041426	10..55	376	135651	Eukaryota	Metazoa	Nematoda	Chromadorea	Rhabditida	Rhabditidae	Caenorhabditis	Caenorhabditis brenneri
G0NID0	F-box domain-containing protein	F-box domain	IPR001810	Mos1 transposase, HTH domain	IPR041426	9..55,117..146	443	135651	Eukaryota	Metazoa	Nematoda	Chromadorea	Rhabditida	Rhabditidae	Caenorhabditis	Caenorhabditis brenneri
G0NID1	F-box domain-containing protein	F-box domain	IPR001810	Mos1 transposase, HTH domain	IPR041426	9..57,78..156	450	135651	Eukaryota	Metazoa	Nematoda	Chromadorea	Rhabditida	Rhabditidae	Caenorhabditis	Caenorhabditis brenneri
G0NID3	F-box domain-containing protein	F-box domain	IPR001810	Mos1 transposase, HTH domain	IPR041426	10..57,74..143	339	135651	Eukaryota	Metazoa	Nematoda	Chromadorea	Rhabditida	Rhabditidae	Caenorhabditis	Caenorhabditis brenneri
G0NIE6	F-box domain-containing protein	F-box domain	IPR001810	Mos1 transposase, HTH domain	IPR041426	10..58,113..151	461	135651	Eukaryota	Metazoa	Nematoda	Chromadorea	Rhabditida	Rhabditidae	Caenorhabditis	Caenorhabditis brenneri
G0NIE8	F-box domain-containing protein	F-box domain	IPR001810	Mos1 transposase, HTH domain	IPR041426	9..37,109..164	483	135651	Eukaryota	Metazoa	Nematoda	Chromadorea	Rhabditida	Rhabditidae	Caenorhabditis	Caenorhabditis brenneri
G0NII2	F-box domain-containing protein	F-box domain	IPR001810	Mos1 transposase, HTH domain	IPR041426	18..63	271	135651	Eukaryota	Metazoa	Nematoda	Chromadorea	Rhabditida	Rhabditidae	Caenorhabditis	Caenorhabditis brenneri
G0NIK8	F-box domain-containing protein	F-box domain	IPR001810	Mos1 transposase, HTH domain	IPR041426	10..67	400	135651	Eukaryota	Metazoa	Nematoda	Chromadorea	Rhabditida	Rhabditidae	Caenorhabditis	Caenorhabditis brenneri
G0NLB0	F-box domain-containing protein	F-box domain	IPR001810	Mos1 transposase, HTH domain	IPR041426	174..218	614	135651	Eukaryota	Metazoa	Nematoda	Chromadorea	Rhabditida	Rhabditidae	Caenorhabditis	Caenorhabditis brenneri
G0NN07	F-box domain-containing protein	F-box domain	IPR001810	Mos1 transposase, HTH domain	IPR041426	286..332	673	135651	Eukaryota	Metazoa	Nematoda	Chromadorea	Rhabditida	Rhabditidae	Caenorhabditis	Caenorhabditis brenneri
G0NN10	F-box domain-containing protein	F-box domain	IPR001810	Mos1 transposase, HTH domain	IPR041426	10..56	384	135651	Eukaryota	Metazoa	Nematoda	Chromadorea	Rhabditida	Rhabditidae	Caenorhabditis	Caenorhabditis brenneri
G0NN12	F-box domain-containing protein	F-box domain	IPR001810	Mos1 transposase, HTH domain	IPR041426	9..56	386	135651	Eukaryota	Metazoa	Nematoda	Chromadorea	Rhabditida	Rhabditidae	Caenorhabditis	Caenorhabditis brenneri
G0NQP6	F-box domain-containing protein	F-box domain	IPR001810	Mos1 transposase, HTH domain	IPR041426	9..57,79..149	453	135651	Eukaryota	Metazoa	Nematoda	Chromadorea	Rhabditida	Rhabditidae	Caenorhabditis	Caenorhabditis brenneri
G0P054	F-box domain-containing protein	F-box domain	IPR001810	Mos1 transposase, HTH domain	IPR041426	32..69	389	135651	Eukaryota	Metazoa	Nematoda	Chromadorea	Rhabditida	Rhabditidae	Caenorhabditis	Caenorhabditis brenneri
G0P055	F-box domain-containing protein	F-box domain	IPR001810	Mos1 transposase, HTH domain	IPR041426	22..67	401	135651	Eukaryota	Metazoa	Nematoda	Chromadorea	Rhabditida	Rhabditidae	Caenorhabditis	Caenorhabditis brenneri
G0P056	F-box domain-containing protein	F-box domain	IPR001810	Mos1 transposase, HTH domain	IPR041426	21..66	395	135651	Eukaryota	Metazoa	Nematoda	Chromadorea	Rhabditida	Rhabditidae	Caenorhabditis	Caenorhabditis brenneri
G0P0R7	F-box domain-containing protein	F-box domain	IPR001810	Mos1 transposase, HTH domain	IPR041426	17..62	402	135651	Eukaryota	Metazoa	Nematoda	Chromadorea	Rhabditida	Rhabditidae	Caenorhabditis	Caenorhabditis brenneri
G0P0R8	F-box domain-containing protein	F-box domain	IPR001810	Mos1 transposase, HTH domain	IPR041426	88..134	469	135651	Eukaryota	Metazoa	Nematoda	Chromadorea	Rhabditida	Rhabditidae	Caenorhabditis	Caenorhabditis brenneri
G0P0S4	F-box domain-containing protein	F-box domain	IPR001810	Mos1 transposase, HTH domain	IPR041426	12..55	228	135651	Eukaryota	Metazoa	Nematoda	Chromadorea	Rhabditida	Rhabditidae	Caenorhabditis	Caenorhabditis brenneri
G0P0S5	F-box domain-containing protein	F-box domain	IPR001810	Mos1 transposase, HTH domain	IPR041426	11..55	412	135651	Eukaryota	Metazoa	Nematoda	Chromadorea	Rhabditida	Rhabditidae	Caenorhabditis	Caenorhabditis brenneri
G0P106	F-box domain-containing protein	F-box domain	IPR001810	Mos1 transposase, HTH domain	IPR041426	11..56	385	135651	Eukaryota	Metazoa	Nematoda	Chromadorea	Rhabditida	Rhabditidae	Caenorhabditis	Caenorhabditis brenneri
G0P1C6	F-box domain-containing protein	F-box domain	IPR001810	Mos1 transposase, HTH domain	IPR041426	12..55	416	135651	Eukaryota	Metazoa	Nematoda	Chromadorea	Rhabditida	Rhabditidae	Caenorhabditis	Caenorhabditis brenneri
G0P383	F-box domain-containing protein	F-box domain	IPR001810	Mos1 transposase, HTH domain	IPR041426	13..60	133	135651	Eukaryota	Metazoa	Nematoda	Chromadorea	Rhabditida	Rhabditidae	Caenorhabditis	Caenorhabditis brenneri
G0P3E0	F-box domain-containing protein	F-box domain	IPR001810	Mos1 transposase, HTH domain	IPR041426	9..57,120..149	471	135651	Eukaryota	Metazoa	Nematoda	Chromadorea	Rhabditida	Rhabditidae	Caenorhabditis	Caenorhabditis brenneri
G0P3E3	F-box domain-containing protein	F-box domain	IPR001810	Mos1 transposase, HTH domain	IPR041426	9..56,76..132	458	135651	Eukaryota	Metazoa	Nematoda	Chromadorea	Rhabditida	Rhabditidae	Caenorhabditis	Caenorhabditis brenneri
G0P3G0	F-box domain-containing protein	F-box domain	IPR001810	Mos1 transposase, HTH domain	IPR041426	10..55	379	135651	Eukaryota	Metazoa	Nematoda	Chromadorea	Rhabditida	Rhabditidae	Caenorhabditis	Caenorhabditis brenneri
G0P3G1	F-box domain-containing protein	F-box domain	IPR001810	Mos1 transposase, HTH domain	IPR041426	12..55	162	135651	Eukaryota	Metazoa	Nematoda	Chromadorea	Rhabditida	Rhabditidae	Caenorhabditis	Caenorhabditis brenneri
G0P3G2	F-box domain-containing protein	F-box domain	IPR001810	Mos1 transposase, HTH domain	IPR041426	10..55	379	135651	Eukaryota	Metazoa	Nematoda	Chromadorea	Rhabditida	Rhabditidae	Caenorhabditis	Caenorhabditis brenneri
G0P3G3	F-box domain-containing protein	F-box domain	IPR001810	Mos1 transposase, HTH domain	IPR041426	10..56	369	135651	Eukaryota	Metazoa	Nematoda	Chromadorea	Rhabditida	Rhabditidae	Caenorhabditis	Caenorhabditis brenneri
G0P3G5	F-box domain-containing protein	F-box domain	IPR001810	Mos1 transposase, HTH domain	IPR041426	10..55	376	135651	Eukaryota	Metazoa	Nematoda	Chromadorea	Rhabditida	Rhabditidae	Caenorhabditis	Caenorhabditis brenneri
G0PH12	F-box domain-containing protein	F-box domain	IPR001810	Mos1 transposase, HTH domain	IPR041426	11..56	385	135651	Eukaryota	Metazoa	Nematoda	Chromadorea	Rhabditida	Rhabditidae	Caenorhabditis	Caenorhabditis brenneri
G0PI62	F-box domain-containing protein	F-box domain	IPR001810	Mos1 transposase, HTH domain	IPR041426	11..55	296	135651	Eukaryota	Metazoa	Nematoda	Chromadorea	Rhabditida	Rhabditidae	Caenorhabditis	Caenorhabditis brenneri
G0PJ62	F-box domain-containing protein	F-box domain	IPR001810	Mos1 transposase, HTH domain	IPR041426	9..56	384	135651	Eukaryota	Metazoa	Nematoda	Chromadorea	Rhabditida	Rhabditidae	Caenorhabditis	Caenorhabditis brenneri
G2HK11	F-box domain-containing protein	F-box domain	IPR001810	Mos1 transposase, HTH domain	IPR041426	24..72	196	6239	Eukaryota	Metazoa	Nematoda	Chromadorea	Rhabditida	Rhabditidae	Caenorhabditis	Caenorhabditis elegans
G2HK12	F-box domain-containing protein	F-box domain	IPR001810	Mos1 transposase, HTH domain	IPR041426	24..72	205	6239	Eukaryota	Metazoa	Nematoda	Chromadorea	Rhabditida	Rhabditidae	Caenorhabditis	Caenorhabditis elegans
G4RXG5	F-box domain-containing protein	F-box domain	IPR001810	Mos1 transposase, HTH domain	IPR041426	12..58	393	6239	Eukaryota	Metazoa	Nematoda	Chromadorea	Rhabditida	Rhabditidae	Caenorhabditis	Caenorhabditis elegans
G5EDK0	F-box domain-containing protein	F-box domain	IPR001810	Mos1 transposase, HTH domain	IPR041426	9..58	365	6239	Eukaryota	Metazoa	Nematoda	Chromadorea	Rhabditida	Rhabditidae	Caenorhabditis	Caenorhabditis elegans
G5EGS1	F-box domain-containing protein	F-box domain	IPR001810	Mos1 transposase, HTH domain	IPR041426	57..105	440	6239	Eukaryota	Metazoa	Nematoda	Chromadorea	Rhabditida	Rhabditidae	Caenorhabditis	Caenorhabditis elegans
J7SF91	F-box domain-containing protein	F-box domain	IPR001810	Mos1 transposase, HTH domain	IPR041426	10..58	268	6239	Eukaryota	Metazoa	Nematoda	Chromadorea	Rhabditida	Rhabditidae	Caenorhabditis	Caenorhabditis elegans
O16251	F-box domain-containing protein	F-box domain	IPR001810	Mos1 transposase, HTH domain	IPR041426	39..83	365	6239	Eukaryota	Metazoa	Nematoda	Chromadorea	Rhabditida	Rhabditidae	Caenorhabditis	Caenorhabditis elegans
O16525	F-box domain-containing protein	F-box domain	IPR001810	Mos1 transposase, HTH domain	IPR041426	37..80	405	6239	Eukaryota	Metazoa	Nematoda	Chromadorea	Rhabditida	Rhabditidae	Caenorhabditis	Caenorhabditis elegans
O16696	F-box domain-containing protein	F-box domain	IPR001810	Mos1 transposase, HTH domain	IPR041426	36..83	411	6239	Eukaryota	Metazoa	Nematoda	Chromadorea	Rhabditida	Rhabditidae	Caenorhabditis	Caenorhabditis elegans
O16739	F-box domain-containing protein	F-box domain	IPR001810	Mos1 transposase, HTH domain	IPR041426	10..41	297	6239	Eukaryota	Metazoa	Nematoda	Chromadorea	Rhabditida	Rhabditidae	Caenorhabditis	Caenorhabditis elegans
O17196	F-box domain-containing protein	F-box domain	IPR001810	Mos1 transposase, HTH domain	IPR041426	12..58	385	6239	Eukaryota	Metazoa	Nematoda	Chromadorea	Rhabditida	Rhabditidae	Caenorhabditis	Caenorhabditis elegans
O17199	F-box domain-containing protein	F-box domain	IPR001810	Mos1 transposase, HTH domain	IPR041426	12..58	431	6239	Eukaryota	Metazoa	Nematoda	Chromadorea	Rhabditida	Rhabditidae	Caenorhabditis	Caenorhabditis elegans
O17577	F-box domain-containing protein	F-box domain	IPR001810	Mos1 transposase, HTH domain	IPR041426	16..62	379	6239	Eukaryota	Metazoa	Nematoda	Chromadorea	Rhabditida	Rhabditidae	Caenorhabditis	Caenorhabditis elegans
O17578	F-box domain-containing protein	F-box domain	IPR001810	Mos1 transposase, HTH domain	IPR041426	16..62	382	6239	Eukaryota	Metazoa	Nematoda	Chromadorea	Rhabditida	Rhabditidae	Caenorhabditis	Caenorhabditis elegans
O45285	F-box domain-containing protein	F-box domain	IPR001810	Mos1 transposase, HTH domain	IPR041426	9..58	377	6239	Eukaryota	Metazoa	Nematoda	Chromadorea	Rhabditida	Rhabditidae	Caenorhabditis	Caenorhabditis elegans
O61758	F-box domain-containing protein	F-box domain	IPR001810	Mos1 transposase, HTH domain	IPR041426	8..58,82..128	457	6239	Eukaryota	Metazoa	Nematoda	Chromadorea	Rhabditida	Rhabditidae	Caenorhabditis	Caenorhabditis elegans
O62012	F-box domain-containing protein	F-box domain	IPR001810	Mos1 transposase, HTH domain	IPR041426	10..58	378	6239	Eukaryota	Metazoa	Nematoda	Chromadorea	Rhabditida	Rhabditidae	Caenorhabditis	Caenorhabditis elegans
O62474	F-box domain-containing protein	F-box domain	IPR001810	Mos1 transposase, HTH domain	IPR041426	29..78	392	6239	Eukaryota	Metazoa	Nematoda	Chromadorea	Rhabditida	Rhabditidae	Caenorhabditis	Caenorhabditis elegans
Q09336	F-box A protein 224	F-box domain	IPR001810	Mos1 transposase, HTH domain	IPR041426	12..58	384	6239	Eukaryota	Metazoa	Nematoda	Chromadorea	Rhabditida	Rhabditidae	Caenorhabditis	Caenorhabditis elegans
Q2A7S8	F-box domain-containing protein	F-box domain	IPR001810	Mos1 transposase, HTH domain	IPR041426	24..72	231	6239	Eukaryota	Metazoa	Nematoda	Chromadorea	Rhabditida	Rhabditidae	Caenorhabditis	Caenorhabditis elegans
Q2XMY6	F-box domain-containing protein	F-box domain	IPR001810	Mos1 transposase, HTH domain	IPR041426	10..58	412	6239	Eukaryota	Metazoa	Nematoda	Chromadorea	Rhabditida	Rhabditidae	Caenorhabditis	Caenorhabditis elegans
Q2XMY7	F-box domain-containing protein	F-box domain	IPR001810	Mos1 transposase, HTH domain	IPR041426	9..58	371	6239	Eukaryota	Metazoa	Nematoda	Chromadorea	Rhabditida	Rhabditidae	Caenorhabditis	Caenorhabditis elegans
Q2XMY8	F-box domain-containing protein	F-box domain	IPR001810	Mos1 transposase, HTH domain	IPR041426	32..74	416	6239	Eukaryota	Metazoa	Nematoda	Chromadorea	Rhabditida	Rhabditidae	Caenorhabditis	Caenorhabditis elegans
Q86D19	F-box domain-containing protein	F-box domain	IPR001810	Mos1 transposase, HTH domain	IPR041426	106..153	483	6239	Eukaryota	Metazoa	Nematoda	Chromadorea	Rhabditida	Rhabditidae	Caenorhabditis	Caenorhabditis elegans
Q9N2T3	F-box domain-containing protein	F-box domain	IPR001810	Mos1 transposase, HTH domain	IPR041426	43..84	415	6239	Eukaryota	Metazoa	Nematoda	Chromadorea	Rhabditida	Rhabditidae	Caenorhabditis	Caenorhabditis elegans
Q9NDU9	F-box domain-containing protein	F-box domain	IPR001810	Mos1 transposase, HTH domain	IPR041426	10..58	378	6239	Eukaryota	Metazoa	Nematoda	Chromadorea	Rhabditida	Rhabditidae	Caenorhabditis	Caenorhabditis elegans
Q9TZK9	F-box domain-containing protein	F-box domain	IPR001810	Mos1 transposase, HTH domain	IPR041426	12..56	410	6239	Eukaryota	Metazoa	Nematoda	Chromadorea	Rhabditida	Rhabditidae	Caenorhabditis	Caenorhabditis elegans
Q9U2N4	F-box domain-containing protein	F-box domain	IPR001810	Mos1 transposase, HTH domain	IPR041426	18..65	298	6239	Eukaryota	Metazoa	Nematoda	Chromadorea	Rhabditida	Rhabditidae	Caenorhabditis	Caenorhabditis elegans
Q9U2P0	F-box domain-containing protein	F-box domain	IPR001810	Mos1 transposase, HTH domain	IPR041426	18..61	412	6239	Eukaryota	Metazoa	Nematoda	Chromadorea	Rhabditida	Rhabditidae	Caenorhabditis	Caenorhabditis elegans
Q9U3N1	F-box domain-containing protein	F-box domain	IPR001810	Mos1 transposase, HTH domain	IPR041426	62..110,199..245	556	6239	Eukaryota	Metazoa	Nematoda	Chromadorea	Rhabditida	Rhabditidae	Caenorhabditis	Caenorhabditis elegans
Q9U3N2	F-box domain-containing protein	F-box domain	IPR001810	Mos1 transposase, HTH domain	IPR041426	11..59	405	6239	Eukaryota	Metazoa	Nematoda	Chromadorea	Rhabditida	Rhabditidae	Caenorhabditis	Caenorhabditis elegans
Q9XU25	F-box domain-containing protein	F-box domain	IPR001810	Mos1 transposase, HTH domain	IPR041426	62..110,199..245	554	6239	Eukaryota	Metazoa	Nematoda	Chromadorea	Rhabditida	Rhabditidae	Caenorhabditis	Caenorhabditis elegans
Q9XU28	F-box domain-containing protein	F-box domain	IPR001810	Mos1 transposase, HTH domain	IPR041426	78..126,210..259	569	6239	Eukaryota	Metazoa	Nematoda	Chromadorea	Rhabditida	Rhabditidae	Caenorhabditis	Caenorhabditis elegans
Q9XU29	F-box domain-containing protein	F-box domain	IPR001810	Mos1 transposase, HTH domain	IPR041426	11..59	307	6239	Eukaryota	Metazoa	Nematoda	Chromadorea	Rhabditida	Rhabditidae	Caenorhabditis	Caenorhabditis elegans
Q9XUX2	F-box domain-containing protein	F-box domain	IPR001810	Mos1 transposase, HTH domain	IPR041426	18..64	401	6239	Eukaryota	Metazoa	Nematoda	Chromadorea	Rhabditida	Rhabditidae	Caenorhabditis	Caenorhabditis elegans
Q9XVC5	F-box domain-containing protein	F-box domain	IPR001810	Mos1 transposase, HTH domain	IPR041426	11..59	404	6239	Eukaryota	Metazoa	Nematoda	Chromadorea	Rhabditida	Rhabditidae	Caenorhabditis	Caenorhabditis elegans
Q9XWD4	F-box domain-containing protein	F-box domain	IPR001810	Mos1 transposase, HTH domain	IPR041426	82..112	438	6239	Eukaryota	Metazoa	Nematoda	Chromadorea	Rhabditida	Rhabditidae	Caenorhabditis	Caenorhabditis elegans
A0A1R3HN31	F-box domain-containing protein	F-box domain	IPR001810	Reverse transcriptase/retrotransposon-derived protein, RNase H-like domain	IPR041577	20..96	820	210143	Eukaryota	Viridiplantae	Streptophyta	Magnoliopsida	Malvales	Malvaceae	Corchorus	Corchorus capsularis
A0A2N9EZG0	F-box domain-containing protein	F-box domain	IPR001810	Reverse transcriptase/retrotransposon-derived protein, RNase H-like domain	IPR041577	1143..1241	1722	28930	Eukaryota	Viridiplantae	Streptophyta	Magnoliopsida	Fagales	Fagaceae	Fagus	Fagus sylvatica
A0A388JTD1	Integrase catalytic domain-containing protein	F-box domain	IPR001810	Reverse transcriptase/retrotransposon-derived protein, RNase H-like domain	IPR041577	1255..1351	1844	69332	Eukaryota	Viridiplantae	Streptophyta	Charophyceae	Charales	Characeae	Chara	Chara braunii
A0A438FRB0	F-box domain-containing protein	F-box domain	IPR001810	Reverse transcriptase/retrotransposon-derived protein, RNase H-like domain	IPR041577	328..422	715	29760	Eukaryota	Viridiplantae	Streptophyta	Magnoliopsida	Vitales	Vitaceae	Vitis	Vitis vinifera
A0A4Y9YUT6	F-box domain-containing protein	F-box domain	IPR001810	Reverse transcriptase/retrotransposon-derived protein, RNase H-like domain	IPR041577	2613..2709	3338	205917	Eukaryota	Fungi	Basidiomycota	Agaricomycetes	Russulales	Hericiaceae	Dentipellis	Dentipellis fragilis
A0A5N6P3P9	F-box domain-containing protein	F-box domain	IPR001810	Reverse transcriptase/retrotransposon-derived protein, RNase H-like domain	IPR041577	647..704	785	192012	Eukaryota	Viridiplantae	Streptophyta	Magnoliopsida	Asterales	Asteraceae	Mikania	Mikania micrantha
A0A6L2NU70	F-box domain-containing protein	F-box domain	IPR001810	Reverse transcriptase/retrotransposon-derived protein, RNase H-like domain	IPR041577	919..986	987	118510	Eukaryota	Viridiplantae	Streptophyta	Magnoliopsida	Asterales	Asteraceae	Tanacetum	Tanacetum cinerariifolium
A0A803JSR1	ribonuclease H	F-box domain	IPR001810	Reverse transcriptase/retrotransposon-derived protein, RNase H-like domain	IPR041577	226..298	371	8364	Eukaryota	Metazoa	Chordata	Amphibia	Anura	Pipidae	Xenopus	Xenopus tropicalis
A0A814ACC0	Reverse transcriptase domain-containing protein	F-box domain	IPR001810	Reverse transcriptase/retrotransposon-derived protein, RNase H-like domain	IPR041577	1354..1448	1477	433720	Eukaryota	Metazoa	Rotifera	Eurotatoria	Adinetida	Adinetidae	Adineta	Adineta steineri
A0A817R169	Reverse transcriptase domain-containing protein	F-box domain	IPR001810	Reverse transcriptase/retrotransposon-derived protein, RNase H-like domain	IPR041577	605..704	991	2762512	Eukaryota	Metazoa	Rotifera	Eurotatoria	NA	NA	Rotaria	Rotaria sp. Silwood2
A0A835APC4	F-box domain-containing protein	F-box domain	IPR001810	Reverse transcriptase/retrotransposon-derived protein, RNase H-like domain	IPR041577	1206..1310	1493	1010633	Eukaryota	Viridiplantae	Streptophyta	Magnoliopsida	Poales	Poaceae	Digitaria	Digitaria exilis
A5AQE0	F-box domain-containing protein	F-box domain	IPR001810	Reverse transcriptase/retrotransposon-derived protein, RNase H-like domain	IPR041577	1019..1100	1575	29760	Eukaryota	Viridiplantae	Streptophyta	Magnoliopsida	Vitales	Vitaceae	Vitis	Vitis vinifera
A5BLF6	F-box domain-containing protein	F-box domain	IPR001810	Reverse transcriptase/retrotransposon-derived protein, RNase H-like domain	IPR041577	481..548	607	29760	Eukaryota	Viridiplantae	Streptophyta	Magnoliopsida	Vitales	Vitaceae	Vitis	Vitis vinifera
Q10RJ7	Integrase catalytic domain-containing protein	F-box domain	IPR001810	Reverse transcriptase/retrotransposon-derived protein, RNase H-like domain	IPR041577	64..158	1159	39947	Eukaryota	Viridiplantae	Streptophyta	Magnoliopsida	Poales	Poaceae	Oryza	Oryza sativa
Q8LMQ2	Integrase catalytic domain-containing protein	F-box domain	IPR001810	Reverse transcriptase/retrotransposon-derived protein, RNase H-like domain	IPR041577	64..158	1159	39947	Eukaryota	Viridiplantae	Streptophyta	Magnoliopsida	Poales	Poaceae	Oryza	Oryza sativa
A0A0K6GD73	Reverse transcriptase domain-containing protein	F-box domain	IPR001810	Integrase zinc-binding domain	IPR041588	498..555	1610	456999	Eukaryota	Fungi	Basidiomycota	Agaricomycetes	Cantharellales	Ceratobasidiaceae	Rhizoctonia	Rhizoctonia solani
A0A1R3HN31	F-box domain-containing protein	F-box domain	IPR001810	Integrase zinc-binding domain	IPR041588	197..239	820	210143	Eukaryota	Viridiplantae	Streptophyta	Magnoliopsida	Malvales	Malvaceae	Corchorus	Corchorus capsularis
A0A1R3IE86	Reverse transcriptase	F-box domain	IPR001810	Integrase zinc-binding domain	IPR041588	737..791	1087	210143	Eukaryota	Viridiplantae	Streptophyta	Magnoliopsida	Malvales	Malvaceae	Corchorus	Corchorus capsularis
A0A2N9EZG0	F-box domain-containing protein	F-box domain	IPR001810	Integrase zinc-binding domain	IPR041588	1445..1475	1722	28930	Eukaryota	Viridiplantae	Streptophyta	Magnoliopsida	Fagales	Fagaceae	Fagus	Fagus sylvatica
A0A2N9INS0	RNA-directed DNA polymerase	F-box domain	IPR001810	Integrase zinc-binding domain	IPR041588	1764..1817	2119	28930	Eukaryota	Viridiplantae	Streptophyta	Magnoliopsida	Fagales	Fagaceae	Fagus	Fagus sylvatica
A0A388JTD1	Integrase catalytic domain-containing protein	F-box domain	IPR001810	Integrase zinc-binding domain	IPR041588	1475..1530	1844	69332	Eukaryota	Viridiplantae	Streptophyta	Charophyceae	Charales	Characeae	Chara	Chara braunii
A0A438FRB0	F-box domain-containing protein	F-box domain	IPR001810	Integrase zinc-binding domain	IPR041588	533..572	715	29760	Eukaryota	Viridiplantae	Streptophyta	Magnoliopsida	Vitales	Vitaceae	Vitis	Vitis vinifera
A0A445KKM7	F-box domain-containing protein	F-box domain	IPR001810	Integrase zinc-binding domain	IPR041588	427..479	858	3848	Eukaryota	Viridiplantae	Streptophyta	Magnoliopsida	Fabales	Fabaceae	Glycine	Glycine soja
A0A445KMF5	F-box domain-containing protein	F-box domain	IPR001810	Integrase zinc-binding domain	IPR041588	257..288	1252	3848	Eukaryota	Viridiplantae	Streptophyta	Magnoliopsida	Fabales	Fabaceae	Glycine	Glycine soja
A0A484NJN2	F-box domain-containing protein	F-box domain	IPR001810	Integrase zinc-binding domain	IPR041588	808..864	1485	132261	Eukaryota	Viridiplantae	Streptophyta	Magnoliopsida	Solanales	Convolvulaceae	Cuscuta	Cuscuta campestris
A0A4Y9YUT6	F-box domain-containing protein	F-box domain	IPR001810	Integrase zinc-binding domain	IPR041588	2858..2915	3338	205917	Eukaryota	Fungi	Basidiomycota	Agaricomycetes	Russulales	Hericiaceae	Dentipellis	Dentipellis fragilis
A0A814ACC0	Reverse transcriptase domain-containing protein	F-box domain	IPR001810	Integrase zinc-binding domain	IPR041588	778..835	1477	433720	Eukaryota	Metazoa	Rotifera	Eurotatoria	Adinetida	Adinetidae	Adineta	Adineta steineri
A0A814NH04	F-box domain-containing protein	F-box domain	IPR001810	Integrase zinc-binding domain	IPR041588	653..709	719	392033	Eukaryota	Metazoa	Rotifera	Eurotatoria	NA	NA	Rotaria	Rotaria sordida
A0A814R3C1	F-box domain-containing protein	F-box domain	IPR001810	Integrase zinc-binding domain	IPR041588	653..709	719	392033	Eukaryota	Metazoa	Rotifera	Eurotatoria	NA	NA	Rotaria	Rotaria sordida
A0A817R169	Reverse transcriptase domain-containing protein	F-box domain	IPR001810	Integrase zinc-binding domain	IPR041588	898..955	991	2762512	Eukaryota	Metazoa	Rotifera	Eurotatoria	NA	NA	Rotaria	Rotaria sp. Silwood2
A0A819HVY0	F-box domain-containing protein	F-box domain	IPR001810	Integrase zinc-binding domain	IPR041588	653..709	719	392033	Eukaryota	Metazoa	Rotifera	Eurotatoria	NA	NA	Rotaria	Rotaria sordida
A0A821IAV9	F-box domain-containing protein	F-box domain	IPR001810	Integrase zinc-binding domain	IPR041588	55..102	258	2762511	Eukaryota	Metazoa	Rotifera	Eurotatoria	NA	NA	Rotaria	Rotaria sp. Silwood1
A0A821K5I1	F-box domain-containing protein	F-box domain	IPR001810	Integrase zinc-binding domain	IPR041588	55..102	652	2762511	Eukaryota	Metazoa	Rotifera	Eurotatoria	NA	NA	Rotaria	Rotaria sp. Silwood1
A0A8W8MEF8	Uncharacterized protein	F-box domain	IPR001810	Integrase zinc-binding domain	IPR041588	69..119	999	29159	Eukaryota	Metazoa	Mollusca	Bivalvia	Ostreida	Ostreidae	Crassostrea	Crassostrea gigas
A5AQE0	F-box domain-containing protein	F-box domain	IPR001810	Integrase zinc-binding domain	IPR041588	1151..1191	1575	29760	Eukaryota	Viridiplantae	Streptophyta	Magnoliopsida	Vitales	Vitaceae	Vitis	Vitis vinifera
Q10RJ7	Integrase catalytic domain-containing protein	F-box domain	IPR001810	Integrase zinc-binding domain	IPR041588	277..331	1159	39947	Eukaryota	Viridiplantae	Streptophyta	Magnoliopsida	Poales	Poaceae	Oryza	Oryza sativa
Q8LMQ2	Integrase catalytic domain-containing protein	F-box domain	IPR001810	Integrase zinc-binding domain	IPR041588	277..331	1159	39947	Eukaryota	Viridiplantae	Streptophyta	Magnoliopsida	Poales	Poaceae	Oryza	Oryza sativa
A0A077ZJS6	F-box domain-containing protein	F-box domain	IPR001810	Reverse transcriptase/Diguanylate cyclase domain	IPR043128	213..285	972	36087	Eukaryota	Metazoa	Nematoda	Enoplea	Trichinellida	Trichuridae	Trichuris	Trichuris trichiura
A0A0K6GD73	Reverse transcriptase domain-containing protein	F-box domain	IPR001810	Reverse transcriptase/Diguanylate cyclase domain	IPR043128	61..196,205..285	1610	456999	Eukaryota	Fungi	Basidiomycota	Agaricomycetes	Cantharellales	Ceratobasidiaceae	Rhizoctonia	Rhizoctonia solani
A0A1R3HN31	F-box domain-containing protein	F-box domain	IPR001810	Reverse transcriptase/Diguanylate cyclase domain	IPR043128	2..58	820	210143	Eukaryota	Viridiplantae	Streptophyta	Magnoliopsida	Malvales	Malvaceae	Corchorus	Corchorus capsularis
A0A1R3IE86	Reverse transcriptase	F-box domain	IPR001810	Reverse transcriptase/Diguanylate cyclase domain	IPR043128	300..435,444..537	1087	210143	Eukaryota	Viridiplantae	Streptophyta	Magnoliopsida	Malvales	Malvaceae	Corchorus	Corchorus capsularis
A0A1U8B4W0	F-box domain-containing protein	F-box domain	IPR001810	Reverse transcriptase/Diguanylate cyclase domain	IPR043128	88..169	873	4432	Eukaryota	Viridiplantae	Streptophyta	Magnoliopsida	Proteales	Nelumbonaceae	Nelumbo	Nelumbo nucifera
A0A2N9EZG0	F-box domain-containing protein	F-box domain	IPR001810	Reverse transcriptase/Diguanylate cyclase domain	IPR043128	1038..1087,1090..1170	1722	28930	Eukaryota	Viridiplantae	Streptophyta	Magnoliopsida	Fagales	Fagaceae	Fagus	Fagus sylvatica
A0A2N9INS0	RNA-directed DNA polymerase	F-box domain	IPR001810	Reverse transcriptase/Diguanylate cyclase domain	IPR043128	1108..1240,1241..1307	2119	28930	Eukaryota	Viridiplantae	Streptophyta	Magnoliopsida	Fagales	Fagaceae	Fagus	Fagus sylvatica
A0A388JTD1	Integrase catalytic domain-containing protein	F-box domain	IPR001810	Reverse transcriptase/Diguanylate cyclase domain	IPR043128	1080..1191,1200..1293	1844	69332	Eukaryota	Viridiplantae	Streptophyta	Charophyceae	Charales	Characeae	Chara	Chara braunii
A0A3P6D0C3	F-box domain-containing protein	F-box domain	IPR001810	Reverse transcriptase/Diguanylate cyclase domain	IPR043128	217..270	448	3711	Eukaryota	Viridiplantae	Streptophyta	Magnoliopsida	Brassicales	Brassicaceae	Brassica	Brassica rapa
A0A438FRB0	F-box domain-containing protein	F-box domain	IPR001810	Reverse transcriptase/Diguanylate cyclase domain	IPR043128	275..358	715	29760	Eukaryota	Viridiplantae	Streptophyta	Magnoliopsida	Vitales	Vitaceae	Vitis	Vitis vinifera
A0A484LLX3	Reverse transcriptase domain-containing protein	F-box domain	IPR001810	Reverse transcriptase/Diguanylate cyclase domain	IPR043128	95..269	716	132261	Eukaryota	Viridiplantae	Streptophyta	Magnoliopsida	Solanales	Convolvulaceae	Cuscuta	Cuscuta campestris
A0A4Y9YUT6	F-box domain-containing protein	F-box domain	IPR001810	Reverse transcriptase/Diguanylate cyclase domain	IPR043128	2414..2550,2560..2650	3338	205917	Eukaryota	Fungi	Basidiomycota	Agaricomycetes	Russulales	Hericiaceae	Dentipellis	Dentipellis fragilis
A0A6C0T4Z5	F-box domain-containing protein	F-box domain	IPR001810	Reverse transcriptase/Diguanylate cyclase domain	IPR043128	914..1076	1078	107608	Eukaryota	Viridiplantae	Streptophyta	Magnoliopsida	Caryophyllales	Amaranthaceae	Amaranthus	Amaranthus palmeri
A0A6L2NU70	F-box domain-containing protein	F-box domain	IPR001810	Reverse transcriptase/Diguanylate cyclase domain	IPR043128	721..856,866..956	987	118510	Eukaryota	Viridiplantae	Streptophyta	Magnoliopsida	Asterales	Asteraceae	Tanacetum	Tanacetum cinerariifolium
A0A803JSR1	ribonuclease H	F-box domain	IPR001810	Reverse transcriptase/Diguanylate cyclase domain	IPR043128	28..163,173..265	371	8364	Eukaryota	Metazoa	Chordata	Amphibia	Anura	Pipidae	Xenopus	Xenopus tropicalis
A0A814ACC0	Reverse transcriptase domain-containing protein	F-box domain	IPR001810	Reverse transcriptase/Diguanylate cyclase domain	IPR043128	298..433,444..544,1144..1279,1290..1390	1477	433720	Eukaryota	Metazoa	Rotifera	Eurotatoria	Adinetida	Adinetidae	Adineta	Adineta steineri
A0A817R169	Reverse transcriptase domain-containing protein	F-box domain	IPR001810	Reverse transcriptase/Diguanylate cyclase domain	IPR043128	403..538,547..635	991	2762512	Eukaryota	Metazoa	Rotifera	Eurotatoria	NA	NA	Rotaria	Rotaria sp. Silwood2
A0A835APC4	F-box domain-containing protein	F-box domain	IPR001810	Reverse transcriptase/Diguanylate cyclase domain	IPR043128	1011..1150,1153..1235	1493	1010633	Eukaryota	Viridiplantae	Streptophyta	Magnoliopsida	Poales	Poaceae	Digitaria	Digitaria exilis
A0A8J5XZ48	F-box domain-containing protein	F-box domain	IPR001810	Reverse transcriptase/Diguanylate cyclase domain	IPR043128	1060..1158	1161	47600	Eukaryota	Viridiplantae	Streptophyta	Magnoliopsida	Malvales	Malvaceae	Gossypium	Gossypium anomalum
A0A8S0VVX5	F-box domain-containing protein	F-box domain	IPR001810	Reverse transcriptase/Diguanylate cyclase domain	IPR043128	1317..1407	1409	1973307	Eukaryota	Fungi	Basidiomycota	Agaricomycetes	Agaricales	Bolbitiaceae	Cyclocybe	Cyclocybe aegerita
A0A8S1ZND3	DNA polymerase kappa	F-box domain	IPR001810	Reverse transcriptase/Diguanylate cyclase domain	IPR043128	168..257	1569	38785	Eukaryota	Viridiplantae	Streptophyta	Magnoliopsida	Brassicales	Brassicaceae	Arabidopsis	Arabidopsis arenosa
A0A8S9KJV0	DNA polymerase kappa	F-box domain	IPR001810	Reverse transcriptase/Diguanylate cyclase domain	IPR043128	110..257	1028	69181	Eukaryota	Viridiplantae	Streptophyta	Magnoliopsida	Brassicales	Brassicaceae	Brassica	Brassica cretica
A5AQE0	F-box domain-containing protein	F-box domain	IPR001810	Reverse transcriptase/Diguanylate cyclase domain	IPR043128	846..970,971..1053	1575	29760	Eukaryota	Viridiplantae	Streptophyta	Magnoliopsida	Vitales	Vitaceae	Vitis	Vitis vinifera
Q10RJ7	Integrase catalytic domain-containing protein	F-box domain	IPR001810	Reverse transcriptase/Diguanylate cyclase domain	IPR043128	34..91	1159	39947	Eukaryota	Viridiplantae	Streptophyta	Magnoliopsida	Poales	Poaceae	Oryza	Oryza sativa
Q8LMQ2	Integrase catalytic domain-containing protein	F-box domain	IPR001810	Reverse transcriptase/Diguanylate cyclase domain	IPR043128	34..91	1159	39947	Eukaryota	Viridiplantae	Streptophyta	Magnoliopsida	Poales	Poaceae	Oryza	Oryza sativa
A0A0E0BPE1	Tubby-like F-box protein	F-box domain	IPR001810	Myb/SANT-like DNA-binding domain 4	IPR044822	88..213	913	40148	Eukaryota	Viridiplantae	Streptophyta	Magnoliopsida	Poales	Poaceae	Oryza	Oryza glumipatula
A0A0E0BPE2	Tubby-like F-box protein	F-box domain	IPR001810	Myb/SANT-like DNA-binding domain 4	IPR044822	88..213	900	40148	Eukaryota	Viridiplantae	Streptophyta	Magnoliopsida	Poales	Poaceae	Oryza	Oryza glumipatula
A0A0E0F9R5	Tubby-like F-box protein	F-box domain	IPR001810	Myb/SANT-like DNA-binding domain 4	IPR044822	90..215	921	40149	Eukaryota	Viridiplantae	Streptophyta	Magnoliopsida	Poales	Poaceae	Oryza	Oryza meridionalis
A0A0E0F9R7	Tubby-like F-box protein	F-box domain	IPR001810	Myb/SANT-like DNA-binding domain 4	IPR044822	90..215	847	40149	Eukaryota	Viridiplantae	Streptophyta	Magnoliopsida	Poales	Poaceae	Oryza	Oryza meridionalis
A0A175YIN8	Myb-like domain-containing protein	F-box domain	IPR001810	Myb/SANT-like DNA-binding domain 4	IPR044822	34..118,319..406	939	79200	Eukaryota	Viridiplantae	Streptophyta	Magnoliopsida	Apiales	Apiaceae	Daucus	Daucus carota
A0A1E5W3R6	Tubby-like F-box protein	F-box domain	IPR001810	Myb/SANT-like DNA-binding domain 4	IPR044822	125..250	873	888268	Eukaryota	Viridiplantae	Streptophyta	Magnoliopsida	Poales	Poaceae	Dichanthelium	Dichanthelium oligosanthes
A0A210PW63	F-box domain-containing protein	F-box domain	IPR001810	Myb/SANT-like DNA-binding domain 4	IPR044822	107..194	465	6573	Eukaryota	Metazoa	Mollusca	Bivalvia	Pectinida	Pectinidae	Mizuhopecten	Mizuhopecten yessoensis
A0A388L5F6	F-box domain-containing protein	F-box domain	IPR001810	Myb/SANT-like DNA-binding domain 4	IPR044822	44..154	1134	69332	Eukaryota	Viridiplantae	Streptophyta	Charophyceae	Charales	Characeae	Chara	Chara braunii
A0A6J8A5Q7	F-box domain-containing protein	F-box domain	IPR001810	Myb/SANT-like DNA-binding domain 4	IPR044822	258..343	690	42192	Eukaryota	Metazoa	Mollusca	Bivalvia	Mytilida	Mytilidae	Mytilus	Mytilus coruscus
A0A8S3PWL4	F-box domain-containing protein	F-box domain	IPR001810	Myb/SANT-like DNA-binding domain 4	IPR044822	64..136	365	6550	Eukaryota	Metazoa	Mollusca	Bivalvia	Mytilida	Mytilidae	Mytilus	Mytilus edulis
A0A8S3SGU3	F-box domain-containing protein	F-box domain	IPR001810	Myb/SANT-like DNA-binding domain 4	IPR044822	64..136	365	6550	Eukaryota	Metazoa	Mollusca	Bivalvia	Mytilida	Mytilidae	Mytilus	Mytilus edulis
A0A0K9NS38	F-box domain-containing protein	F-box domain	IPR001810	Transposase-like protein DAYSLEEPER	IPR045259	10..118	392	29655	Eukaryota	Viridiplantae	Streptophyta	Magnoliopsida	Alismatales	Zosteraceae	Zostera	Zostera marina
A0A178VL12	F-box domain-containing protein	F-box domain	IPR001810	Transposase-like protein DAYSLEEPER	IPR045259	455..946	1012	3702	Eukaryota	Viridiplantae	Streptophyta	Magnoliopsida	Brassicales	Brassicaceae	Arabidopsis	Arabidopsis thaliana
A0A484N9Z4	F-box domain-containing protein	F-box domain	IPR001810	Ty3 transposon capsid-like protein	IPR045358	248..373	889	132261	Eukaryota	Viridiplantae	Streptophyta	Magnoliopsida	Solanales	Convolvulaceae	Cuscuta	Cuscuta campestris
A0A6A5N574	F-box domain-containing protein	F-box domain	IPR001810	Putative plant transposon protein domain	IPR046796	507..703	835	3870	Eukaryota	Viridiplantae	Streptophyta	Magnoliopsida	Fabales	Fabaceae	Lupinus	Lupinus albus
A0A3S2NUN0	Reverse transcriptase domain-containing protein	Tudor domain	IPR002999	Reverse transcriptase domain	IPR000477	83..178	1986	168631	Eukaryota	Metazoa	Arthropoda	Insecta	Lepidoptera	Crambidae	Chilo	Chilo suppressalis
A0A6A3CI70	Ribonuclease	Tudor domain	IPR002999	Reverse transcriptase domain	IPR000477	1758..1887	2579	106335	Eukaryota	Viridiplantae	Streptophyta	Magnoliopsida	Malvales	Malvaceae	Hibiscus	Hibiscus syriacus
A0A6J8AF96	Reverse transcriptase domain-containing protein	Tudor domain	IPR002999	Reverse transcriptase domain	IPR000477	1..245	1194	42192	Eukaryota	Metazoa	Mollusca	Bivalvia	Mytilida	Mytilidae	Mytilus	Mytilus coruscus
A0A7D9ETC5	RNA-directed DNA polymerase from mobile element jockey	Tudor domain	IPR002999	Reverse transcriptase domain	IPR000477	1..111	2325	317549	Eukaryota	Metazoa	Cnidaria	Anthozoa	Malacalcyonacea	Plexauridae	Paramuricea	Paramuricea clavata
A0A8R1DFQ8	Reverse transcriptase	Tudor domain	IPR002999	Reverse transcriptase domain	IPR000477	462..641	1785	281687	Eukaryota	Metazoa	Nematoda	Chromadorea	Rhabditida	Rhabditidae	Caenorhabditis	Caenorhabditis japonica
A0A0K3CPX7	PHD-type domain-containing protein	Tudor domain	IPR002999	Integrase, catalytic core	IPR001584	1579..1765	1881	7373	Eukaryota	Metazoa	Arthropoda	Insecta	Diptera	Calliphoridae	Calliphora	Calliphora vicina
A0A4Y2KDR4	Probable ATP-dependent RNA helicase spindle-E	Tudor domain	IPR002999	Integrase, catalytic core	IPR001584	819..979	2168	182803	Eukaryota	Metazoa	Arthropoda	Arachnida	Araneae	Araneidae	Araneus	Araneus ventricosus
A0A6A4SZ10	Integrase catalytic domain-containing protein	Tudor domain	IPR002999	Integrase, catalytic core	IPR001584	147..230	1475	52904	Eukaryota	Metazoa	Chordata	Actinopteri	Pleuronectiformes	Scophthalmidae	Scophthalmus	Scophthalmus maximus
A0A8R1DFQ8	Reverse transcriptase	Tudor domain	IPR002999	Integrase, catalytic core	IPR001584	1015..1171	1785	281687	Eukaryota	Metazoa	Nematoda	Chromadorea	Rhabditida	Rhabditidae	Caenorhabditis	Caenorhabditis japonica
A0A8S3TF97	Integrase catalytic domain-containing protein	Tudor domain	IPR002999	Integrase, catalytic core	IPR001584	260..410	646	6550	Eukaryota	Metazoa	Mollusca	Bivalvia	Mytilida	Mytilidae	Mytilus	Mytilus edulis
A0A8T0ET47	Serine/threonine-protein kinase 31 like protein	Tudor domain	IPR002999	Integrase, catalytic core	IPR001584	1071..1136	1136	94029	Eukaryota	Metazoa	Arthropoda	Arachnida	Araneae	Araneidae	Argiope	Argiope bruennichi
A0A7R8WG91	Dynamin-like 120 kDa protein, mitochondrial	Tudor domain	IPR002999	Aspartic peptidase, active site	IPR001969	2821..2832	3232	163714	Eukaryota	Metazoa	Arthropoda	Ostracoda	Podocopida	Cytherideidae	Cyprideis	Cyprideis torosa
A0A8R1DFQ8	Reverse transcriptase	Tudor domain	IPR002999	Peptidase A2A, retrovirus, catalytic	IPR001995	302..320	1785	281687	Eukaryota	Metazoa	Nematoda	Chromadorea	Rhabditida	Rhabditidae	Caenorhabditis	Caenorhabditis japonica
A0A6A3CI70	Ribonuclease	Tudor domain	IPR002999	Ribonuclease H domain	IPR002156	2288..2369	2579	106335	Eukaryota	Viridiplantae	Streptophyta	Magnoliopsida	Malvales	Malvaceae	Hibiscus	Hibiscus syriacus
A0A3Q2NSD1	Tudor domain containing 12	Tudor domain	IPR002999	Transposase, Tc1-like	IPR002492	796..862	1036	8078	Eukaryota	Metazoa	Chordata	Actinopteri	Cyprinodontiformes	Fundulidae	Fundulus	Fundulus heteroclitus
A0A834ZLB3	Protein FAR1-RELATED SEQUENCE	Tudor domain	IPR002999	FAR1 DNA binding domain	IPR004330	97..181	1001	13715	Eukaryota	Viridiplantae	Streptophyta	Magnoliopsida	Trochodendrales	Trochodendraceae	Tetracentron	Tetracentron sinense
A0A6J8AFH6	DDE-1 domain-containing protein	Tudor domain	IPR002999	DDE superfamily endonuclease domain	IPR004875	2..124	1233	42192	Eukaryota	Metazoa	Mollusca	Bivalvia	Mytilida	Mytilidae	Mytilus	Mytilus coruscus
A0A5C6PKZ5	Histone-lysine N-methyltransferase SETDB1	Tudor domain	IPR002999	HTH CenpB-type DNA-binding domain	IPR006600	45..118	1253	433684	Eukaryota	Metazoa	Chordata	Actinopteri	Tetraodontiformes	Tetraodontidae	Takifugu	Takifugu flavidus
A0A674MBA3	Histone-lysine N-methyltransferase SETDB1	Tudor domain	IPR002999	HTH CenpB-type DNA-binding domain	IPR006600	45..118	1251	31033	Eukaryota	Metazoa	Chordata	Actinopteri	Tetraodontiformes	Tetraodontidae	Takifugu	Takifugu rubripes
A0A6F9DP70	PHD-type domain-containing protein	Tudor domain	IPR002999	HTH CenpB-type DNA-binding domain	IPR006600	759..838	2216	59560	Eukaryota	Metazoa	Chordata	Ascidiacea	Phlebobranchia	Ascidiidae	Phallusia	Phallusia mammillata
A0A7J7VCZ3	HTH CENPB-type domain-containing protein	Tudor domain	IPR002999	HTH CenpB-type DNA-binding domain	IPR006600	65..148	568	59472	Eukaryota	Metazoa	Chordata	Mammalia	Chiroptera	Vespertilionidae	Pipistrellus	Pipistrellus kuhlii
A0A026W6N8	PHD finger protein 20	Tudor domain	IPR002999	THAP-type zinc finger	IPR006612	45..135	1416	2015173	Eukaryota	Metazoa	Arthropoda	Insecta	Hymenoptera	Formicidae	Ooceraea	Ooceraea biroi
A0A034VBI7	THAP-type domain-containing protein	Tudor domain	IPR002999	THAP-type zinc finger	IPR006612	1..90	362	27457	Eukaryota	Metazoa	Arthropoda	Insecta	Diptera	Tephritidae	Bactrocera	Bactrocera dorsalis
A0A084VCJ3	Phd finger protein 20	Tudor domain	IPR002999	THAP-type zinc finger	IPR006612	1..91	970	74873	Eukaryota	Metazoa	Arthropoda	Insecta	Diptera	Culicidae	Anopheles	Anopheles sinensis
A0A0A1X9K2	PHD finger protein 20-like protein 1	Tudor domain	IPR002999	THAP-type zinc finger	IPR006612	1..90	1185	28588	Eukaryota	Metazoa	Arthropoda	Insecta	Diptera	Tephritidae	Zeugodacus	Zeugodacus cucurbitae
A0A0K2T695	Histone-lysine N-methyltransferase eggless	Tudor domain	IPR002999	THAP-type zinc finger	IPR006612	23..111	1106	72036	Eukaryota	Metazoa	Arthropoda	Hexanauplia	Siphonostomatoida	Caligidae	Lepeophtheirus	Lepeophtheirus salmonis
A0A0K8UF06	PHD finger protein 20-like protein 1	Tudor domain	IPR002999	THAP-type zinc finger	IPR006612	1..90	1191	174628	Eukaryota	Metazoa	Arthropoda	Insecta	Diptera	Tephritidae	Bactrocera	Bactrocera latifrons
A0A0L7QXX4	PHD finger protein 20	Tudor domain	IPR002999	THAP-type zinc finger	IPR006612	22..111	1373	597456	Eukaryota	Metazoa	Arthropoda	Insecta	Hymenoptera	Apidae	Habropoda	Habropoda laboriosa
A0A0M4ENQ2	PHD finger protein 20	Tudor domain	IPR002999	THAP-type zinc finger	IPR006612	1..90	1173	30019	Eukaryota	Metazoa	Arthropoda	Insecta	Diptera	Drosophilidae	Drosophila	Drosophila busckii
A0A0M8ZNV1	PHD finger protein 20	Tudor domain	IPR002999	THAP-type zinc finger	IPR006612	1..90	1388	166423	Eukaryota	Metazoa	Arthropoda	Insecta	Hymenoptera	Apidae	Melipona	Melipona quadrifasciata
A0A0P6IVU2	Phd finger protein	Tudor domain	IPR002999	THAP-type zinc finger	IPR006612	1..91	1052	7159	Eukaryota	Metazoa	Arthropoda	Insecta	Diptera	Culicidae	Aedes	Aedes aegypti
A0A151ILM9	PHD finger protein 20	Tudor domain	IPR002999	THAP-type zinc finger	IPR006612	29..119	1379	456900	Eukaryota	Metazoa	Arthropoda	Insecta	Hymenoptera	Formicidae	Cyphomyrmex	Cyphomyrmex costatus
A0A151WNF6	PHD finger protein 20	Tudor domain	IPR002999	THAP-type zinc finger	IPR006612	28..118	1379	64791	Eukaryota	Metazoa	Arthropoda	Insecta	Hymenoptera	Formicidae	Trachymyrmex	Trachymyrmex zeteki
A0A154PQR7	PHD finger protein 20	Tudor domain	IPR002999	THAP-type zinc finger	IPR006612	22..111	1377	178035	Eukaryota	Metazoa	Arthropoda	Insecta	Hymenoptera	Halictidae	Dufourea	Dufourea novaeangliae
A0A158NFZ8	PHD finger protein 20	Tudor domain	IPR002999	THAP-type zinc finger	IPR006612	39..129	1400	12957	Eukaryota	Metazoa	Arthropoda	Insecta	Hymenoptera	Formicidae	Atta	Atta cephalotes
A0A182FEZ5	Phd finger protein 20	Tudor domain	IPR002999	THAP-type zinc finger	IPR006612	1..91	1107	7167	Eukaryota	Metazoa	Arthropoda	Insecta	Diptera	Culicidae	Anopheles	Anopheles albimanus
A0A182H5K2	PHD-type domain-containing protein	Tudor domain	IPR002999	THAP-type zinc finger	IPR006612	1..91	1024	7160	Eukaryota	Metazoa	Arthropoda	Insecta	Diptera	Culicidae	Aedes	Aedes albopictus
A0A182I406	PHD-type domain-containing protein	Tudor domain	IPR002999	THAP-type zinc finger	IPR006612	1..91	1118	7173	Eukaryota	Metazoa	Arthropoda	Insecta	Diptera	Culicidae	Anopheles	Anopheles arabiensis
A0A182IT61	Phd finger protein 20	Tudor domain	IPR002999	THAP-type zinc finger	IPR006612	1..91	1082	41427	Eukaryota	Metazoa	Arthropoda	Insecta	Diptera	Culicidae	Anopheles	Anopheles atroparvus
A0A182LSN2	Phd finger protein 20	Tudor domain	IPR002999	THAP-type zinc finger	IPR006612	1..91	1111	139723	Eukaryota	Metazoa	Arthropoda	Insecta	Diptera	Culicidae	Anopheles	Anopheles culicifacies
A0A182NJ64	PHD-type domain-containing protein	Tudor domain	IPR002999	THAP-type zinc finger	IPR006612	1..91	1117	7168	Eukaryota	Metazoa	Arthropoda	Insecta	Diptera	Culicidae	Anopheles	Anopheles dirus
A0A182PFL4	PHD-type domain-containing protein	Tudor domain	IPR002999	THAP-type zinc finger	IPR006612	1..91	1106	199890	Eukaryota	Metazoa	Arthropoda	Insecta	Diptera	Culicidae	Anopheles	Anopheles epiroticus
A0A182QI19	Phd finger protein	Tudor domain	IPR002999	THAP-type zinc finger	IPR006612	1..91	1110	69004	Eukaryota	Metazoa	Arthropoda	Insecta	Diptera	Culicidae	Anopheles	Anopheles farauti
A0A182RML3	PHD finger protein 20	Tudor domain	IPR002999	THAP-type zinc finger	IPR006612	1..91	1107	62324	Eukaryota	Metazoa	Arthropoda	Insecta	Diptera	Culicidae	Anopheles	Anopheles funestus
A0A182UC22	PHD-type domain-containing protein	Tudor domain	IPR002999	THAP-type zinc finger	IPR006612	1..91	1123	34690	Eukaryota	Metazoa	Arthropoda	Insecta	Diptera	Culicidae	Anopheles	Anopheles melas
A0A182UT62	PHD-type domain-containing protein	Tudor domain	IPR002999	THAP-type zinc finger	IPR006612	1..91	1120	30066	Eukaryota	Metazoa	Arthropoda	Insecta	Diptera	Culicidae	Anopheles	Anopheles merus
A0A182WC62	Phd finger protein 20	Tudor domain	IPR002999	THAP-type zinc finger	IPR006612	1..91	1103	112268	Eukaryota	Metazoa	Arthropoda	Insecta	Diptera	Culicidae	Anopheles	Anopheles minimus
A0A182X8X4	PHD-type domain-containing protein	Tudor domain	IPR002999	THAP-type zinc finger	IPR006612	1..91	1119	34691	Eukaryota	Metazoa	Arthropoda	Insecta	Diptera	Culicidae	Anopheles	Anopheles quadriannulatus
A0A182YP86	PHD finger protein 20-like protein 1	Tudor domain	IPR002999	THAP-type zinc finger	IPR006612	1..91	1103	30069	Eukaryota	Metazoa	Arthropoda	Insecta	Diptera	Culicidae	Anopheles	Anopheles stephensi
A0A194PJS7	PHD finger protein 20-like protein 1	Tudor domain	IPR002999	THAP-type zinc finger	IPR006612	1..90	1492	66420	Eukaryota	Metazoa	Arthropoda	Insecta	Lepidoptera	Papilionidae	Papilio	Papilio xuthus
A0A195B2T9	PHD finger protein 20	Tudor domain	IPR002999	THAP-type zinc finger	IPR006612	39..130	1379	520822	Eukaryota	Metazoa	Arthropoda	Insecta	Hymenoptera	Formicidae	Atta	Atta colombica
A0A195F1G1	PHD finger protein 20	Tudor domain	IPR002999	THAP-type zinc finger	IPR006612	36..126	1387	34720	Eukaryota	Metazoa	Arthropoda	Insecta	Hymenoptera	Formicidae	Trachymyrmex	Trachymyrmex septentrionalis
A0A1A9V8I1	PHD finger protein 20	Tudor domain	IPR002999	THAP-type zinc finger	IPR006612	1..90	1215	7395	Eukaryota	Metazoa	Arthropoda	Insecta	Diptera	Glossinidae	Glossina	Glossina austeni
A0A1B0AAH9	Delta-aminolevulinic acid dehydratase	Tudor domain	IPR002999	THAP-type zinc finger	IPR006612	321..410	1534	7398	Eukaryota	Metazoa	Arthropoda	Insecta	Diptera	Glossinidae	Glossina	Glossina pallidipes
A0A1B0BCN4	PHD finger protein 20-like protein 1	Tudor domain	IPR002999	THAP-type zinc finger	IPR006612	1..90	1214	67801	Eukaryota	Metazoa	Arthropoda	Insecta	Diptera	Glossinidae	Glossina	Glossina palpalis
A0A1B0G4F7	Delta-aminolevulinic acid dehydratase	Tudor domain	IPR002999	THAP-type zinc finger	IPR006612	298..387	1298	37546	Eukaryota	Metazoa	Arthropoda	Insecta	Diptera	Glossinidae	Glossina	Glossina morsitans
A0A1B0GL86	THAP-type domain-containing protein	Tudor domain	IPR002999	THAP-type zinc finger	IPR006612	1..91	672	7200	Eukaryota	Metazoa	Arthropoda	Insecta	Diptera	Psychodidae	Lutzomyia	Lutzomyia longipalpis
A0A1L8DHG8	MBD domain-containing protein	Tudor domain	IPR002999	THAP-type zinc finger	IPR006612	1..91	1040	330878	Eukaryota	Metazoa	Arthropoda	Insecta	Diptera	Psychodidae	Nyssomyia	Nyssomyia neivai
A0A1Q3F4E5	PHD-type domain-containing protein	Tudor domain	IPR002999	THAP-type zinc finger	IPR006612	1..91	1188	7177	Eukaryota	Metazoa	Arthropoda	Insecta	Diptera	Culicidae	Culex	Culex tarsalis
A0A1Q3F4H7	PHD-type domain-containing protein	Tudor domain	IPR002999	THAP-type zinc finger	IPR006612	1..91	1189	7177	Eukaryota	Metazoa	Arthropoda	Insecta	Diptera	Culicidae	Culex	Culex tarsalis
A0A1S4FM94	PHD-type domain-containing protein	Tudor domain	IPR002999	THAP-type zinc finger	IPR006612	1..91	1122	7159	Eukaryota	Metazoa	Arthropoda	Insecta	Diptera	Culicidae	Aedes	Aedes aegypti
A0A1W4XJU7	PHD finger protein 20	Tudor domain	IPR002999	THAP-type zinc finger	IPR006612	1..90	1043	224129	Eukaryota	Metazoa	Arthropoda	Insecta	Coleoptera	Buprestidae	Agrilus	Agrilus planipennis
A0A1Y1N6B5	PHD finger protein 20	Tudor domain	IPR002999	THAP-type zinc finger	IPR006612	1..90	1040	7054	Eukaryota	Metazoa	Arthropoda	Insecta	Coleoptera	Lampyridae	Photinus	Photinus pyralis
A0A210Q3J4	THAP-type domain-containing protein	Tudor domain	IPR002999	THAP-type zinc finger	IPR006612	1..95	1494	6573	Eukaryota	Metazoa	Mollusca	Bivalvia	Pectinida	Pectinidae	Mizuhopecten	Mizuhopecten yessoensis
A0A212EXW1	PHD-type domain-containing protein	Tudor domain	IPR002999	THAP-type zinc finger	IPR006612	1..90	1453	278856	Eukaryota	Metazoa	Arthropoda	Insecta	Lepidoptera	Nymphalidae	Danaus	Danaus plexippus
A0A2A3E0M2	PHD finger protein 20	Tudor domain	IPR002999	THAP-type zinc finger	IPR006612	3..92	1326	94128	Eukaryota	Metazoa	Arthropoda	Insecta	Hymenoptera	Apidae	Apis	Apis cerana
A0A2J7QX12	PHD finger protein 20-like protein 1	Tudor domain	IPR002999	THAP-type zinc finger	IPR006612	1..93	1719	105785	Eukaryota	Metazoa	Arthropoda	Insecta	Blattodea	Kalotermitidae	Cryptotermes	Cryptotermes secundus
A0A2M4A9A7	Phd finger protein 20	Tudor domain	IPR002999	THAP-type zinc finger	IPR006612	1..91	1103	58253	Eukaryota	Metazoa	Arthropoda	Insecta	Diptera	Culicidae	Anopheles	Anopheles triannulatus
A0A2M4A9B3	Phd finger protein 20	Tudor domain	IPR002999	THAP-type zinc finger	IPR006612	1..91	1103	58253	Eukaryota	Metazoa	Arthropoda	Insecta	Diptera	Culicidae	Anopheles	Anopheles triannulatus
A0A2M4A9D4	Phd finger protein 20	Tudor domain	IPR002999	THAP-type zinc finger	IPR006612	1..91	1103	58253	Eukaryota	Metazoa	Arthropoda	Insecta	Diptera	Culicidae	Anopheles	Anopheles triannulatus
A0A2M4BB66	Phd finger protein 20	Tudor domain	IPR002999	THAP-type zinc finger	IPR006612	1..91	1099	58244	Eukaryota	Metazoa	Arthropoda	Insecta	Diptera	Culicidae	Anopheles	Anopheles marajoara
A0A2M4BB68	Phd finger protein 20	Tudor domain	IPR002999	THAP-type zinc finger	IPR006612	1..91	1099	58244	Eukaryota	Metazoa	Arthropoda	Insecta	Diptera	Culicidae	Anopheles	Anopheles marajoara
A0A2M4BB81	Phd finger protein 20	Tudor domain	IPR002999	THAP-type zinc finger	IPR006612	1..91	1099	58244	Eukaryota	Metazoa	Arthropoda	Insecta	Diptera	Culicidae	Anopheles	Anopheles marajoara
A0A2P8ZHN7	THAP-type domain-containing protein	Tudor domain	IPR002999	THAP-type zinc finger	IPR006612	1..93	1713	6973	Eukaryota	Metazoa	Arthropoda	Insecta	Blattodea	Blattellidae	Blattella	Blattella germanica
A0A336KZ55	THAP-type domain-containing protein	Tudor domain	IPR002999	THAP-type zinc finger	IPR006612	1..93	1186	179676	Eukaryota	Metazoa	Arthropoda	Insecta	Diptera	Ceratopogonidae	Culicoides	Culicoides sonorensis
A0A336LWK1	THAP-type domain-containing protein	Tudor domain	IPR002999	THAP-type zinc finger	IPR006612	1..93	1186	179676	Eukaryota	Metazoa	Arthropoda	Insecta	Diptera	Ceratopogonidae	Culicoides	Culicoides sonorensis
A0A3B0JQI6	PHD finger protein 20	Tudor domain	IPR002999	THAP-type zinc finger	IPR006612	1..90	1173	7266	Eukaryota	Metazoa	Arthropoda	Insecta	Diptera	Drosophilidae	Drosophila	Drosophila guanche
A0A3L8DU63	PHD finger protein 20	Tudor domain	IPR002999	THAP-type zinc finger	IPR006612	45..135	1429	2015173	Eukaryota	Metazoa	Arthropoda	Insecta	Hymenoptera	Formicidae	Ooceraea	Ooceraea biroi
A0A482W4Z8	PHD finger protein 20	Tudor domain	IPR002999	THAP-type zinc finger	IPR006612	1..90	825	1661398	Eukaryota	Metazoa	Arthropoda	Insecta	Coleoptera	Tenebrionidae	Asbolus	Asbolus verrucosus
A0A484BUB2	PHD-type domain-containing protein	Tudor domain	IPR002999	THAP-type zinc finger	IPR006612	1..90	1219	7232	Eukaryota	Metazoa	Arthropoda	Insecta	Diptera	Drosophilidae	Drosophila	Drosophila navojoa
A0A4S2KZT5	CTP synthase	Tudor domain	IPR002999	THAP-type zinc finger	IPR006612	38..128	1999	300112	Eukaryota	Metazoa	Arthropoda	Insecta	Hymenoptera	Formicidae	Temnothorax	Temnothorax longispinosus
A0A6B2EFM2	THAP-type domain-containing protein	Tudor domain	IPR002999	THAP-type zinc finger	IPR006612	1..91	1059	1109342	Eukaryota	Metazoa	Arthropoda	Insecta	Diptera	Psychodidae	Phlebotomus	Phlebotomus kandelakii
A0A6E8VPR2	PHD-type domain-containing protein	Tudor domain	IPR002999	THAP-type zinc finger	IPR006612	1..91	1121	1518534	Eukaryota	Metazoa	Arthropoda	Insecta	Diptera	Culicidae	Anopheles	Anopheles coluzzii
A0A6I8V358	PHD finger protein 20	Tudor domain	IPR002999	THAP-type zinc finger	IPR006612	1..90	1189	46245	Eukaryota	Metazoa	Arthropoda	Insecta	Diptera	Drosophilidae	Drosophila	Drosophila pseudoobscura
A0A6I9VG29	PHD finger protein 20-like protein 1	Tudor domain	IPR002999	THAP-type zinc finger	IPR006612	1..90	1191	27457	Eukaryota	Metazoa	Arthropoda	Insecta	Diptera	Tephritidae	Bactrocera	Bactrocera dorsalis
A0A6J1M674	PHD finger protein 20-like protein 1	Tudor domain	IPR002999	THAP-type zinc finger	IPR006612	1..90	1209	7224	Eukaryota	Metazoa	Arthropoda	Insecta	Diptera	Drosophilidae	Drosophila	Drosophila hydei
A0A6J1PBD8	PHD finger protein 20	Tudor domain	IPR002999	THAP-type zinc finger	IPR006612	1..90	1532	110368	Eukaryota	Metazoa	Arthropoda	Insecta	Lepidoptera	Nymphalidae	Bicyclus	Bicyclus anynana
A0A6J1PBY1	PHD finger protein 20	Tudor domain	IPR002999	THAP-type zinc finger	IPR006612	1..90	1537	110368	Eukaryota	Metazoa	Arthropoda	Insecta	Lepidoptera	Nymphalidae	Bicyclus	Bicyclus anynana
A0A6J1QD56	PHD finger protein 20	Tudor domain	IPR002999	THAP-type zinc finger	IPR006612	35..125	1402	300111	Eukaryota	Metazoa	Arthropoda	Insecta	Hymenoptera	Formicidae	Temnothorax	Temnothorax curvispinosus
A0A6J1QEP7	PHD finger protein 20	Tudor domain	IPR002999	THAP-type zinc finger	IPR006612	35..125	1400	300111	Eukaryota	Metazoa	Arthropoda	Insecta	Hymenoptera	Formicidae	Temnothorax	Temnothorax curvispinosus
A0A6J1QEQ2	PHD finger protein 20	Tudor domain	IPR002999	THAP-type zinc finger	IPR006612	35..125	1374	300111	Eukaryota	Metazoa	Arthropoda	Insecta	Hymenoptera	Formicidae	Temnothorax	Temnothorax curvispinosus
A0A6J1QGA1	PHD finger protein 20	Tudor domain	IPR002999	THAP-type zinc finger	IPR006612	35..125	1405	300111	Eukaryota	Metazoa	Arthropoda	Insecta	Hymenoptera	Formicidae	Temnothorax	Temnothorax curvispinosus
A0A6J1QGA5	PHD finger protein 20	Tudor domain	IPR002999	THAP-type zinc finger	IPR006612	35..125	1381	300111	Eukaryota	Metazoa	Arthropoda	Insecta	Hymenoptera	Formicidae	Temnothorax	Temnothorax curvispinosus
A0A6J1QI04	PHD finger protein 20	Tudor domain	IPR002999	THAP-type zinc finger	IPR006612	35..125	1409	300111	Eukaryota	Metazoa	Arthropoda	Insecta	Hymenoptera	Formicidae	Temnothorax	Temnothorax curvispinosus
A0A6J1QI09	PHD finger protein 20	Tudor domain	IPR002999	THAP-type zinc finger	IPR006612	35..125	1389	300111	Eukaryota	Metazoa	Arthropoda	Insecta	Hymenoptera	Formicidae	Temnothorax	Temnothorax curvispinosus
A0A6J2THC1	PHD finger protein 20	Tudor domain	IPR002999	THAP-type zinc finger	IPR006612	1..90	1194	7225	Eukaryota	Metazoa	Arthropoda	Insecta	Diptera	Drosophilidae	Scaptodrosophila	Scaptodrosophila lebanonensis
A0A6J2XL92	PHD finger protein 20	Tudor domain	IPR002999	THAP-type zinc finger	IPR006612	1..90	1116	7048	Eukaryota	Metazoa	Arthropoda	Insecta	Coleoptera	Curculionidae	Sitophilus	Sitophilus oryzae
A0A6J2XNR1	PHD finger protein 20	Tudor domain	IPR002999	THAP-type zinc finger	IPR006612	1..90	1025	7048	Eukaryota	Metazoa	Arthropoda	Insecta	Coleoptera	Curculionidae	Sitophilus	Sitophilus oryzae
A0A6J3LN56	PHD finger protein 20	Tudor domain	IPR002999	THAP-type zinc finger	IPR006612	21..110	1382	207650	Eukaryota	Metazoa	Arthropoda	Insecta	Hymenoptera	Apidae	Bombus	Bombus vosnesenskii
A0A6J3LN62	PHD finger protein 20	Tudor domain	IPR002999	THAP-type zinc finger	IPR006612	21..110	1362	207650	Eukaryota	Metazoa	Arthropoda	Insecta	Hymenoptera	Apidae	Bombus	Bombus vosnesenskii
A0A6J3LND9	PHD finger protein 20	Tudor domain	IPR002999	THAP-type zinc finger	IPR006612	21..110	1369	207650	Eukaryota	Metazoa	Arthropoda	Insecta	Hymenoptera	Apidae	Bombus	Bombus vosnesenskii
A0A6J3LP56	PHD finger protein 20	Tudor domain	IPR002999	THAP-type zinc finger	IPR006612	21..110	1375	207650	Eukaryota	Metazoa	Arthropoda	Insecta	Hymenoptera	Apidae	Bombus	Bombus vosnesenskii
A0A6J3LQ90	PHD finger protein 20	Tudor domain	IPR002999	THAP-type zinc finger	IPR006612	21..110	1373	207650	Eukaryota	Metazoa	Arthropoda	Insecta	Hymenoptera	Apidae	Bombus	Bombus vosnesenskii
A0A6J3LS40	PHD finger protein 20	Tudor domain	IPR002999	THAP-type zinc finger	IPR006612	21..110	1378	207650	Eukaryota	Metazoa	Arthropoda	Insecta	Hymenoptera	Apidae	Bombus	Bombus vosnesenskii
A0A6J3LS44	PHD finger protein 20	Tudor domain	IPR002999	THAP-type zinc finger	IPR006612	21..110	1355	207650	Eukaryota	Metazoa	Arthropoda	Insecta	Hymenoptera	Apidae	Bombus	Bombus vosnesenskii
A0A6P3V4Q0	PHD finger protein 20	Tudor domain	IPR002999	THAP-type zinc finger	IPR006612	21..110	1376	132113	Eukaryota	Metazoa	Arthropoda	Insecta	Hymenoptera	Apidae	Bombus	Bombus impatiens
A0A6P3XLN4	PHD finger protein 20	Tudor domain	IPR002999	THAP-type zinc finger	IPR006612	32..122	1400	609295	Eukaryota	Metazoa	Arthropoda	Insecta	Hymenoptera	Formicidae	Dinoponera	Dinoponera quadriceps
A0A6P3XLQ8	PHD finger protein 20	Tudor domain	IPR002999	THAP-type zinc finger	IPR006612	32..122	1401	609295	Eukaryota	Metazoa	Arthropoda	Insecta	Hymenoptera	Formicidae	Dinoponera	Dinoponera quadriceps
A0A6P3XM85	PHD finger protein 20	Tudor domain	IPR002999	THAP-type zinc finger	IPR006612	32..122	1396	609295	Eukaryota	Metazoa	Arthropoda	Insecta	Hymenoptera	Formicidae	Dinoponera	Dinoponera quadriceps
A0A6P3XN24	PHD finger protein 20	Tudor domain	IPR002999	THAP-type zinc finger	IPR006612	32..122	1405	609295	Eukaryota	Metazoa	Arthropoda	Insecta	Hymenoptera	Formicidae	Dinoponera	Dinoponera quadriceps
A0A6P3XN26	PHD finger protein 20	Tudor domain	IPR002999	THAP-type zinc finger	IPR006612	32..122	1387	609295	Eukaryota	Metazoa	Arthropoda	Insecta	Hymenoptera	Formicidae	Dinoponera	Dinoponera quadriceps
A0A6P3XN70	PHD finger protein 20	Tudor domain	IPR002999	THAP-type zinc finger	IPR006612	32..122	1391	609295	Eukaryota	Metazoa	Arthropoda	Insecta	Hymenoptera	Formicidae	Dinoponera	Dinoponera quadriceps
A0A6P4EFU7	PHD finger protein 20	Tudor domain	IPR002999	THAP-type zinc finger	IPR006612	1..90	1178	1041015	Eukaryota	Metazoa	Arthropoda	Insecta	Diptera	Drosophilidae	Drosophila	Drosophila rhopaloa
A0A6P4IP12	PHD finger protein 20	Tudor domain	IPR002999	THAP-type zinc finger	IPR006612	1..90	1183	30033	Eukaryota	Metazoa	Arthropoda	Insecta	Diptera	Drosophilidae	Drosophila	Drosophila kikkawai
A0A6P7FUW5	PHD finger protein 20	Tudor domain	IPR002999	THAP-type zinc finger	IPR006612	1..90	1217	50390	Eukaryota	Metazoa	Arthropoda	Insecta	Coleoptera	Chrysomelidae	Diabrotica	Diabrotica virgifera
A0A6P7G5C0	PHD finger protein 20	Tudor domain	IPR002999	THAP-type zinc finger	IPR006612	1..90	1150	50390	Eukaryota	Metazoa	Arthropoda	Insecta	Coleoptera	Chrysomelidae	Diabrotica	Diabrotica virgifera
A0A6P8K5I2	PHD finger protein 20	Tudor domain	IPR002999	THAP-type zinc finger	IPR006612	1..90	1169	7226	Eukaryota	Metazoa	Arthropoda	Insecta	Diptera	Drosophilidae	Drosophila	Drosophila mauritiana
A0A6P8L7I5	PHD finger protein 20	Tudor domain	IPR002999	THAP-type zinc finger	IPR006612	21..110	1374	132113	Eukaryota	Metazoa	Arthropoda	Insecta	Hymenoptera	Apidae	Bombus	Bombus impatiens
A0A6P8LDD0	PHD finger protein 20	Tudor domain	IPR002999	THAP-type zinc finger	IPR006612	21..110	1383	132113	Eukaryota	Metazoa	Arthropoda	Insecta	Hymenoptera	Apidae	Bombus	Bombus impatiens
A0A6P8LZW5	PHD finger protein 20	Tudor domain	IPR002999	THAP-type zinc finger	IPR006612	21..110	1379	132113	Eukaryota	Metazoa	Arthropoda	Insecta	Hymenoptera	Apidae	Bombus	Bombus impatiens
A0A6P8M3R0	PHD finger protein 20	Tudor domain	IPR002999	THAP-type zinc finger	IPR006612	21..110	1356	132113	Eukaryota	Metazoa	Arthropoda	Insecta	Hymenoptera	Apidae	Bombus	Bombus impatiens
A0A6P8MBJ6	PHD finger protein 20	Tudor domain	IPR002999	THAP-type zinc finger	IPR006612	21..110	1383	103933	Eukaryota	Metazoa	Arthropoda	Insecta	Hymenoptera	Apidae	Bombus	Bombus bifarius
A0A6P8MBK2	PHD finger protein 20	Tudor domain	IPR002999	THAP-type zinc finger	IPR006612	21..110	1363	103933	Eukaryota	Metazoa	Arthropoda	Insecta	Hymenoptera	Apidae	Bombus	Bombus bifarius
A0A6P8MQJ7	PHD finger protein 20	Tudor domain	IPR002999	THAP-type zinc finger	IPR006612	21..110	1374	103933	Eukaryota	Metazoa	Arthropoda	Insecta	Hymenoptera	Apidae	Bombus	Bombus bifarius
A0A6P8MRS0	PHD finger protein 20	Tudor domain	IPR002999	THAP-type zinc finger	IPR006612	21..110	1376	103933	Eukaryota	Metazoa	Arthropoda	Insecta	Hymenoptera	Apidae	Bombus	Bombus bifarius
A0A6P8N8V0	PHD finger protein 20	Tudor domain	IPR002999	THAP-type zinc finger	IPR006612	21..110	1379	103933	Eukaryota	Metazoa	Arthropoda	Insecta	Hymenoptera	Apidae	Bombus	Bombus bifarius
A0A6P8N8V4	PHD finger protein 20	Tudor domain	IPR002999	THAP-type zinc finger	IPR006612	21..110	1356	103933	Eukaryota	Metazoa	Arthropoda	Insecta	Hymenoptera	Apidae	Bombus	Bombus bifarius
A0A6P8N968	PHD finger protein 20	Tudor domain	IPR002999	THAP-type zinc finger	IPR006612	21..110	1370	103933	Eukaryota	Metazoa	Arthropoda	Insecta	Hymenoptera	Apidae	Bombus	Bombus bifarius
A0A6P8ZCQ2	PHD finger protein 20	Tudor domain	IPR002999	THAP-type zinc finger	IPR006612	1..90	1196	7291	Eukaryota	Metazoa	Arthropoda	Insecta	Diptera	Drosophilidae	Drosophila	Drosophila albomicans
A0A7E5VDS4	PHD finger protein 20	Tudor domain	IPR002999	THAP-type zinc finger	IPR006612	1..90	1502	7111	Eukaryota	Metazoa	Arthropoda	Insecta	Lepidoptera	Noctuidae	Trichoplusia	Trichoplusia ni
A0A7G3AP50	THAP-type domain-containing protein	Tudor domain	IPR002999	THAP-type zinc finger	IPR006612	1..91	1048	7200	Eukaryota	Metazoa	Arthropoda	Insecta	Diptera	Psychodidae	Lutzomyia	Lutzomyia longipalpis
A0A7I0Z9D6	PHD-type domain-containing protein	Tudor domain	IPR002999	THAP-type zinc finger	IPR006612	1..90	1484	278856	Eukaryota	Metazoa	Arthropoda	Insecta	Lepidoptera	Nymphalidae	Danaus	Danaus plexippus
A0A7J7A302	PHD finger protein 20	Tudor domain	IPR002999	THAP-type zinc finger	IPR006612	1..90	997	370605	Eukaryota	Metazoa	Arthropoda	Insecta	Coleoptera	Lampyridae	Lamprigera	Lamprigera yunnana
A0A7M7FZS1	PHD finger protein 20	Tudor domain	IPR002999	THAP-type zinc finger	IPR006612	22..111	1377	7460	Eukaryota	Metazoa	Arthropoda	Insecta	Hymenoptera	Apidae	Apis	Apis mellifera
A0A7M7GTG2	PHD finger protein 20	Tudor domain	IPR002999	THAP-type zinc finger	IPR006612	22..111	1381	7460	Eukaryota	Metazoa	Arthropoda	Insecta	Hymenoptera	Apidae	Apis	Apis mellifera
A0A7M7GTI6	PHD finger protein 20	Tudor domain	IPR002999	THAP-type zinc finger	IPR006612	22..111	1361	7460	Eukaryota	Metazoa	Arthropoda	Insecta	Hymenoptera	Apidae	Apis	Apis mellifera
A0A7M7GU17	PHD finger protein 20	Tudor domain	IPR002999	THAP-type zinc finger	IPR006612	22..111	1269	7460	Eukaryota	Metazoa	Arthropoda	Insecta	Hymenoptera	Apidae	Apis	Apis mellifera
A0A7M7GVW6	PHD finger protein 20	Tudor domain	IPR002999	THAP-type zinc finger	IPR006612	22..111	1372	7460	Eukaryota	Metazoa	Arthropoda	Insecta	Hymenoptera	Apidae	Apis	Apis mellifera
A0A7M7GYI4	PHD finger protein 20	Tudor domain	IPR002999	THAP-type zinc finger	IPR006612	22..111	1376	7460	Eukaryota	Metazoa	Arthropoda	Insecta	Hymenoptera	Apidae	Apis	Apis mellifera
A0A7M7H0W6	PHD finger protein 20	Tudor domain	IPR002999	THAP-type zinc finger	IPR006612	22..111	1368	7460	Eukaryota	Metazoa	Arthropoda	Insecta	Hymenoptera	Apidae	Apis	Apis mellifera
A0A7M7IIG9	PHD finger protein 20	Tudor domain	IPR002999	THAP-type zinc finger	IPR006612	22..111	1349	7460	Eukaryota	Metazoa	Arthropoda	Insecta	Hymenoptera	Apidae	Apis	Apis mellifera
A0A7M7IKF3	PHD finger protein 20	Tudor domain	IPR002999	THAP-type zinc finger	IPR006612	22..111	1130	7460	Eukaryota	Metazoa	Arthropoda	Insecta	Hymenoptera	Apidae	Apis	Apis mellifera
A0A7R8V4Q6	PHD-type domain-containing protein	Tudor domain	IPR002999	THAP-type zinc finger	IPR006612	1..90	1155	343691	Eukaryota	Metazoa	Arthropoda	Insecta	Diptera	Stratiomyidae	Hermetia	Hermetia illucens
A0A821QU31	PHD finger protein 20	Tudor domain	IPR002999	THAP-type zinc finger	IPR006612	1..89	1417	345717	Eukaryota	Metazoa	Arthropoda	Insecta	Lepidoptera	Pieridae	Pieris	Pieris macdunnoughi
A0A833WA98	PHD finger protein 20	Tudor domain	IPR002999	THAP-type zinc finger	IPR006612	1..90	1331	561572	Eukaryota	Metazoa	Arthropoda	Insecta	Hymenoptera	Apidae	Frieseomelitta	Frieseomelitta varia
A0A834IFB7	PHD finger protein 20	Tudor domain	IPR002999	THAP-type zinc finger	IPR006612	1..90	1113	354439	Eukaryota	Metazoa	Arthropoda	Insecta	Coleoptera	Curculionidae	Rhynchophorus	Rhynchophorus ferrugineus
A0A834IH40	PHD finger protein 20	Tudor domain	IPR002999	THAP-type zinc finger	IPR006612	1..90	1027	354439	Eukaryota	Metazoa	Arthropoda	Insecta	Coleoptera	Curculionidae	Rhynchophorus	Rhynchophorus ferrugineus
A0A834IIB1	PHD finger protein 20	Tudor domain	IPR002999	THAP-type zinc finger	IPR006612	1..90	1034	354439	Eukaryota	Metazoa	Arthropoda	Insecta	Coleoptera	Curculionidae	Rhynchophorus	Rhynchophorus ferrugineus
A0A834J9F5	PHD finger protein 20	Tudor domain	IPR002999	THAP-type zinc finger	IPR006612	3..93	1362	7454	Eukaryota	Metazoa	Arthropoda	Insecta	Hymenoptera	Vespidae	Vespula	Vespula vulgaris
A0A834KCC5	PHD finger protein 20	Tudor domain	IPR002999	THAP-type zinc finger	IPR006612	22..112	1373	30213	Eukaryota	Metazoa	Arthropoda	Insecta	Hymenoptera	Vespidae	Vespula	Vespula pensylvanica
A0A835CRE6	PHD finger protein 20	Tudor domain	IPR002999	THAP-type zinc finger	IPR006612	1..89	1275	684658	Eukaryota	Metazoa	Arthropoda	Insecta	Hymenoptera	Braconidae	Aphidius	Aphidius gifuensis
A0A835CWL3	PHD finger protein 20	Tudor domain	IPR002999	THAP-type zinc finger	IPR006612	1..89	1302	684658	Eukaryota	Metazoa	Arthropoda	Insecta	Hymenoptera	Braconidae	Aphidius	Aphidius gifuensis
A0A836ELM0	PHD finger protein 20	Tudor domain	IPR002999	THAP-type zinc finger	IPR006612	3..93	1363	621737	Eukaryota	Metazoa	Arthropoda	Insecta	Hymenoptera	Formicidae	Pseudoatta	Pseudoatta argentina
A0A836FHA2	PHD finger protein 20	Tudor domain	IPR002999	THAP-type zinc finger	IPR006612	3..93	1351	230685	Eukaryota	Metazoa	Arthropoda	Insecta	Hymenoptera	Formicidae	Acromyrmex	Acromyrmex heyeri
A0A836G9P7	PHD finger protein 20	Tudor domain	IPR002999	THAP-type zinc finger	IPR006612	3..93	1359	2715315	Eukaryota	Metazoa	Arthropoda	Insecta	Hymenoptera	Formicidae	Acromyrmex	Acromyrmex charruanus
A0A836JG71	PHD finger protein 20	Tudor domain	IPR002999	THAP-type zinc finger	IPR006612	44..134	1402	230686	Eukaryota	Metazoa	Arthropoda	Insecta	Hymenoptera	Formicidae	Acromyrmex	Acromyrmex insinuator
A0A8B8HKR4	PHD finger protein 20	Tudor domain	IPR002999	THAP-type zinc finger	IPR006612	1..90	1520	334116	Eukaryota	Metazoa	Arthropoda	Insecta	Lepidoptera	Nymphalidae	Vanessa	Vanessa tameamea
A0A8C5GEW7	Histone-lysine N-methyltransferase SETDB1	Tudor domain	IPR002999	THAP-type zinc finger	IPR006612	17..107	1415	441366	Eukaryota	Metazoa	Chordata	Actinopteri	Blenniiformes	Gobiesocidae	Gouania	Gouania willdenowi
A0A8D8AX37	PHD-type domain-containing protein	Tudor domain	IPR002999	THAP-type zinc finger	IPR006612	1..91	1177	7175	Eukaryota	Metazoa	Arthropoda	Insecta	Diptera	Culicidae	Culex	Culex pipiens
A0A8D8FAE1	THAP-type domain-containing protein	Tudor domain	IPR002999	THAP-type zinc finger	IPR006612	1..91	483	7175	Eukaryota	Metazoa	Arthropoda	Insecta	Diptera	Culicidae	Culex	Culex pipiens
A0A8D8NTP0	PHD-type domain-containing protein	Tudor domain	IPR002999	THAP-type zinc finger	IPR006612	1..91	1177	7175	Eukaryota	Metazoa	Arthropoda	Insecta	Diptera	Culicidae	Culex	Culex pipiens
A0A8J2VUV4	PHD-type domain-containing protein	Tudor domain	IPR002999	THAP-type zinc finger	IPR006612	1..90	1492	151541	Eukaryota	Metazoa	Arthropoda	Insecta	Lepidoptera	Nymphalidae	Danaus	Danaus chrysippus
A0A8J5ML20	THAP-type domain-containing protein	Tudor domain	IPR002999	THAP-type zinc finger	IPR006612	1..97	1198	6706	Eukaryota	Metazoa	Arthropoda	Malacostraca	Decapoda	Nephropidae	Homarus	Homarus americanus
A0A8J9Y8F7	PHD finger protein 20-like protein 1	Tudor domain	IPR002999	THAP-type zinc finger	IPR006612	1..89	1468	405034	Eukaryota	Metazoa	Arthropoda	Insecta	Lepidoptera	Nymphalidae	Brenthis	Brenthis ino
A0A8K0DG51	PHD finger protein 20	Tudor domain	IPR002999	THAP-type zinc finger	IPR006612	1..90	1118	2038154	Eukaryota	Metazoa	Arthropoda	Insecta	Coleoptera	Elateridae	Ignelater	Ignelater luminosus
A0A8S1AJ74	C2H2-type domain-containing protein	Tudor domain	IPR002999	THAP-type zinc finger	IPR006612	1..88	1531	874455	Eukaryota	Metazoa	Arthropoda	Insecta	Lepidoptera	Erebidae	Arctia	Arctia plantaginis
A0A8S3XQI7	PHD finger protein 20-like protein 1	Tudor domain	IPR002999	THAP-type zinc finger	IPR006612	42..125	1564	110799	Eukaryota	Metazoa	Arthropoda	Insecta	Lepidoptera	Papilionidae	Parnassius	Parnassius apollo
A0A8W7PXP8	Uncharacterized protein	Tudor domain	IPR002999	THAP-type zinc finger	IPR006612	1..91	1087	1518534	Eukaryota	Metazoa	Arthropoda	Insecta	Diptera	Culicidae	Anopheles	Anopheles coluzzii
B0WCD6	PHD-type domain-containing protein	Tudor domain	IPR002999	THAP-type zinc finger	IPR006612	1..91	1143	7176	Eukaryota	Metazoa	Arthropoda	Insecta	Diptera	Culicidae	Culex	Culex quinquefasciatus
B3LZL0	PHD finger protein 20-like protein 1	Tudor domain	IPR002999	THAP-type zinc finger	IPR006612	1..90	1184	7217	Eukaryota	Metazoa	Arthropoda	Insecta	Diptera	Drosophilidae	Drosophila	Drosophila ananassae
B3P1D6	PHD finger protein 20-like protein 1	Tudor domain	IPR002999	THAP-type zinc finger	IPR006612	1..90	1173	7220	Eukaryota	Metazoa	Arthropoda	Insecta	Diptera	Drosophilidae	Drosophila	Drosophila erecta
B4GFU5	PHD finger protein 20	Tudor domain	IPR002999	THAP-type zinc finger	IPR006612	1..90	1189	7234	Eukaryota	Metazoa	Arthropoda	Insecta	Diptera	Drosophilidae	Drosophila	Drosophila persimilis
B4HHE4	PHD finger protein 20	Tudor domain	IPR002999	THAP-type zinc finger	IPR006612	1..90	1130	7238	Eukaryota	Metazoa	Arthropoda	Insecta	Diptera	Drosophilidae	Drosophila	Drosophila sechellia
B4JTJ6	PHD finger protein 20	Tudor domain	IPR002999	THAP-type zinc finger	IPR006612	1..90	1205	7222	Eukaryota	Metazoa	Arthropoda	Insecta	Diptera	Drosophilidae	Drosophila	Drosophila grimshawi
B4K9E9	PHD finger protein 20	Tudor domain	IPR002999	THAP-type zinc finger	IPR006612	1..90	1224	7230	Eukaryota	Metazoa	Arthropoda	Insecta	Diptera	Drosophilidae	Drosophila	Drosophila mojavensis
B4LXL0	PHD finger protein 20	Tudor domain	IPR002999	THAP-type zinc finger	IPR006612	1..90	1220	7244	Eukaryota	Metazoa	Arthropoda	Insecta	Diptera	Drosophilidae	Drosophila	Drosophila virilis
B4N820	PHD finger protein 20	Tudor domain	IPR002999	THAP-type zinc finger	IPR006612	1..90	1168	7260	Eukaryota	Metazoa	Arthropoda	Insecta	Diptera	Drosophilidae	Drosophila	Drosophila willistoni
B4PNQ6	PHD finger protein 20-like protein 1	Tudor domain	IPR002999	THAP-type zinc finger	IPR006612	1..90	1175	7245	Eukaryota	Metazoa	Arthropoda	Insecta	Diptera	Drosophilidae	Drosophila	Drosophila yakuba
B4QSY1	PHD finger protein 20	Tudor domain	IPR002999	THAP-type zinc finger	IPR006612	1..90	1169	7240	Eukaryota	Metazoa	Arthropoda	Insecta	Diptera	Drosophilidae	Drosophila	Drosophila simulans
D6WKQ6	PHD finger protein 20	Tudor domain	IPR002999	THAP-type zinc finger	IPR006612	1..90	1019	7070	Eukaryota	Metazoa	Arthropoda	Insecta	Coleoptera	Tenebrionidae	Tribolium	Tribolium castaneum
E1ZV72	PHD finger protein 20	Tudor domain	IPR002999	THAP-type zinc finger	IPR006612	3..94	1260	104421	Eukaryota	Metazoa	Arthropoda	Insecta	Hymenoptera	Formicidae	Camponotus	Camponotus floridanus
E2BP13	PHD finger protein 20	Tudor domain	IPR002999	THAP-type zinc finger	IPR006612	1..91	1346	610380	Eukaryota	Metazoa	Arthropoda	Insecta	Hymenoptera	Formicidae	Harpegnathos	Harpegnathos saltator
F4X6H6	PHD finger protein 20	Tudor domain	IPR002999	THAP-type zinc finger	IPR006612	3..93	1350	103372	Eukaryota	Metazoa	Arthropoda	Insecta	Hymenoptera	Formicidae	Acromyrmex	Acromyrmex echinatior
N6U6I8	MBD domain-containing protein	Tudor domain	IPR002999	THAP-type zinc finger	IPR006612	1..70	1116	77166	Eukaryota	Metazoa	Arthropoda	Insecta	Coleoptera	Curculionidae	Dendroctonus	Dendroctonus ponderosae
Q16VW6	Phd finger protein	Tudor domain	IPR002999	THAP-type zinc finger	IPR006612	1..91	1048	7159	Eukaryota	Metazoa	Arthropoda	Insecta	Diptera	Culicidae	Aedes	Aedes aegypti
Q7Q5H9	PHD-type domain-containing protein	Tudor domain	IPR002999	THAP-type zinc finger	IPR006612	1..91	1117	7165	Eukaryota	Metazoa	Arthropoda	Insecta	Diptera	Culicidae	Anopheles	Anopheles gambiae
Q9VGA4	PHD finger protein 20	Tudor domain	IPR002999	THAP-type zinc finger	IPR006612	1..90	1169	7227	Eukaryota	Metazoa	Arthropoda	Insecta	Diptera	Drosophilidae	Drosophila	Drosophila melanogaster
U4UJB6	MBD domain-containing protein	Tudor domain	IPR002999	THAP-type zinc finger	IPR006612	1..90	1086	77166	Eukaryota	Metazoa	Arthropoda	Insecta	Coleoptera	Curculionidae	Dendroctonus	Dendroctonus ponderosae
U5ET92	THAP-type domain-containing protein	Tudor domain	IPR002999	THAP-type zinc finger	IPR006612	1..91	1157	1370023	Eukaryota	Metazoa	Arthropoda	Insecta	Diptera	Chaoboridae	Corethrella	Corethrella appendiculata
W5JPC4	THAP-type domain-containing protein	Tudor domain	IPR002999	THAP-type zinc finger	IPR006612	1..91	1112	43151	Eukaryota	Metazoa	Arthropoda	Insecta	Diptera	Culicidae	Anopheles	Anopheles darlingi
W8BEM2	PHD finger protein 20-like protein 1	Tudor domain	IPR002999	THAP-type zinc finger	IPR006612	1..90	1200	7213	Eukaryota	Metazoa	Arthropoda	Insecta	Diptera	Tephritidae	Ceratitis	Ceratitis capitata
A0A8X6XNH1	Tudor domain-containing protein 7	Tudor domain	IPR002999	HAT, C-terminal dimerisation domain	IPR008906	167..243	493	2747483	Eukaryota	Metazoa	Arthropoda	Arachnida	Araneae	Nephilidae	Trichonephila	Trichonephila inaurata
A0A182LUI0	Tudor domain-containing protein 1	Tudor domain	IPR002999	Peptidase S1, PA clan	IPR009003	670..919	931	139723	Eukaryota	Metazoa	Arthropoda	Insecta	Diptera	Culicidae	Anopheles	Anopheles culicifacies
A0A182U8T4	Tudor domain-containing protein	Tudor domain	IPR002999	Peptidase S1, PA clan	IPR009003	476..541	543	34690	Eukaryota	Metazoa	Arthropoda	Insecta	Diptera	Culicidae	Anopheles	Anopheles melas
A0A182V1B4	MYND-type domain-containing protein	Tudor domain	IPR002999	Peptidase S1, PA clan	IPR009003	713..957	965	30066	Eukaryota	Metazoa	Arthropoda	Insecta	Diptera	Culicidae	Anopheles	Anopheles merus
A0A182VQL4	Tudor domain-containing protein 1	Tudor domain	IPR002999	Peptidase S1, PA clan	IPR009003	708..967	979	112268	Eukaryota	Metazoa	Arthropoda	Insecta	Diptera	Culicidae	Anopheles	Anopheles minimus
A0A8W7PQ71	Uncharacterized protein	Tudor domain	IPR002999	Peptidase S1, PA clan	IPR009003	710..954	962	1518534	Eukaryota	Metazoa	Arthropoda	Insecta	Diptera	Culicidae	Anopheles	Anopheles coluzzii
A0A8X7X2H8	SND1 protein	Tudor domain	IPR002999	Peptidase S1, PA clan	IPR009003	26..167	985	55291	Eukaryota	Metazoa	Chordata	Cladistia	Polypteriformes	Polypteridae	Polypterus	Polypterus senegalus
A0A0K3CPX7	PHD-type domain-containing protein	Tudor domain	IPR002999	Ribonuclease H-like superfamily	IPR012337	1581..1744	1881	7373	Eukaryota	Metazoa	Arthropoda	Insecta	Diptera	Calliphoridae	Calliphora	Calliphora vicina
A0A4Y2KDR4	Probable ATP-dependent RNA helicase spindle-E	Tudor domain	IPR002999	Ribonuclease H-like superfamily	IPR012337	818..973	2168	182803	Eukaryota	Metazoa	Arthropoda	Arachnida	Araneae	Araneidae	Araneus	Araneus ventricosus
A0A6A3CI70	Ribonuclease	Tudor domain	IPR002999	Ribonuclease H-like superfamily	IPR012337	2283..2372	2579	106335	Eukaryota	Viridiplantae	Streptophyta	Magnoliopsida	Malvales	Malvaceae	Hibiscus	Hibiscus syriacus
A0A6A4SZ10	Integrase catalytic domain-containing protein	Tudor domain	IPR002999	Ribonuclease H-like superfamily	IPR012337	146..226	1475	52904	Eukaryota	Metazoa	Chordata	Actinopteri	Pleuronectiformes	Scophthalmidae	Scophthalmus	Scophthalmus maximus
A0A7R9J449	CCHC-type domain-containing protein	Tudor domain	IPR002999	Ribonuclease H-like superfamily	IPR012337	370..568	1869	61474	Eukaryota	Metazoa	Arthropoda	Insecta	Phasmatodea	Timematidae	Timema	Timema californicum
A0A8R1DFQ8	Reverse transcriptase	Tudor domain	IPR002999	Ribonuclease H-like superfamily	IPR012337	1021..1175	1785	281687	Eukaryota	Metazoa	Nematoda	Chromadorea	Rhabditida	Rhabditidae	Caenorhabditis	Caenorhabditis japonica
A0A8S3TF97	Integrase catalytic domain-containing protein	Tudor domain	IPR002999	Ribonuclease H-like superfamily	IPR012337	263..417	646	6550	Eukaryota	Metazoa	Mollusca	Bivalvia	Mytilida	Mytilidae	Mytilus	Mytilus edulis
A0A8T0ET47	Serine/threonine-protein kinase 31 like protein	Tudor domain	IPR002999	Ribonuclease H-like superfamily	IPR012337	1071..1132	1136	94029	Eukaryota	Metazoa	Arthropoda	Arachnida	Araneae	Araneidae	Argiope	Argiope bruennichi
A0A8X6XNH1	Tudor domain-containing protein 7	Tudor domain	IPR002999	Ribonuclease H-like superfamily	IPR012337	5..243	493	2747483	Eukaryota	Metazoa	Arthropoda	Arachnida	Araneae	Nephilidae	Trichonephila	Trichonephila inaurata
E1ZIB1	SWIM-type domain-containing protein	Tudor domain	IPR002999	MULE transposase domain	IPR018289	450..550	1711	554065	Eukaryota	Viridiplantae	Chlorophyta	Trebouxiophyceae	Chlorellales	Chlorellaceae	Chlorella	Chlorella variabilis
A0A8R1DFQ8	Reverse transcriptase	Tudor domain	IPR002999	Aspartic peptidase domain superfamily	IPR021109	288..398	1785	281687	Eukaryota	Metazoa	Nematoda	Chromadorea	Rhabditida	Rhabditidae	Caenorhabditis	Caenorhabditis japonica
A0A8X6NHW6	Tudor and KH domain-containing protein	Tudor domain	IPR002999	Aspartic peptidase domain superfamily	IPR021109	42..166	539	299642	Eukaryota	Metazoa	Arthropoda	Arachnida	Araneae	Nephilidae	Nephila	Nephila pilipes
A0A5S6Q9M6	DDE_Tnp_IS1595 domain-containing protein	Tudor domain	IPR002999	ISXO2-like transposase domain	IPR024445	539..647	667	70415	Eukaryota	Metazoa	Nematoda	Enoplea	Trichinellida	Trichuridae	Trichuris	Trichuris muris
A0A814R9E0	DDE_Tnp_IS1595 domain-containing protein	Tudor domain	IPR002999	ISXO2-like transposase domain	IPR024445	143..288	559	392033	Eukaryota	Metazoa	Rotifera	Eurotatoria	NA	NA	Rotaria	Rotaria sordida
A0A814U0E6	DDE_Tnp_IS1595 domain-containing protein	Tudor domain	IPR002999	ISXO2-like transposase domain	IPR024445	25..170	441	392033	Eukaryota	Metazoa	Rotifera	Eurotatoria	NA	NA	Rotaria	Rotaria sordida
A0A4Y2KDR4	Probable ATP-dependent RNA helicase spindle-E	Tudor domain	IPR002999	GAG-pre-integrase domain	IPR025724	757..807	2168	182803	Eukaryota	Metazoa	Arthropoda	Arachnida	Araneae	Araneidae	Araneus	Araneus ventricosus
A0A7J5XE92	HTH OST-type domain-containing protein	Tudor domain	IPR002999	Harbinger transposase-derived nuclease domain	IPR027806	1..97	916	36200	Eukaryota	Metazoa	Chordata	Actinopteri	Perciformes	Nototheniidae	Dissostichus	Dissostichus mawsoni
A0A3Q2NSD1	Tudor domain containing 12	Tudor domain	IPR002999	Tc1-like transposase, DDE domain	IPR038717	872..1017	1036	8078	Eukaryota	Metazoa	Chordata	Actinopteri	Cyprinodontiformes	Fundulidae	Fundulus	Fundulus heteroclitus
A0A8S3TF97	Integrase catalytic domain-containing protein	Tudor domain	IPR002999	Reverse transcriptase, RNase H-like domain	IPR041373	2..86	646	6550	Eukaryota	Metazoa	Mollusca	Bivalvia	Mytilida	Mytilidae	Mytilus	Mytilus edulis
A0A8R1DFQ8	Reverse transcriptase	Tudor domain	IPR002999	Reverse transcriptase/retrotransposon-derived protein, RNase H-like domain	IPR041577	704..802	1785	281687	Eukaryota	Metazoa	Nematoda	Chromadorea	Rhabditida	Rhabditidae	Caenorhabditis	Caenorhabditis japonica
A0A6A4SZ10	Integrase catalytic domain-containing protein	Tudor domain	IPR002999	Integrase zinc-binding domain	IPR041588	55..110	1475	52904	Eukaryota	Metazoa	Chordata	Actinopteri	Pleuronectiformes	Scophthalmidae	Scophthalmus	Scophthalmus maximus
A0A8R1DFQ8	Reverse transcriptase	Tudor domain	IPR002999	Integrase zinc-binding domain	IPR041588	952..1004	1785	281687	Eukaryota	Metazoa	Nematoda	Chromadorea	Rhabditida	Rhabditidae	Caenorhabditis	Caenorhabditis japonica
A0A8S3TF97	Integrase catalytic domain-containing protein	Tudor domain	IPR002999	Integrase zinc-binding domain	IPR041588	194..247	646	6550	Eukaryota	Metazoa	Mollusca	Bivalvia	Mytilida	Mytilidae	Mytilus	Mytilus edulis
A0A8R1DFQ8	Reverse transcriptase	Tudor domain	IPR002999	Reverse transcriptase/Diguanylate cyclase domain	IPR043128	508..641,650..742	1785	281687	Eukaryota	Metazoa	Nematoda	Chromadorea	Rhabditida	Rhabditidae	Caenorhabditis	Caenorhabditis japonica
A0A2B4S6M4	Reverse transcriptase domain-containing protein	Immunoglobulin/major histocompatibility complex, conserved site	IPR003006	Reverse transcriptase domain	IPR000477	89..184	452	50429	Eukaryota	Metazoa	Cnidaria	Anthozoa	Scleractinia	Pocilloporidae	Stylophora	Stylophora pistillata
A0A2B4SP02	Reverse transcriptase domain-containing protein	Immunoglobulin/major histocompatibility complex, conserved site	IPR003006	Reverse transcriptase domain	IPR000477	373..638	804	50429	Eukaryota	Metazoa	Cnidaria	Anthozoa	Scleractinia	Pocilloporidae	Stylophora	Stylophora pistillata
A0A670Z8C0	Ig-like domain-containing protein	Immunoglobulin/major histocompatibility complex, conserved site	IPR003006	Reverse transcriptase domain	IPR000477	257..356	371	8673	Eukaryota	Metazoa	Chordata	Lepidosauria	Squamata	Elapidae	Pseudonaja	Pseudonaja textilis
A0A6P5A482	Hemicentin-2	Immunoglobulin/major histocompatibility complex, conserved site	IPR003006	Reverse transcriptase domain	IPR000477	1..129	623	7741	Eukaryota	Metazoa	Chordata	Leptocardii	Amphioxiformes	Branchiostomatidae	Branchiostoma	Branchiostoma belcheri
A0A8B9PSC8	Ig-like domain-containing protein	Immunoglobulin/major histocompatibility complex, conserved site	IPR003006	Reverse transcriptase domain	IPR000477	1..198	429	8824	Eukaryota	Metazoa	Chordata	Aves	Apterygiformes	Apterygidae	Apteryx	Apteryx owenii
A0A8B9PX03	Reverse transcriptase domain-containing protein	Immunoglobulin/major histocompatibility complex, conserved site	IPR003006	Reverse transcriptase domain	IPR000477	1..228	256	8824	Eukaryota	Metazoa	Chordata	Aves	Apterygiformes	Apterygidae	Apteryx	Apteryx owenii
A0A8C7N4F9	Ig-like domain-containing protein	Immunoglobulin/major histocompatibility complex, conserved site	IPR003006	Reverse transcriptase domain	IPR000477	1..225	332	8019	Eukaryota	Metazoa	Chordata	Actinopteri	Salmoniformes	Salmonidae	Oncorhynchus	Oncorhynchus kisutch
A0A8D0EWL6	Ig-like domain-containing protein	Immunoglobulin/major histocompatibility complex, conserved site	IPR003006	Reverse transcriptase domain	IPR000477	235..293	299	311401	Eukaryota	Metazoa	Chordata	Aves	Strigiformes	Strigidae	Strix	Strix occidentalis
A0A8K1G1C5	IGc1 domain-containing protein	Immunoglobulin/major histocompatibility complex, conserved site	IPR003006	Retroviral nucleocapsid Gag protein p24, N-terminal	IPR000721	126..204	254	364589	Eukaryota	Metazoa	Chordata	Aves	Passeriformes	Zosteropidae	Zosterops	Zosterops borbonicus
A0A8X7X8L9	IGL1 protein	Immunoglobulin/major histocompatibility complex, conserved site	IPR003006	Aspartic peptidase, active site	IPR001969	35..46	508	55291	Eukaryota	Metazoa	Chordata	Cladistia	Polypteriformes	Polypteridae	Polypterus	Polypterus senegalus
A0A3M0LCB3	Ig-like domain-containing protein	Immunoglobulin/major histocompatibility complex, conserved site	IPR003006	Ribonuclease H domain	IPR002156	285..457	457	333673	Eukaryota	Metazoa	Chordata	Aves	Passeriformes	Hirundinidae	Hirundo	Hirundo rustica
A0A8D2H1S2	Ig-like domain-containing protein	Immunoglobulin/major histocompatibility complex, conserved site	IPR003006	Ribonuclease H domain	IPR002156	297..416	505	9999	Eukaryota	Metazoa	Chordata	Mammalia	Rodentia	Sciuridae	Urocitellus	Urocitellus parryii
A0A8D2H5W2	Ig-like domain-containing protein	Immunoglobulin/major histocompatibility complex, conserved site	IPR003006	Ribonuclease H domain	IPR002156	303..413	506	9999	Eukaryota	Metazoa	Chordata	Mammalia	Rodentia	Sciuridae	Urocitellus	Urocitellus parryii
A0A8D2KE67	Ig-like domain-containing protein	Immunoglobulin/major histocompatibility complex, conserved site	IPR003006	Ribonuclease H domain	IPR002156	314..425	518	9999	Eukaryota	Metazoa	Chordata	Mammalia	Rodentia	Sciuridae	Urocitellus	Urocitellus parryii
A0A8I6WYN8	Dimer_Tnp_hAT domain-containing protein	Immunoglobulin/major histocompatibility complex, conserved site	IPR003006	HAT, C-terminal dimerisation domain	IPR008906	333..412	448	112509	Eukaryota	Viridiplantae	Streptophyta	Magnoliopsida	Poales	Poaceae	Hordeum	Hordeum vulgare
A0A3M0IXP5	Ig-like domain-containing protein	Immunoglobulin/major histocompatibility complex, conserved site	IPR003006	Retrovirus capsid, C-terminal	IPR008916	353..415	586	333673	Eukaryota	Metazoa	Chordata	Aves	Passeriformes	Hirundinidae	Hirundo	Hirundo rustica
A0A8K1G1C5	IGc1 domain-containing protein	Immunoglobulin/major histocompatibility complex, conserved site	IPR003006	Retrovirus capsid, N-terminal	IPR008919	97..218	254	364589	Eukaryota	Metazoa	Chordata	Aves	Passeriformes	Zosteropidae	Zosterops	Zosterops borbonicus
A0A3B5R4P9	receptor protein-tyrosine kinase	Immunoglobulin/major histocompatibility complex, conserved site	IPR003006	Peptidase S1, PA clan	IPR009003	9..178	1429	8083	Eukaryota	Metazoa	Chordata	Actinopteri	Cyprinodontiformes	Poeciliidae	Xiphophorus	Xiphophorus maculatus
A0A8J4UPB7	complement subcomponent C1r	Immunoglobulin/major histocompatibility complex, conserved site	IPR003006	Peptidase S1, PA clan	IPR009003	222..369	1098	1594786	Eukaryota	Metazoa	Chordata	Actinopteri	Siluriformes	Clariidae	Clarias	Clarias magur
A0A2K5CB60	Natural killer cell cytotoxicity receptor 3 ligand 1	Immunoglobulin/major histocompatibility complex, conserved site	IPR003006	Retroviral matrix protein	IPR010999	285..344	345	37293	Eukaryota	Metazoa	Chordata	Mammalia	Primates	Aotidae	Aotus	Aotus nancymaae
A0A2R9BQ85	Natural killer cell cytotoxicity receptor 3 ligand 1	Immunoglobulin/major histocompatibility complex, conserved site	IPR003006	Retroviral matrix protein	IPR010999	291..385	453	9597	Eukaryota	Metazoa	Chordata	Mammalia	Primates	Hominidae	Pan	Pan paniscus
A0A6D2XP04	Natural killer cell cytotoxicity receptor 3 ligand 1	Immunoglobulin/major histocompatibility complex, conserved site	IPR003006	Retroviral matrix protein	IPR010999	290..386	454	9601	Eukaryota	Metazoa	Chordata	Mammalia	Primates	Hominidae	Pongo	Pongo abelii
G3RYJ3	Natural killer cell cytotoxicity receptor 3 ligand 1	Immunoglobulin/major histocompatibility complex, conserved site	IPR003006	Retroviral matrix protein	IPR010999	291..385	453	9595	Eukaryota	Metazoa	Chordata	Mammalia	Primates	Hominidae	Gorilla	Gorilla gorilla
H2R5K0	Natural killer cell cytotoxicity receptor 3 ligand 1	Immunoglobulin/major histocompatibility complex, conserved site	IPR003006	Retroviral matrix protein	IPR010999	291..385	453	9598	Eukaryota	Metazoa	Chordata	Mammalia	Primates	Hominidae	Pan	Pan troglodytes
Q5RFR2	Natural cytotoxicity triggering receptor 3 ligand 1	Immunoglobulin/major histocompatibility complex, conserved site	IPR003006	Retroviral matrix protein	IPR010999	290..386	454	9601	Eukaryota	Metazoa	Chordata	Mammalia	Primates	Hominidae	Pongo	Pongo abelii
Q68D85	Natural cytotoxicity triggering receptor 3 ligand 1	Immunoglobulin/major histocompatibility complex, conserved site	IPR003006	Retroviral matrix protein	IPR010999	290..386	454	9606	Eukaryota	Metazoa	Chordata	Mammalia	Primates	Hominidae	Homo	Homo sapiens
A0A3M0LCB3	Ig-like domain-containing protein	Immunoglobulin/major histocompatibility complex, conserved site	IPR003006	Ribonuclease H-like superfamily	IPR012337	343..449	457	333673	Eukaryota	Metazoa	Chordata	Aves	Passeriformes	Hirundinidae	Hirundo	Hirundo rustica
A0A498NFL2	Brevican	Immunoglobulin/major histocompatibility complex, conserved site	IPR003006	Ribonuclease H-like superfamily	IPR012337	3..156	1374	84645	Eukaryota	Metazoa	Chordata	Actinopteri	Cypriniformes	Cyprinidae	Labeo	Labeo rohita
A0A498P1I6	Ig-like domain-containing protein	Immunoglobulin/major histocompatibility complex, conserved site	IPR003006	Ribonuclease H-like superfamily	IPR012337	463..624	709	84645	Eukaryota	Metazoa	Chordata	Actinopteri	Cypriniformes	Cyprinidae	Labeo	Labeo rohita
A0A8D2H1S2	Ig-like domain-containing protein	Immunoglobulin/major histocompatibility complex, conserved site	IPR003006	Ribonuclease H-like superfamily	IPR012337	305..410	505	9999	Eukaryota	Metazoa	Chordata	Mammalia	Rodentia	Sciuridae	Urocitellus	Urocitellus parryii
A0A8D2H5W2	Ig-like domain-containing protein	Immunoglobulin/major histocompatibility complex, conserved site	IPR003006	Ribonuclease H-like superfamily	IPR012337	306..411	506	9999	Eukaryota	Metazoa	Chordata	Mammalia	Rodentia	Sciuridae	Urocitellus	Urocitellus parryii
A0A8D2KE67	Ig-like domain-containing protein	Immunoglobulin/major histocompatibility complex, conserved site	IPR003006	Ribonuclease H-like superfamily	IPR012337	318..423	518	9999	Eukaryota	Metazoa	Chordata	Mammalia	Rodentia	Sciuridae	Urocitellus	Urocitellus parryii
A0A8I6WYN8	Dimer_Tnp_hAT domain-containing protein	Immunoglobulin/major histocompatibility complex, conserved site	IPR003006	Ribonuclease H-like superfamily	IPR012337	89..414	448	112509	Eukaryota	Viridiplantae	Streptophyta	Magnoliopsida	Poales	Poaceae	Hordeum	Hordeum vulgare
F2E339	BED-type domain-containing protein	Immunoglobulin/major histocompatibility complex, conserved site	IPR003006	Ribonuclease H-like superfamily	IPR012337	178..272	286	112509	Eukaryota	Viridiplantae	Streptophyta	Magnoliopsida	Poales	Poaceae	Hordeum	Hordeum vulgare
A0A8C9MIQ8	Ig-like domain-containing protein	Immunoglobulin/major histocompatibility complex, conserved site	IPR003006	TLV/ENV coat polyprotein	IPR018154	2..74	280	9135	Eukaryota	Metazoa	Chordata	Aves	Passeriformes	Fringillidae	Serinus	Serinus canaria
H6QTC3	MULE domain-containing protein	Immunoglobulin/major histocompatibility complex, conserved site	IPR003006	MULE transposase domain	IPR018289	12..48	854	418459	Eukaryota	Fungi	Basidiomycota	Pucciniomycetes	Pucciniales	Pucciniaceae	Puccinia	Puccinia graminis
A0A8C3II41	Ig-like domain-containing protein	Immunoglobulin/major histocompatibility complex, conserved site	IPR003006	Aspartic peptidase domain superfamily	IPR021109	1..82	411	8478	Eukaryota	Metazoa	Chordata	NA	Testudines	Emydidae	Chrysemys	Chrysemys picta
A0A8X7X8L9	IGL1 protein	Immunoglobulin/major histocompatibility complex, conserved site	IPR003006	Aspartic peptidase domain superfamily	IPR021109	19..111	508	55291	Eukaryota	Metazoa	Chordata	Cladistia	Polypteriformes	Polypteridae	Polypterus	Polypterus senegalus
A0A8I6WYN8	Dimer_Tnp_hAT domain-containing protein	Immunoglobulin/major histocompatibility complex, conserved site	IPR003006	hAT-like transposase, RNase-H fold	IPR025525	203..287	448	112509	Eukaryota	Viridiplantae	Streptophyta	Magnoliopsida	Poales	Poaceae	Hordeum	Hordeum vulgare
A0A3M0IXP5	Ig-like domain-containing protein	Immunoglobulin/major histocompatibility complex, conserved site	IPR003006	Integrase, C-terminal domain superfamily, retroviral	IPR036862	506..558	586	333673	Eukaryota	Metazoa	Chordata	Aves	Passeriformes	Hirundinidae	Hirundo	Hirundo rustica
A0A6Q2XJA0	Ig-like domain-containing protein	Immunoglobulin/major histocompatibility complex, conserved site	IPR003006	Tc1-like transposase, DDE domain	IPR038717	6..110	249	8010	Eukaryota	Metazoa	Chordata	Actinopteri	Esociformes	Esocidae	Esox	Esox lucius
A0A3N0XJY0	Ig-like domain-containing protein	Immunoglobulin/major histocompatibility complex, conserved site	IPR003006	CxC3 like cysteine cluster	IPR040564	231..275	283	495550	Eukaryota	Metazoa	Chordata	Actinopteri	Cypriniformes	Xenocyprididae	Anabarilius	Anabarilius grahami
A0A3M0KIJ3	Ig-like domain-containing protein	Immunoglobulin/major histocompatibility complex, conserved site	IPR003006	Reverse transcriptase/Diguanylate cyclase domain	IPR043128	741..816,817..873	878	333673	Eukaryota	Metazoa	Chordata	Aves	Passeriformes	Hirundinidae	Hirundo	Hirundo rustica
A0A0G4KFT7	JmjC domain-containing protein	JmjC domain	IPR003347	GIY-YIG endonuclease	IPR000305	1..82	356	100787	Eukaryota	Fungi	Ascomycota	Sordariomycetes	Glomerellales	Plectosphaerellaceae	Verticillium	Verticillium longisporum
A0A445F3D4	Lysine-specific demethylase JMJ25-like	JmjC domain	IPR003347	Reverse transcriptase domain	IPR000477	1134..1269	1426	3848	Eukaryota	Viridiplantae	Streptophyta	Magnoliopsida	Fabales	Fabaceae	Glycine	Glycine soja
A0A654H300	[histone H3]-trimethyl-L-lysine(4) demethylase	JmjC domain	IPR003347	Reverse transcriptase domain	IPR000477	2478..2657	3210	64606	Eukaryota	Metazoa	Platyhelminthes	Cestoda	Diphyllobothriidea	Diphyllobothriidae	Sparganum	Sparganum proliferum
A0A6L2LD92	[histone H3]-dimethyl-L-lysine(36) demethylase	JmjC domain	IPR003347	Reverse transcriptase domain	IPR000477	1386..1488	1802	118510	Eukaryota	Viridiplantae	Streptophyta	Magnoliopsida	Asterales	Asteraceae	Tanacetum	Tanacetum cinerariifolium
A0A6L2MYR6	JmjC domain-containing protein	JmjC domain	IPR003347	Reverse transcriptase domain	IPR000477	1264..1364	1616	118510	Eukaryota	Viridiplantae	Streptophyta	Magnoliopsida	Asterales	Asteraceae	Tanacetum	Tanacetum cinerariifolium
A0A7J7GFE9	JmjC domain-containing protein	JmjC domain	IPR003347	Reverse transcriptase domain	IPR000477	1..144	1062	4442	Eukaryota	Viridiplantae	Streptophyta	Magnoliopsida	Ericales	Theaceae	Camellia	Camellia sinensis
A0A8S4G5L1	JmjC domain-containing protein	JmjC domain	IPR003347	Reverse transcriptase domain	IPR000477	398..670	1618	51655	Eukaryota	Metazoa	Arthropoda	Insecta	Lepidoptera	Plutellidae	Plutella	Plutella xylostella
A5C057	Lysine-specific demethylase JMJ25	JmjC domain	IPR003347	Reverse transcriptase domain	IPR000477	645..720	1266	29760	Eukaryota	Viridiplantae	Streptophyta	Magnoliopsida	Vitales	Vitaceae	Vitis	Vitis vinifera
A0A146HB14	Transposase	JmjC domain	IPR003347	Integrase, catalytic core	IPR001584	1..152	3083	658473	Eukaryota	Fungi	Basidiomycota	Agaricomycetes	Agaricales	Mycenaceae	Mycena	Mycena chlorophos
A0A5N6LEG3	Zinc finger, CCHC-type	JmjC domain	IPR003347	Integrase, catalytic core	IPR001584	1..109	1131	192012	Eukaryota	Viridiplantae	Streptophyta	Magnoliopsida	Asterales	Asteraceae	Mikania	Mikania micrantha
A0A819E229	JmjC domain-containing protein	JmjC domain	IPR003347	Transposase, type 1	IPR001888	20..85	470	2762511	Eukaryota	Metazoa	Rotifera	Eurotatoria	NA	NA	Rotaria	Rotaria sp. Silwood1
A0A7R9GF74	JmjC domain-containing protein	JmjC domain	IPR003347	Aspartic peptidase, active site	IPR001969	649..660	775	399045	Eukaryota	Metazoa	Arthropoda	Ostracoda	Podocopida	Cyprididae	Notodromas	Notodromas monacha
A0A4Y2EWT1	RNase H domain-containing protein	JmjC domain	IPR003347	Ribonuclease H domain	IPR002156	1..104	174	182803	Eukaryota	Metazoa	Arthropoda	Arachnida	Araneae	Araneidae	Araneus	Araneus ventricosus
A0A8C7DIC8	[histone H3]-trimethyl-L-lysine(4) demethylase	JmjC domain	IPR003347	Transposase, Tc1-like	IPR002492	1366..1422	1462	8019	Eukaryota	Metazoa	Chordata	Actinopteri	Salmoniformes	Salmonidae	Oncorhynchus	Oncorhynchus kisutch
A0A8C7DRQ2	[histone H3]-trimethyl-L-lysine(4) demethylase	JmjC domain	IPR003347	Transposase, Tc1-like	IPR002492	1410..1466	1506	8019	Eukaryota	Metazoa	Chordata	Actinopteri	Salmoniformes	Salmonidae	Oncorhynchus	Oncorhynchus kisutch
A0A8C7PD78	[histone H3]-trimethyl-L-lysine(4) demethylase	JmjC domain	IPR003347	Transposase, Tc1-like	IPR002492	1388..1446	1520	8022	Eukaryota	Metazoa	Chordata	Actinopteri	Salmoniformes	Salmonidae	Oncorhynchus	Oncorhynchus mykiss
A0A8C7VFV2	[histone H3]-trimethyl-L-lysine(4) demethylase	JmjC domain	IPR003347	Transposase, Tc1-like	IPR002492	1385..1445	1519	8022	Eukaryota	Metazoa	Chordata	Actinopteri	Salmoniformes	Salmonidae	Oncorhynchus	Oncorhynchus mykiss
A0A433TKA6	JmjC domain-containing protein	JmjC domain	IPR003347	FAR1 DNA binding domain	IPR004330	83..151	580	188477	Eukaryota	Metazoa	Mollusca	Gastropoda	NA	Plakobranchidae	Elysia	Elysia chlorotica
A0A1B8A9T3	HTH CENPB-type domain-containing protein	JmjC domain	IPR003347	DDE superfamily endonuclease domain	IPR004875	198..370	859	36050	Eukaryota	Fungi	Ascomycota	Sordariomycetes	Hypocreales	Nectriaceae	Fusarium	Fusarium poae
A0A2G3DCX5	Lysine-specific demethylase JMJ706-like	JmjC domain	IPR003347	Retrotransposon gag domain	IPR005162	956..1053	1064	80379	Eukaryota	Viridiplantae	Streptophyta	Magnoliopsida	Solanales	Solanaceae	Capsicum	Capsicum chinense
A0A445EY38	JmjC domain-containing protein	JmjC domain	IPR003347	Zinc finger, PMZ-type	IPR006564	48..75	414	3848	Eukaryota	Viridiplantae	Streptophyta	Magnoliopsida	Fabales	Fabaceae	Glycine	Glycine soja
A0A445EY70	JmjC domain-containing protein	JmjC domain	IPR003347	Zinc finger, PMZ-type	IPR006564	48..75	467	3848	Eukaryota	Viridiplantae	Streptophyta	Magnoliopsida	Fabales	Fabaceae	Glycine	Glycine soja
A0A445HDZ0	JmjC domain-containing protein	JmjC domain	IPR003347	Zinc finger, PMZ-type	IPR006564	48..75	551	3848	Eukaryota	Viridiplantae	Streptophyta	Magnoliopsida	Fabales	Fabaceae	Glycine	Glycine soja
A0A1B8A9T3	HTH CENPB-type domain-containing protein	JmjC domain	IPR003347	HTH CenpB-type DNA-binding domain	IPR006600	55..125	859	36050	Eukaryota	Fungi	Ascomycota	Sordariomycetes	Hypocreales	Nectriaceae	Fusarium	Fusarium poae
A0A8C4WT87	Tigger transposable element derived 7	JmjC domain	IPR003347	HTH CenpB-type DNA-binding domain	IPR006600	62..133	477	7764	Eukaryota	Metazoa	Chordata	Myxini	Myxiniformes	Myxinidae	Eptatretus	Eptatretus burgeri
A0A2S2R7D0	JmjC domain-containing protein	JmjC domain	IPR003347	THAP-type zinc finger	IPR006612	9..103	535	143950	Eukaryota	Metazoa	Arthropoda	Insecta	Hemiptera	Aphididae	Sipha	Sipha flava
A0A5E4LZV6	JmjC domain-containing protein	JmjC domain	IPR003347	THAP-type zinc finger	IPR006612	15..100	516	506608	Eukaryota	Metazoa	Arthropoda	Insecta	Hemiptera	Aphididae	Cinara	Cinara cedri
A0A5E4M4J9	JmjC domain-containing protein	JmjC domain	IPR003347	THAP-type zinc finger	IPR006612	1..86	502	506608	Eukaryota	Metazoa	Arthropoda	Insecta	Hemiptera	Aphididae	Cinara	Cinara cedri
A0A7R8VQ37	JmjC domain-containing protein	JmjC domain	IPR003347	THAP-type zinc finger	IPR006612	1..88	630	61478	Eukaryota	Metazoa	Arthropoda	Insecta	Phasmatodea	Timematidae	Timema	Timema douglasi
A0A811Q0T4	Lysine-specific demethylase JMJ25	JmjC domain	IPR003347	Domain of unknown function DUF659	IPR007021	1626..1776	2178	422564	Eukaryota	Viridiplantae	Streptophyta	Magnoliopsida	Poales	Poaceae	Miscanthus	Miscanthus lutarioriparius
A0A811Q0T4	Lysine-specific demethylase JMJ25	JmjC domain	IPR003347	HAT, C-terminal dimerisation domain	IPR008906	2002..2069	2178	422564	Eukaryota	Viridiplantae	Streptophyta	Magnoliopsida	Poales	Poaceae	Miscanthus	Miscanthus lutarioriparius
A0A8J5DWH2	[Histone H3]-dimethyl-L-lysine(36) demethylase	JmjC domain	IPR003347	HAT, C-terminal dimerisation domain	IPR008906	100..148	1369	424472	Eukaryota	Metazoa	Arthropoda	Pycnogonida	Pantopoda	Nymphonidae	Nymphon	Nymphon striatum
A0A8X9ABV5	Uncharacterized protein	JmjC domain	IPR003347	HAT, C-terminal dimerisation domain	IPR008906	688..777	1325	180675	Eukaryota	Viridiplantae	Streptophyta	Magnoliopsida	Lamiales	Lamiaceae	Salvia	Salvia splendens
M7BFE2	IQ motif containing with AAA domain 1	JmjC domain	IPR003347	HAT, C-terminal dimerisation domain	IPR008906	5..55	911	8469	Eukaryota	Metazoa	Chordata	NA	Testudines	Cheloniidae	Chelonia	Chelonia mydas
A0A5C6NUK2	Zgc:	JmjC domain	IPR003347	Peptidase S1, PA clan	IPR009003	14..256	520	433684	Eukaryota	Metazoa	Chordata	Actinopteri	Tetraodontiformes	Tetraodontidae	Takifugu	Takifugu flavidus
Q4T4R1	JmjC domain-containing protein	JmjC domain	IPR003347	Peptidase S1, PA clan	IPR009003	4..211	416	99883	Eukaryota	Metazoa	Chordata	Actinopteri	Tetraodontiformes	Tetraodontidae	Tetraodon	Tetraodon nigroviridis
A0A6P8Z6Y4	JmjC domain-containing protein	JmjC domain	IPR003347	DNA breaking-rejoining enzyme, catalytic core	IPR011010	1162..1339	1479	161013	Eukaryota	Metazoa	Arthropoda	Insecta	Thysanoptera	Thripidae	Thrips	Thrips palmi
A0A067N1Z4	JmjC domain-containing protein	JmjC domain	IPR003347	Ribonuclease H-like superfamily	IPR012337	1142..1359	1435	1137138	Eukaryota	Fungi	Basidiomycota	Agaricomycetes	Agaricales	Pleurotaceae	Pleurotus	Pleurotus ostreatus
A0A067N3D9	JmjC domain-containing protein	JmjC domain	IPR003347	Ribonuclease H-like superfamily	IPR012337	1142..1359	1435	1137138	Eukaryota	Fungi	Basidiomycota	Agaricomycetes	Agaricales	Pleurotaceae	Pleurotus	Pleurotus ostreatus
A0A067N8J4	JmjC domain-containing protein	JmjC domain	IPR003347	Ribonuclease H-like superfamily	IPR012337	1148..1365	1441	1137138	Eukaryota	Fungi	Basidiomycota	Agaricomycetes	Agaricales	Pleurotaceae	Pleurotus	Pleurotus ostreatus
A0A146HB14	Transposase	JmjC domain	IPR003347	Ribonuclease H-like superfamily	IPR012337	1..152	3083	658473	Eukaryota	Fungi	Basidiomycota	Agaricomycetes	Agaricales	Mycenaceae	Mycena	Mycena chlorophos
A0A1I8GI23	[histone H3]-trimethyl-L-lysine(4) demethylase	JmjC domain	IPR003347	Ribonuclease H-like superfamily	IPR012337	3030..3109	3360	282301	Eukaryota	Metazoa	Platyhelminthes	Rhabditophora	Macrostomida	Macrostomidae	Macrostomum	Macrostomum lignano
A0A371GZ31	Lysine-specific demethylase JMJ14	JmjC domain	IPR003347	Ribonuclease H-like superfamily	IPR012337	1793..1927	1945	157652	Eukaryota	Viridiplantae	Streptophyta	Magnoliopsida	Fabales	Fabaceae	Mucuna	Mucuna pruriens
A0A4P1QTY7	JmjC domain-containing protein	JmjC domain	IPR003347	Ribonuclease H-like superfamily	IPR012337	1709..1847	1856	3871	Eukaryota	Viridiplantae	Streptophyta	Magnoliopsida	Fabales	Fabaceae	Lupinus	Lupinus angustifolius
A0A4V3WLP5	Lysine-specific demethylase JMJ14	JmjC domain	IPR003347	Ribonuclease H-like superfamily	IPR012337	1825..1946	1974	542762	Eukaryota	Viridiplantae	Streptophyta	Magnoliopsida	Ericales	Theaceae	Camellia	Camellia sinensis
A0A4Y2EWT1	RNase H domain-containing protein	JmjC domain	IPR003347	Ribonuclease H-like superfamily	IPR012337	34..108	174	182803	Eukaryota	Metazoa	Arthropoda	Arachnida	Araneae	Araneidae	Araneus	Araneus ventricosus
A0A5N6LEG3	Zinc finger, CCHC-type	JmjC domain	IPR003347	Ribonuclease H-like superfamily	IPR012337	16..117	1131	192012	Eukaryota	Viridiplantae	Streptophyta	Magnoliopsida	Asterales	Asteraceae	Mikania	Mikania micrantha
A0A6A5CW28	JmjC domain-containing protein	JmjC domain	IPR003347	Ribonuclease H-like superfamily	IPR012337	89..144	664	6185	Eukaryota	Metazoa	Platyhelminthes	Trematoda	Strigeidida	Schistosomatidae	Schistosoma	Schistosoma haematobium
A0A6A5LJ97	Lysine-specific demethylase JMJ14	JmjC domain	IPR003347	Ribonuclease H-like superfamily	IPR012337	1862..2000	2009	3870	Eukaryota	Viridiplantae	Streptophyta	Magnoliopsida	Fabales	Fabaceae	Lupinus	Lupinus albus
A0A7J0DKG6	Lysine-specific demethylase JMJ14	JmjC domain	IPR003347	Ribonuclease H-like superfamily	IPR012337	1971..2080	2089	165716	Eukaryota	Viridiplantae	Streptophyta	Magnoliopsida	Ericales	Actinidiaceae	Actinidia	Actinidia rufa
A0A7R8X620	[histone H3]-trimethyl-L-lysine(4) demethylase	JmjC domain	IPR003347	Ribonuclease H-like superfamily	IPR012337	2446..2548	3420	69355	Eukaryota	Metazoa	Arthropoda	Ostracoda	Podocopida	Darwinulidae	Darwinula	Darwinula stevensoni
A0A7R9HRU5	JmjC domain-containing protein	JmjC domain	IPR003347	Ribonuclease H-like superfamily	IPR012337	329..539	602	170555	Eukaryota	Metazoa	Arthropoda	Insecta	Phasmatodea	Timematidae	Timema	Timema monikensis
A0A811Q0T4	Lysine-specific demethylase JMJ25	JmjC domain	IPR003347	Ribonuclease H-like superfamily	IPR012337	1651..2072	2178	422564	Eukaryota	Viridiplantae	Streptophyta	Magnoliopsida	Poales	Poaceae	Miscanthus	Miscanthus lutarioriparius
A0A8B6CV46	Bifunctional lysine-specific demethylase and histidyl-hydroxylase	JmjC domain	IPR003347	Ribonuclease H-like superfamily	IPR012337	610..785	869	29158	Eukaryota	Metazoa	Mollusca	Bivalvia	Mytilida	Mytilidae	Mytilus	Mytilus galloprovincialis
A0A8K0H9T2	Lysine-specific demethylase JMJ14	JmjC domain	IPR003347	Ribonuclease H-like superfamily	IPR012337	1848..1988	2005	2594499	Eukaryota	Viridiplantae	Streptophyta	Magnoliopsida	Rosales	Rhamnaceae	Rhamnella	Rhamnella rubrinervis
A0A8S1ZQV2	Genome assembly, chromosome: 2	JmjC domain	IPR003347	Ribonuclease H-like superfamily	IPR012337	1462..1586	1816	38785	Eukaryota	Viridiplantae	Streptophyta	Magnoliopsida	Brassicales	Brassicaceae	Arabidopsis	Arabidopsis arenosa
A0A8X9ABV5	Uncharacterized protein	JmjC domain	IPR003347	Ribonuclease H-like superfamily	IPR012337	302..769	1325	180675	Eukaryota	Viridiplantae	Streptophyta	Magnoliopsida	Lamiales	Lamiaceae	Salvia	Salvia splendens
M7BFE2	IQ motif containing with AAA domain 1	JmjC domain	IPR003347	Ribonuclease H-like superfamily	IPR012337	5..62	911	8469	Eukaryota	Metazoa	Chordata	NA	Testudines	Cheloniidae	Chelonia	Chelonia mydas
U7PWQ2	tRNA wybutosine-synthesizing protein 4	JmjC domain	IPR003347	Ribonuclease H-like superfamily	IPR012337	745..902	1818	1391915	Eukaryota	Fungi	Ascomycota	Sordariomycetes	Ophiostomatales	Ophiostomataceae	Sporothrix	Sporothrix schenckii
A0A5N6LEG3	Zinc finger, CCHC-type	JmjC domain	IPR003347	Reverse transcriptase, RNA-dependent DNA polymerase	IPR013103	290..531	1131	192012	Eukaryota	Viridiplantae	Streptophyta	Magnoliopsida	Asterales	Asteraceae	Mikania	Mikania micrantha
A0A4S4DBK5	cyclic pyranopterin monophosphate synthase	JmjC domain	IPR003347	Aspartic peptidase domain superfamily	IPR021109	1455..1811	1811	542762	Eukaryota	Viridiplantae	Streptophyta	Magnoliopsida	Ericales	Theaceae	Camellia	Camellia sinensis
A0A7R9GF74	JmjC domain-containing protein	JmjC domain	IPR003347	Aspartic peptidase domain superfamily	IPR021109	616..695	775	399045	Eukaryota	Metazoa	Arthropoda	Ostracoda	Podocopida	Cyprididae	Notodromas	Notodromas monacha
A0A803N5P9	Lysine-specific demethylase 3A	JmjC domain	IPR003347	Helitron helicase-like domain	IPR025476	122..190	1391	63459	Eukaryota	Viridiplantae	Streptophyta	Magnoliopsida	Caryophyllales	Chenopodiaceae	Chenopodium	Chenopodium quinoa
A0A835CU10	C2H2-type domain-containing protein	JmjC domain	IPR003347	Transposase, Helix-turn-helix domain	IPR027805	924..971	1164	684658	Eukaryota	Metazoa	Arthropoda	Insecta	Hymenoptera	Braconidae	Aphidius	Aphidius gifuensis
A0A4Y7LUU2	JmjC domain-containing protein	JmjC domain	IPR003347	Harbinger transposase-derived nuclease domain	IPR027806	421..512	528	35528	Eukaryota	Metazoa	Arthropoda	Branchiopoda	Diplostraca	Daphniidae	Daphnia	Daphnia similis
A0A835CU10	C2H2-type domain-containing protein	JmjC domain	IPR003347	Harbinger transposase-derived nuclease domain	IPR027806	1003..1155	1164	684658	Eukaryota	Metazoa	Arthropoda	Insecta	Hymenoptera	Braconidae	Aphidius	Aphidius gifuensis
M7BZP7	[histone H3]-trimethyl-L-lysine(4) demethylase	JmjC domain	IPR003347	Harbinger transposase-derived nuclease domain	IPR027806	1228..1332	1530	8469	Eukaryota	Metazoa	Chordata	NA	Testudines	Cheloniidae	Chelonia	Chelonia mydas
A0A8J4ZI11	JmjC domain-containing protein	JmjC domain	IPR003347	PiggyBac transposable element-derived protein	IPR029526	35..120	437	424472	Eukaryota	Metazoa	Arthropoda	Pycnogonida	Pantopoda	Nymphonidae	Nymphon	Nymphon striatum
A0A1B8Y1H7	JmjC domain-containing protein	JmjC domain	IPR003347	Tc1-like transposase, DDE domain	IPR038717	20..88	416	8364	Eukaryota	Metazoa	Chordata	Amphibia	Anura	Pipidae	Xenopus	Xenopus tropicalis
A0A165YQZ2	JmjC domain-containing protein	JmjC domain	IPR003347	Kyakuja-Dileera-Zisupton transposase	IPR040521	189..250	4632	1314672	Eukaryota	Fungi	Basidiomycota	Agaricomycetes	Russulales	Peniophoraceae	Peniophora	Peniophora sp. CONT
A0A654H300	[histone H3]-trimethyl-L-lysine(4) demethylase	JmjC domain	IPR003347	Reverse transcriptase/retrotransposon-derived protein, RNase H-like domain	IPR041577	2720..2821	3210	64606	Eukaryota	Metazoa	Platyhelminthes	Cestoda	Diphyllobothriidea	Diphyllobothriidae	Sparganum	Sparganum proliferum
A0A4Y2BII8	RNA-directed DNA polymerase	JmjC domain	IPR003347	Integrase zinc-binding domain	IPR041588	3..34	403	182803	Eukaryota	Metazoa	Arthropoda	Arachnida	Araneae	Araneidae	Araneus	Araneus ventricosus
A0A6A5CW28	JmjC domain-containing protein	JmjC domain	IPR003347	Integrase zinc-binding domain	IPR041588	21..75	664	6185	Eukaryota	Metazoa	Platyhelminthes	Trematoda	Strigeidida	Schistosomatidae	Schistosoma	Schistosoma haematobium
A0A164MRW6	CCHC-type domain-containing protein	JmjC domain	IPR003347	Reverse transcriptase/Diguanylate cyclase domain	IPR043128	515..600	967	35525	Eukaryota	Metazoa	Arthropoda	Branchiopoda	Diplostraca	Daphniidae	Daphnia	Daphnia magna
A0A261Y016	JmjC domain-containing histone demethylation protein 1	JmjC domain	IPR003347	Reverse transcriptase/Diguanylate cyclase domain	IPR043128	3834..4012	4351	1938954	Eukaryota	Fungi	Mucoromycota	Endogonomycetes	Endogonales	NA	Bifiguratus	Bifiguratus adelaidae
[truncated: 24,861 more rows]

## Sheet: Table S1D. Domain architectures
Table S1D. InterPro domain annotation of the four HTH-F-box fusions outside of the Caenorhabditis genus.
UniProtID	Phylum	Genus	Species	Domains
[truncated: 4 more rows]

## Sheet: Table S1E. Celegans F-box genes
Table S1E. List of annotated F-box genes in the C. elegans genome per F-box gene family. Other genes with protein domain configurations distinct from families A1, A2, and B, but having F-box or HTH domains, are also included.
[truncated: 120 more rows]
